# Supplementary material for: An oncoprotein CREPT functions as a co-factor in MYC-driven transformation and tumor growth
Source: J Biol Chem. 2024 Nov 29;301(1):108030. doi: 10.1016/j.jbc.2024.108030 (PMC11730240; doi:10.1016/j.jbc.2024.108030)
Supplement: Table S2 [file mmc2.xlsx]

## Sheet: DEG_All_trans
	ensembl_gene_id	baseMean	log2FoldChange	lfcSE	stat	pvalue	padj	external_gene_name	description
1	ENSMUSG00000117098	355.074	-6.7649	2.26124	-2.99167	0.00277453	0.0147549	Gm49909	predicted gene, 49909 [Source:MGI Symbol;Acc:MGI:6270609]
2	ENSMUSG00000026147	51.7057	-3.19729	0.529199	-6.04175	1.52452e-09	3.72422e-08	Col9a1	collagen, type IX, alpha 1 [Source:MGI Symbol;Acc:MGI:88465]
3	ENSMUSG00000050677	20.546	-2.9082	0.817451	-3.55764	0.000374196	0.00265726	Ccdc96	coiled-coil domain containing 96 [Source:MGI Symbol;Acc:MGI:1913967]
4	ENSMUSG00000019777	4237.4	-2.90503	0.0660208	-44.0017	0	0	Hdac2	histone deacetylase 2 [Source:MGI Symbol;Acc:MGI:1097691]
5	ENSMUSG00000053615	11.0102	-2.85368	1.08787	-2.62318	0.00871122	0.036776	Gm9913	predicted gene 9913 [Source:MGI Symbol;Acc:MGI:3642395]
6	ENSMUSG00000024810	70.8183	-2.58455	0.414253	-6.23907	4.40191e-10	1.18398e-08	Il33	interleukin 33 [Source:MGI Symbol;Acc:MGI:1924375]
7	ENSMUSG00000055373	86.0855	-2.47517	0.391851	-6.31661	2.6737e-10	7.50073e-09	Fut9	fucosyltransferase 9 [Source:MGI Symbol;Acc:MGI:1330859]
8	ENSMUSG00000078880	107.877	-2.42871	0.38217	-6.35507	2.08336e-10	5.93394e-09	Gm14308	predicted gene 14308 [Source:MGI Symbol;Acc:MGI:3782921]
9	ENSMUSG00000025202	18.1223	-2.37858	0.803187	-2.96142	0.00306224	0.0159391	Scd3	stearoyl-coenzyme A desaturase 3 [Source:MGI Symbol;Acc:MGI:1353437]
10	ENSMUSG00000040181	20.6947	-2.33118	0.794807	-2.93301	0.00335692	0.0170393	Fmo1	flavin containing monooxygenase 1 [Source:MGI Symbol;Acc:MGI:1310002]
11	ENSMUSG00000090231	23.2653	-2.28057	0.721405	-3.16129	0.00157072	0.00909051	Cfb	complement factor B [Source:MGI Symbol;Acc:MGI:105975]
12	ENSMUSG00000052026	14.8465	-2.19068	0.86708	-2.5265	0.0115205	0.0459587	Slc6a7	solute carrier family 6 (neurotransmitter transporter, L-proline), member 7 [Source:MGI Symbol;Acc:MGI:2147363]
13	ENSMUSG00000079262	18.7929	-2.1353	0.791645	-2.69729	0.00699056	0.0308393	Slco1a6	solute carrier organic anion transporter family, member 1a6 [Source:MGI Symbol;Acc:MGI:1351906]
14	ENSMUSG00000037628	191.504	-2.12633	0.248207	-8.56676	1.06434e-17	7.15687e-16	Cdkn3	cyclin dependent kinase inhibitor 3 [Source:MGI Symbol;Acc:MGI:1919641]
15	ENSMUSG00000046295	257.017	-2.10524	0.2118	-9.93978	2.79456e-23	3.25492e-21	Ankle1	ankyrin repeat and LEM domain containing 1 [Source:MGI Symbol;Acc:MGI:1918775]
16	ENSMUSG00000004473	54.9126	-2.10392	0.457015	-4.60361	4.15224e-06	5.20326e-05	Clec11a	C-type lectin domain family 11, member a [Source:MGI Symbol;Acc:MGI:1298219]
17	ENSMUSG00000041559	76.6545	-1.9933	0.397108	-5.01955	5.1794e-07	7.95821e-06	Fmod	fibromodulin [Source:MGI Symbol;Acc:MGI:1328364]
18	ENSMUSG00000064325	155.861	-1.92504	0.281932	-6.82802	8.60959e-12	2.92178e-10	Hhip	Hedgehog-interacting protein [Source:MGI Symbol;Acc:MGI:1341847]
19	ENSMUSG00000074673	23.0479	-1.92307	0.684913	-2.80777	0.00498866	0.0234681	Ttll9	tubulin tyrosine ligase-like family, member 9 [Source:MGI Symbol;Acc:MGI:1913589]
20	ENSMUSG00000040570	38.6012	-1.88162	0.539547	-3.48741	0.000487731	0.00334704	Rundc3b	RUN domain containing 3B [Source:MGI Symbol;Acc:MGI:2685286]
21	ENSMUSG00000040446	1235.69	-1.8722	0.116971	-16.0057	1.16501e-57	1.26647e-54	Rprd1a	regulation of nuclear pre-mRNA domain containing 1A [Source:MGI Symbol;Acc:MGI:2385066]
22	ENSMUSG00000002831	660.227	-1.81926	0.138158	-13.1679	1.34219e-39	4.48944e-37	Plin4	perilipin 4 [Source:MGI Symbol;Acc:MGI:1929709]
23	ENSMUSG00000109903	69.6849	-1.78897	0.421071	-4.24861	2.15098e-05	0.000222872	Cdhr17	cadherin related family member 17 [Source:MGI Symbol;Acc:MGI:5579416]
24	ENSMUSG00000029047	167.11	-1.77435	0.256116	-6.9279	4.27124e-12	1.51821e-10	Pex10	peroxisomal biogenesis factor 10 [Source:MGI Symbol;Acc:MGI:2684988]
25	ENSMUSG00000031342	147.631	-1.75849	0.287897	-6.10804	1.0086e-09	2.53511e-08	Gpm6b	glycoprotein m6b [Source:MGI Symbol;Acc:MGI:107672]
26	ENSMUSG00000049001	878.576	-1.71462	0.115965	-14.7857	1.81095e-49	9.84326e-47	Ndnf	neuron-derived neurotrophic factor [Source:MGI Symbol;Acc:MGI:1915419]
27	ENSMUSG00000027217	97.926	-1.6991	0.367886	-4.61854	3.86445e-06	4.86131e-05	Tspan18	tetraspanin 18 [Source:MGI Symbol;Acc:MGI:1917186]
28	ENSMUSG00000022875	30.5412	-1.69344	0.587154	-2.88414	0.00392479	0.0193788	Kng1	kininogen 1 [Source:MGI Symbol;Acc:MGI:1097705]
29	ENSMUSG00000073460	37.0594	-1.67593	0.566256	-2.95967	0.00307966	0.016012	Pnldc1	poly(A)-specific ribonuclease (PARN)-like domain containing 1 [Source:MGI Symbol;Acc:MGI:2685159]
30	ENSMUSG00000055301	25.3782	-1.64719	0.646393	-2.54828	0.0108257	0.043776	Adh7	alcohol dehydrogenase 7 (class IV), mu or sigma polypeptide [Source:MGI Symbol;Acc:MGI:87926]
31	ENSMUSG00000027559	32.1272	-1.58957	0.580388	-2.7388	0.00616641	0.0278921	Car3	carbonic anhydrase 3 [Source:MGI Symbol;Acc:MGI:88270]
32	ENSMUSG00000047443	41.7046	-1.58871	0.498606	-3.18632	0.00144097	0.00845971	Erfe	erythroferrone [Source:MGI Symbol;Acc:MGI:3606476]
33	ENSMUSG00000042129	40.4956	-1.57638	0.515637	-3.05715	0.00223454	0.0123306	Rassf4	Ras association (RalGDS/AF-6) domain family member 4 [Source:MGI Symbol;Acc:MGI:2386853]
34	ENSMUSG00000026979	59.0477	-1.5615	0.419171	-3.7252	0.000195157	0.00153919	Psd4	pleckstrin and Sec7 domain containing 4 [Source:MGI Symbol;Acc:MGI:2674093]
35	ENSMUSG00000026365	163.696	-1.54552	0.257783	-5.99544	2.0294e-09	4.85753e-08	Cfh	complement component factor h [Source:MGI Symbol;Acc:MGI:88385]
36	ENSMUSG00000060288	446.502	-1.54501	0.592331	-2.60836	0.00909781	0.0381365	Ppih	peptidyl prolyl isomerase H [Source:MGI Symbol;Acc:MGI:106499]
37	ENSMUSG00000027651	1457.63	-1.53905	0.0940631	-16.3619	3.57955e-60	4.66952e-57	Rprd1b	regulation of nuclear pre-mRNA domain containing 1B [Source:MGI Symbol;Acc:MGI:1917720]
38	ENSMUSG00000078864	106.626	-1.53864	0.343574	-4.47833	7.52283e-06	8.85697e-05	Gm14322	predicted gene 14322 [Source:MGI Symbol;Acc:MGI:3652185]
39	ENSMUSG00000030693	189.265	-1.53045	0.249523	-6.13351	8.59622e-10	2.18167e-08	Klk10	kallikrein related-peptidase 10 [Source:MGI Symbol;Acc:MGI:1916790]
40	ENSMUSG00000096458	47.8418	-1.51158	0.514953	-2.93538	0.00333136	0.0169376	Moap1	modulator of apoptosis 1 [Source:MGI Symbol;Acc:MGI:1915555]
41	ENSMUSG00000031283	182.668	-1.50358	0.247115	-6.08454	1.16828e-09	2.90289e-08	Chrdl1	chordin-like 1 [Source:MGI Symbol;Acc:MGI:1933172]
42	ENSMUSG00000036334	31.3694	-1.48987	0.589246	-2.52843	0.0114574	0.045791	Igsf10	immunoglobulin superfamily, member 10 [Source:MGI Symbol;Acc:MGI:1923481]
43	ENSMUSG00000017002	1000.28	-1.4814	0.107946	-13.7235	7.34293e-43	2.73681e-40	Slpi	secretory leukocyte peptidase inhibitor [Source:MGI Symbol;Acc:MGI:109297]
44	ENSMUSG00000039055	390.821	-1.47705	0.168838	-8.74832	2.1655e-18	1.57816e-16	Eme1	essential meiotic structure-specific endonuclease 1 [Source:MGI Symbol;Acc:MGI:3576783]
45	ENSMUSG00000041592	108.627	-1.45712	0.312185	-4.6675	3.04894e-06	3.92242e-05	Sdk2	sidekick cell adhesion molecule 2 [Source:MGI Symbol;Acc:MGI:2443847]
46	ENSMUSG00000037868	197.367	-1.44204	0.242529	-5.94585	2.75025e-09	6.45072e-08	Egr2	early growth response 2 [Source:MGI Symbol;Acc:MGI:95296]
47	ENSMUSG00000027848	761.464	-1.43671	0.124167	-11.5708	5.79491e-31	1.25991e-28	Olfml3	olfactomedin-like 3 [Source:MGI Symbol;Acc:MGI:1914877]
48	ENSMUSG00000073436	634.763	-1.41257	0.152587	-9.25743	2.09406e-20	1.82113e-18	Eme2	essential meiotic structure-specific endonuclease subunit 2 [Source:MGI Symbol;Acc:MGI:1919889]
49	ENSMUSG00000029307	361.539	-1.38127	0.178292	-7.74724	9.39107e-15	4.58826e-13	Dmp1	dentin matrix protein 1 [Source:MGI Symbol;Acc:MGI:94910]
50	ENSMUSG00000015134	37.1661	-1.35986	0.531435	-2.55885	0.010502	0.0427721	Aldh1a3	aldehyde dehydrogenase family 1, subfamily A3 [Source:MGI Symbol;Acc:MGI:1861722]
51	ENSMUSG00000020256	418.541	-1.34778	0.177147	-7.60827	2.77784e-14	1.285e-12	Aldh1l2	aldehyde dehydrogenase 1 family, member L2 [Source:MGI Symbol;Acc:MGI:2444680]
52	ENSMUSG00000097084	74.5962	-1.32486	0.372418	-3.55744	0.000374485	0.00265786	Foxl1	forkhead box L1 [Source:MGI Symbol;Acc:MGI:1347469]
53	ENSMUSG00000063953	1403.17	-1.32235	0.105254	-12.5634	3.35443e-36	9.31032e-34	Amd2	S-adenosylmethionine decarboxylase 2 [Source:MGI Symbol;Acc:MGI:1333111]
54	ENSMUSG00000036242	45.034	-1.32209	0.496488	-2.66287	0.00774763	0.0335324	Armh4	armadillo-like helical domain containing 4 [Source:MGI Symbol;Acc:MGI:1914669]
55	ENSMUSG00000030518	44.6375	-1.30956	0.481289	-2.72095	0.00650952	0.029131	Entrep2	endosomal transmembrane epsin interactor 2 [Source:MGI Symbol;Acc:MGI:1917888]
56	ENSMUSG00000019303	255.836	-1.30897	0.203933	-6.41864	1.37495e-10	3.99471e-09	Psmc3ip	proteasome (prosome, macropain) 26S subunit, ATPase 3, interacting protein [Source:MGI Symbol;Acc:MGI:1098610]
57	ENSMUSG00000039062	124.523	-1.30749	0.308206	-4.24227	2.21265e-05	0.000228174	Anpep	alanyl (membrane) aminopeptidase [Source:MGI Symbol;Acc:MGI:5000466]
58	ENSMUSG00000071369	42.5092	-1.30073	0.492988	-2.63846	0.00832824	0.0354344	Map3k5	mitogen-activated protein kinase kinase kinase 5 [Source:MGI Symbol;Acc:MGI:1346876]
59	ENSMUSG00000022367	636.075	-1.28614	0.150989	-8.51811	1.62172e-17	1.05776e-15	Has2	hyaluronan synthase 2 [Source:MGI Symbol;Acc:MGI:107821]
60	ENSMUSG00000032892	126.525	-1.28428	0.306832	-4.18563	2.84379e-05	0.000285803	Rangrf	RAN guanine nucleotide release factor [Source:MGI Symbol;Acc:MGI:1889073]
61	ENSMUSG00000011658	341.026	-1.2692	0.175073	-7.24956	4.1813e-13	1.67316e-11	Fuz	fuzzy planar cell polarity protein [Source:MGI Symbol;Acc:MGI:1917550]
62	ENSMUSG00000039917	609.744	-1.25652	0.133049	-9.44409	3.58518e-21	3.40865e-19	Rhbdd2	rhomboid domain containing 2 [Source:MGI Symbol;Acc:MGI:1915612]
63	ENSMUSG00000062031	611.069	-1.24769	0.153062	-8.15155	3.59274e-16	2.03771e-14	Pgghg	protein glucosylgalactosylhydroxylysine glucosidase [Source:MGI Symbol;Acc:MGI:2444047]
64	ENSMUSG00000024369	1085.43	-1.23159	0.105203	-11.7068	1.17691e-31	2.64702e-29	Nelfe	negative elongation factor complex member E, Rdbp [Source:MGI Symbol;Acc:MGI:102744]
65	ENSMUSG00000002014	2285.71	-1.22065	0.0835003	-14.6185	2.13948e-48	1.03368e-45	Ssr4	signal sequence receptor, delta [Source:MGI Symbol;Acc:MGI:1099464]
66	ENSMUSG00000069835	60.8752	-1.21671	0.421386	-2.8874	0.00388443	0.0192294	Sat2	spermidine/spermine N1-acetyl transferase 2 [Source:MGI Symbol;Acc:MGI:1916465]
67	ENSMUSG00000021773	433.118	-1.20893	0.163411	-7.39809	1.38155e-13	5.90897e-12	Comtd1	catechol-O-methyltransferase domain containing 1 [Source:MGI Symbol;Acc:MGI:1916406]
68	ENSMUSG00000029699	66.9241	-1.20851	0.393031	-3.07484	0.00210617	0.0117214	Ssc4d	scavenger receptor cysteine rich family, 4 domains [Source:MGI Symbol;Acc:MGI:1924709]
69	ENSMUSG00000022544	719.165	-1.20231	0.1249	-9.62624	6.19569e-22	6.31428e-20	Eef2kmt	eukaryotic elongation factor 2 lysine methyltransferase [Source:MGI Symbol;Acc:MGI:1917761]
70	ENSMUSG00000046380	348.479	-1.20085	0.174755	-6.87162	6.34751e-12	2.17331e-10	Jrk	jerky [Source:MGI Symbol;Acc:MGI:106214]
71	ENSMUSG00000033475	1445.73	-1.18432	0.0923334	-12.8266	1.16398e-37	3.53119e-35	Tomm6	translocase of outer mitochondrial membrane 6 [Source:MGI Symbol;Acc:MGI:1913369]
72	ENSMUSG00000043432	59.0631	-1.18024	0.423773	-2.78507	0.00535159	0.0248723	Leng9	leukocyte receptor cluster (LRC) member 9 [Source:MGI Symbol;Acc:MGI:2444509]
73	ENSMUSG00000035187	52.3154	-1.17817	0.446069	-2.64123	0.00826055	0.0352614	Nkx6-1	NK6 homeobox 1 [Source:MGI Symbol;Acc:MGI:1206039]
74	ENSMUSG00000070407	50.5383	-1.1755	0.46605	-2.52227	0.0116601	0.0463739	Hs3st3b1	heparan sulfate (glucosamine) 3-O-sulfotransferase 3B1 [Source:MGI Symbol;Acc:MGI:1333853]
75	ENSMUSG00000068922	1933.96	-1.17459	0.0811025	-14.4827	1.5574e-47	7.0056e-45	Msto1	misato 1, mitochondrial distribution and morphology regulator [Source:MGI Symbol;Acc:MGI:2385175]
76	ENSMUSG00000027254	1014.38	-1.17442	0.110781	-10.6012	2.94061e-26	4.51297e-24	Map1a	microtubule-associated protein 1 A [Source:MGI Symbol;Acc:MGI:1306776]
77	ENSMUSG00000026360	499.312	-1.16343	0.172036	-6.76273	1.35413e-11	4.46075e-10	Rgs2	regulator of G-protein signaling 2 [Source:MGI Symbol;Acc:MGI:1098271]
78	ENSMUSG00000053746	563.663	-1.16227	0.147449	-7.88255	3.20769e-15	1.62338e-13	Ptrh1	peptidyl-tRNA hydrolase 1 homolog [Source:MGI Symbol;Acc:MGI:1913779]
79	ENSMUSG00000020513	192.85	-1.16169	0.238243	-4.8761	1.08206e-06	1.55567e-05	Tubd1	tubulin, delta 1 [Source:MGI Symbol;Acc:MGI:1891826]
80	ENSMUSG00000068794	228.356	-1.15404	0.262093	-4.40317	1.06682e-05	0.000119765	Col28a1	collagen, type XXVIII, alpha 1 [Source:MGI Symbol;Acc:MGI:2685312]
81	ENSMUSG00000026981	3347.56	-1.14787	0.0673396	-17.046	3.74242e-65	5.42443e-62	Il1rn	interleukin 1 receptor antagonist [Source:MGI Symbol;Acc:MGI:96547]
82	ENSMUSG00000019437	673.466	-1.14549	0.129985	-8.81252	1.2236e-18	9.28019e-17	Tlcd1	TLC domain containing 1 [Source:MGI Symbol;Acc:MGI:1915572]
83	ENSMUSG00000039410	164.97	-1.14239	0.27953	-4.08682	4.37334e-05	0.000416425	Prdm16	PR domain containing 16 [Source:MGI Symbol;Acc:MGI:1917923]
84	ENSMUSG00000005983	56.3905	-1.13969	0.420873	-2.70792	0.00677063	0.0300112	1700037C18Rik	RIKEN cDNA 1700037C18 gene [Source:MGI Symbol;Acc:MGI:1920511]
85	ENSMUSG00000040883	140.312	-1.13668	0.27904	-4.07355	4.63017e-05	0.00043832	Tmem205	transmembrane protein 205 [Source:MGI Symbol;Acc:MGI:3045495]
86	ENSMUSG00000002885	391.701	-1.12948	0.16406	-6.88458	5.79596e-12	2.00022e-10	Adgre5	adhesion G protein-coupled receptor E5 [Source:MGI Symbol;Acc:MGI:1347095]
87	ENSMUSG00000027750	31176	-1.12795	0.0477652	-23.6145	2.73835e-123	1.19073e-119	Postn	periostin, osteoblast specific factor [Source:MGI Symbol;Acc:MGI:1926321]
88	ENSMUSG00000057176	78.964	-1.12405	0.358319	-3.13702	0.00170674	0.00979084	Cfap119	cilia and flagella associated protein 119 [Source:MGI Symbol;Acc:MGI:2685012]
89	ENSMUSG00000024598	12860.9	-1.11902	0.05118	-21.8644	5.67673e-106	1.85132e-102	Fbn2	fibrillin 2 [Source:MGI Symbol;Acc:MGI:95490]
90	ENSMUSG00000044231	65.3492	-1.11651	0.429246	-2.6011	0.0092926	0.0387786	Nhlrc1	NHL repeat containing 1 [Source:MGI Symbol;Acc:MGI:2145264]
91	ENSMUSG00000030879	2797.96	-1.11161	0.070379	-15.7946	3.39205e-56	3.40379e-53	Mrpl17	mitochondrial ribosomal protein L17 [Source:MGI Symbol;Acc:MGI:1351608]
92	ENSMUSG00000020441	399.245	-1.1104	0.172813	-6.42545	1.31481e-10	3.82852e-09	2310033P09Rik	RIKEN cDNA 2310033P09 gene [Source:MGI Symbol;Acc:MGI:1915112]
93	ENSMUSG00000074384	100.259	-1.10864	0.318781	-3.47776	0.000505627	0.00345516	AI429214	expressed sequence AI429214 [Source:MGI Symbol;Acc:MGI:2142538]
94	ENSMUSG00000024875	885.159	-1.10469	0.124241	-8.89148	6.03012e-19	4.71035e-17	Yif1a	Yip1 interacting factor homolog A (S. cerevisiae) [Source:MGI Symbol;Acc:MGI:1915340]
95	ENSMUSG00000025792	838.386	-1.09883	0.117903	-9.31978	1.16581e-20	1.05611e-18	Slc25a10	solute carrier family 25 (mitochondrial carrier, dicarboxylate transporter), member 10 [Source:MGI Symbol;Acc:MGI:1353497]
96	ENSMUSG00000026798	317.508	-1.09824	0.189221	-5.80404	6.47369e-09	1.42651e-07	Coq4	coenzyme Q4 [Source:MGI Symbol;Acc:MGI:1098826]
97	ENSMUSG00000047281	67.7681	-1.09547	0.383077	-2.85966	0.00424089	0.0206119	Sfn	stratifin [Source:MGI Symbol;Acc:MGI:1891831]
98	ENSMUSG00000033214	950.042	-1.08027	0.10871	-9.93716	2.86904e-23	3.28304e-21	Slitrk5	SLIT and NTRK-like family, member 5 [Source:MGI Symbol;Acc:MGI:2679448]
99	ENSMUSG00000071653	902.958	-1.07585	0.116753	-9.21473	3.12068e-20	2.64346e-18	1810009A15Rik	RIKEN cDNA 1810009A15 gene [Source:MGI Symbol;Acc:MGI:1913526]
100	ENSMUSG00000032305	534.238	-1.07449	0.144037	-7.45984	8.66309e-14	3.79597e-12	Fam219b	family with sequence similarity 219, member B [Source:MGI Symbol;Acc:MGI:1925573]
101	ENSMUSG00000026107	1256.95	-1.07056	0.0969284	-11.0449	2.32138e-28	4.04364e-26	Nabp1	nucleic acid binding protein 1 [Source:MGI Symbol;Acc:MGI:1923258]
102	ENSMUSG00000042606	1362.66	-1.05468	0.0928852	-11.3546	7.03309e-30	1.41149e-27	Hirip3	HIRA interacting protein 3 [Source:MGI Symbol;Acc:MGI:2142364]
103	ENSMUSG00000022881	686.193	-1.05424	0.129103	-8.16586	3.19159e-16	1.82606e-14	Rfc4	replication factor C (activator 1) 4 [Source:MGI Symbol;Acc:MGI:2146571]
104	ENSMUSG00000030431	374.703	-1.04447	0.175148	-5.96335	2.47112e-09	5.81873e-08	Tmem238	transmembrane protein 238 [Source:MGI Symbol;Acc:MGI:1922935]
105	ENSMUSG00000046532	229.699	-1.03989	0.213763	-4.86468	1.1464e-06	1.63977e-05	Ar	androgen receptor [Source:MGI Symbol;Acc:MGI:88064]
106	ENSMUSG00000043683	1979.66	-1.03385	0.0801306	-12.9021	4.38265e-38	1.36726e-35	Fem1a	fem 1 homolog a [Source:MGI Symbol;Acc:MGI:1335089]
107	ENSMUSG00000078931	309.876	-1.02746	0.189105	-5.43329	5.53254e-08	1.02082e-06	Pdf	peptide deformylase (mitochondrial) [Source:MGI Symbol;Acc:MGI:1915273]
108	ENSMUSG00000031273	702.551	-1.02566	0.124255	-8.25443	1.52628e-16	8.92838e-15	Col4a6	collagen, type IV, alpha 6 [Source:MGI Symbol;Acc:MGI:2152695]
109	ENSMUSG00000019139	176.229	-1.02399	0.244325	-4.19108	2.77629e-05	0.000279666	Isyna1	myo-inositol 1-phosphate synthase A1 [Source:MGI Symbol;Acc:MGI:1919030]
110	ENSMUSG00000049562	224.202	-1.01968	0.213996	-4.76497	1.88881e-06	2.54278e-05	Ap5b1	adaptor-related protein complex 5, beta 1 subunit [Source:MGI Symbol;Acc:MGI:2685808]
111	ENSMUSG00000042115	392.11	-1.01575	0.162347	-6.25663	3.93396e-10	1.06981e-08	Klhdc8a	kelch domain containing 8A [Source:MGI Symbol;Acc:MGI:2442630]
112	ENSMUSG00000045636	236.395	-1.01557	0.211761	-4.79583	1.62005e-06	2.22693e-05	Mtus1	mitochondrial tumor suppressor 1 [Source:MGI Symbol;Acc:MGI:2142572]
113	ENSMUSG00000028690	612.335	-1.01308	0.138193	-7.33091	2.28602e-13	9.43706e-12	Mmachc	methylmalonic aciduria cblC type, with homocystinuria [Source:MGI Symbol;Acc:MGI:1914346]
114	ENSMUSG00000052407	111.078	-1.00905	0.305158	-3.30664	0.000944217	0.00589345	Ccdc171	coiled-coil domain containing 171 [Source:MGI Symbol;Acc:MGI:1922152]
115	ENSMUSG00000068101	316.028	-1.00768	0.179995	-5.59836	2.1639e-08	4.28998e-07	Cenpm	centromere protein M [Source:MGI Symbol;Acc:MGI:1913820]
116	ENSMUSG00000025731	523.645	-1.00727	0.173188	-5.81605	6.02554e-09	1.33e-07	Mettl26	methyltransferase like 26 [Source:MGI Symbol;Acc:MGI:1915597]
117	ENSMUSG00000031816	1028.76	-1.0067	0.106298	-9.47051	2.78482e-21	2.69097e-19	Mthfsd	methenyltetrahydrofolate synthetase domain containing [Source:MGI Symbol;Acc:MGI:2679252]
118	ENSMUSG00000025736	332.778	-1.00594	0.190075	-5.29235	1.20756e-07	2.09756e-06	Jmjd8	jumonji domain containing 8 [Source:MGI Symbol;Acc:MGI:1919356]
119	ENSMUSG00000024883	1747.98	-1.0029	0.0840484	-11.9324	8.02035e-33	1.93751e-30	Rin1	Ras and Rab interactor 1 [Source:MGI Symbol;Acc:MGI:2385695]
120	ENSMUSG00000038987	66.5781	-1.00284	0.388414	-2.58187	0.00982653	0.0405847	Cfap157	cilia and flagella associated protein 157 [Source:MGI Symbol;Acc:MGI:2447809]
121	ENSMUSG00000020044	268.355	-1.00115	0.199719	-5.0128	5.36432e-07	8.21333e-06	Timp3	tissue inhibitor of metalloproteinase 3 [Source:MGI Symbol;Acc:MGI:98754]
122	ENSMUSG00000062619	224.752	-0.999558	0.228172	-4.38073	1.18285e-05	0.000130433	2310039H08Rik	RIKEN cDNA 2310039H08 gene [Source:MGI Symbol;Acc:MGI:1914351]
123	ENSMUSG00000030008	211.308	-0.999495	0.228791	-4.36859	1.25052e-05	0.000136879	Pradc1	protease-associated domain containing 1 [Source:MGI Symbol;Acc:MGI:1920577]
124	ENSMUSG00000056004	160.764	-0.994148	0.263426	-3.77392	0.000160702	0.00129886	Elapor2	endosome-lysosome associated apoptosis and autophagy regulator family member 2 [Source:MGI Symbol;Acc:MGI:2443264]
125	ENSMUSG00000051557	862.473	-0.988197	0.126485	-7.81278	5.59409e-15	2.7853e-13	Pusl1	pseudouridylate synthase-like 1 [Source:MGI Symbol;Acc:MGI:3047787]
126	ENSMUSG00000096370	114.793	-0.985406	0.347795	-2.8333	0.00460704	0.0220304	Gm21992	predicted gene 21992 [Source:MGI Symbol;Acc:MGI:5439461]
127	ENSMUSG00000006378	1099.25	-0.985241	0.102455	-9.6163	6.82429e-22	6.901e-20	Gcat	glycine C-acetyltransferase (2-amino-3-ketobutyrate-coenzyme A ligase) [Source:MGI Symbol;Acc:MGI:1349389]
128	ENSMUSG00000029334	826.619	-0.984692	0.11493	-8.56779	1.05492e-17	7.1303e-16	Prkg2	protein kinase, cGMP-dependent, type II [Source:MGI Symbol;Acc:MGI:108173]
129	ENSMUSG00000069808	1041.18	-0.981207	0.104208	-9.41588	4.69122e-21	4.37121e-19	Tlcd3a	TLC domain containing 3A [Source:MGI Symbol;Acc:MGI:2151840]
130	ENSMUSG00000018983	134.492	-0.977132	0.316719	-3.08517	0.00203437	0.0114193	E2f2	E2F transcription factor 2 [Source:MGI Symbol;Acc:MGI:1096341]
131	ENSMUSG00000026955	221.104	-0.97575	0.219111	-4.45323	8.45892e-06	9.76518e-05	Sapcd2	suppressor APC domain containing 2 [Source:MGI Symbol;Acc:MGI:1919330]
132	ENSMUSG00000024352	215.953	-0.975255	0.226333	-4.30894	1.64039e-05	0.000173975	Spata24	spermatogenesis associated 24 [Source:MGI Symbol;Acc:MGI:1918492]
133	ENSMUSG00000043866	2434.96	-0.96325	0.0746606	-12.9017	4.40205e-38	1.36726e-35	Taf10	TATA-box binding protein associated factor 10 [Source:MGI Symbol;Acc:MGI:1346320]
134	ENSMUSG00000002279	393.407	-0.96012	0.168006	-5.71479	1.09842e-08	2.32612e-07	Lmf1	lipase maturation factor 1 [Source:MGI Symbol;Acc:MGI:1923733]
135	ENSMUSG00000034379	83.0454	-0.954622	0.34473	-2.76919	0.00561963	0.0258148	Wdr5b	WD repeat domain 5B [Source:MGI Symbol;Acc:MGI:1916794]
136	ENSMUSG00000022235	116.701	-0.951368	0.295675	-3.21762	0.0012926	0.00770657	Cmbl	carboxymethylenebutenolidase-like (Pseudomonas) [Source:MGI Symbol;Acc:MGI:1916824]
137	ENSMUSG00000050860	95.1871	-0.94956	0.374319	-2.53676	0.0111882	0.044894	Phospho1	phosphatase, orphan 1 [Source:MGI Symbol;Acc:MGI:2447348]
138	ENSMUSG00000025081	128.551	-0.947963	0.283612	-3.34247	0.000830377	0.00527631	Tdrd1	tudor domain containing 1 [Source:MGI Symbol;Acc:MGI:1933218]
139	ENSMUSG00000000416	86.9241	-0.941685	0.369461	-2.54881	0.0108092	0.043723	Cttnbp2	cortactin binding protein 2 [Source:MGI Symbol;Acc:MGI:1353467]
140	ENSMUSG00000072437	169.29	-0.930791	0.254275	-3.66056	0.000251665	0.00191092	Nanos1	nanos C2HC-type zinc finger 1 [Source:MGI Symbol;Acc:MGI:2669254]
141	ENSMUSG00000003617	1416.17	-0.920032	0.0899189	-10.2318	1.42851e-24	1.97918e-22	Cp	ceruloplasmin [Source:MGI Symbol;Acc:MGI:88476]
142	ENSMUSG00000024018	330.531	-0.917851	0.193785	-4.73644	2.17507e-06	2.88939e-05	Ccdc167	coiled-coil domain containing 167 [Source:MGI Symbol;Acc:MGI:1915847]
143	ENSMUSG00000022711	1425.55	-0.916689	0.0969893	-9.45145	3.34182e-21	3.20545e-19	Pmm2	phosphomannomutase 2 [Source:MGI Symbol;Acc:MGI:1859214]
144	ENSMUSG00000032180	893.334	-0.916117	0.112768	-8.12392	4.51379e-16	2.52714e-14	Tmed1	transmembrane p24 trafficking protein 1 [Source:MGI Symbol;Acc:MGI:106201]
145	ENSMUSG00000054400	125.495	-0.915783	0.289719	-3.16094	0.00157263	0.00909756	Cklf	chemokine-like factor [Source:MGI Symbol;Acc:MGI:1922708]
146	ENSMUSG00000006732	666.599	-0.914417	0.135201	-6.76337	1.34814e-11	4.45229e-10	Mettl1	methyltransferase 1, tRNA methylguanosine [Source:MGI Symbol;Acc:MGI:1339986]
147	ENSMUSG00000037010	950.844	-0.911431	0.107106	-8.50957	1.74574e-17	1.133e-15	Apln	apelin [Source:MGI Symbol;Acc:MGI:1353624]
148	ENSMUSG00000021567	273.238	-0.910866	0.196441	-4.63683	3.53793e-06	4.50266e-05	Nkd2	naked cuticle 2 [Source:MGI Symbol;Acc:MGI:1919543]
149	ENSMUSG00000042097	427.952	-0.910446	0.162059	-5.61797	1.9321e-08	3.88954e-07	Zfp239	zinc finger protein 239 [Source:MGI Symbol;Acc:MGI:1306812]
150	ENSMUSG00000078588	195.063	-0.90336	0.226101	-3.99539	6.45872e-05	0.000586318	Ccdc24	coiled-coil domain containing 24 [Source:MGI Symbol;Acc:MGI:2685874]
151	ENSMUSG00000023170	486.32	-0.901762	0.15319	-5.88658	3.9427e-09	9.00744e-08	Gps2	G protein pathway suppressor 2 [Source:MGI Symbol;Acc:MGI:1891751]
152	ENSMUSG00000024906	502.423	-0.892146	0.166859	-5.34671	8.95697e-08	1.5854e-06	Mus81	MUS81 structure-specific endonuclease subunit [Source:MGI Symbol;Acc:MGI:1918961]
153	ENSMUSG00000045287	126.873	-0.890012	0.290458	-3.06417	0.00218276	0.0121012	Rtn4rl1	reticulon 4 receptor-like 1 [Source:MGI Symbol;Acc:MGI:2661375]
154	ENSMUSG00000024118	288.19	-0.881818	0.210757	-4.18405	2.86365e-05	0.000287367	Tedc2	tubulin epsilon and delta complex 2 [Source:MGI Symbol;Acc:MGI:1919266]
155	ENSMUSG00000040808	105.313	-0.880635	0.306966	-2.86883	0.00411987	0.0201514	S100g	S100 calcium binding protein G [Source:MGI Symbol;Acc:MGI:104528]
156	ENSMUSG00000049791	224.792	-0.880582	0.211543	-4.16267	3.14544e-05	0.000312985	Fzd4	frizzled class receptor 4 [Source:MGI Symbol;Acc:MGI:108520]
157	ENSMUSG00000031671	474.031	-0.880577	0.156579	-5.62387	1.86727e-08	3.78239e-07	Setd6	SET domain containing 6 [Source:MGI Symbol;Acc:MGI:1913333]
158	ENSMUSG00000026956	1667.57	-0.880389	0.0863202	-10.1991	2.001e-24	2.71907e-22	Uap1l1	UDP-N-acteylglucosamine pyrophosphorylase 1-like 1 [Source:MGI Symbol;Acc:MGI:2443318]
159	ENSMUSG00000027313	197.526	-0.880334	0.242314	-3.63302	0.000280121	0.00208334	Chac1	ChaC, cation transport regulator 1 [Source:MGI Symbol;Acc:MGI:1916315]
160	ENSMUSG00000057594	310.17	-0.880307	0.186528	-4.71944	2.3649e-06	3.11933e-05	Arl16	ADP-ribosylation factor-like 16 [Source:MGI Symbol;Acc:MGI:1917567]
161	ENSMUSG00000032715	300.651	-0.874012	0.191356	-4.56746	4.9367e-06	6.05418e-05	Trib3	tribbles pseudokinase 3 [Source:MGI Symbol;Acc:MGI:1345675]
162	ENSMUSG00000074738	421.984	-0.873489	0.155774	-5.60741	2.05381e-08	4.1092e-07	Fndc10	fibronectin type III domain containing 10 [Source:MGI Symbol;Acc:MGI:2444790]
163	ENSMUSG00000021728	8424.01	-0.872138	0.0537227	-16.2341	2.89645e-59	3.43493e-56	Emb	embigin [Source:MGI Symbol;Acc:MGI:95321]
164	ENSMUSG00000033227	204.678	-0.867738	0.238767	-3.63424	0.000278799	0.00207988	Wnt6	wingless-type MMTV integration site family, member 6 [Source:MGI Symbol;Acc:MGI:98960]
165	ENSMUSG00000023262	465.607	-0.859908	0.151886	-5.66153	1.50025e-08	3.07716e-07	Acy1	aminoacylase 1 [Source:MGI Symbol;Acc:MGI:87913]
166	ENSMUSG00000078572	371.456	-0.85675	0.174208	-4.91797	8.74466e-07	1.27743e-05	Ndufaf8	NADH:ubiquinone oxidoreductase complex assembly factor 8 [Source:MGI Symbol;Acc:MGI:1913676]
167	ENSMUSG00000036430	547.954	-0.852125	0.143971	-5.91872	3.2445e-09	7.51767e-08	Tbcc	tubulin-specific chaperone C [Source:MGI Symbol;Acc:MGI:1919976]
168	ENSMUSG00000087687	150.731	-0.851639	0.260533	-3.26884	0.00107991	0.00662002	Pet100	PET100 homolog [Source:MGI Symbol;Acc:MGI:3615306]
169	ENSMUSG00000057751	211.762	-0.846723	0.217685	-3.88966	0.000100383	0.00086151	Megf6	multiple EGF-like-domains 6 [Source:MGI Symbol;Acc:MGI:1919351]
170	ENSMUSG00000070713	2751.45	-0.844927	0.273693	-3.08714	0.00202094	0.0113488	Hmgn2-ps	high mobility group nucleosomal binding domain 2, pseudogene [Source:MGI Symbol;Acc:MGI:3704312]
171	ENSMUSG00000104346	360.064	-0.84405	0.204643	-4.12449	3.71555e-05	0.000363857	Pcdhga3	protocadherin gamma subfamily A, 3 [Source:MGI Symbol;Acc:MGI:1935215]
172	ENSMUSG00000025747	1783.15	-0.844006	0.0831664	-10.1484	3.36819e-24	4.3938e-22	Tyms	thymidylate synthase [Source:MGI Symbol;Acc:MGI:98878]
173	ENSMUSG00000072568	101.781	-0.840053	0.311735	-2.69477	0.00704382	0.0310218	Lratd2	LRAT domain containing 1 [Source:MGI Symbol;Acc:MGI:3026924]
174	ENSMUSG00000026447	147.595	-0.837807	0.273707	-3.06097	0.00220624	0.0122054	Pik3c2b	phosphatidylinositol-4-phosphate 3-kinase catalytic subunit type 2 beta [Source:MGI Symbol;Acc:MGI:2685045]
175	ENSMUSG00000023909	140.598	-0.836692	0.273748	-3.05643	0.00223992	0.0123532	Paqr4	progestin and adipoQ receptor family member IV [Source:MGI Symbol;Acc:MGI:1923748]
176	ENSMUSG00000039826	1044.52	-0.83495	0.107864	-7.74079	9.88025e-15	4.80925e-13	Trub2	TruB pseudouridine (psi) synthase family member 2 [Source:MGI Symbol;Acc:MGI:2442186]
177	ENSMUSG00000075227	663.817	-0.834732	0.130201	-6.41112	1.44452e-10	4.17821e-09	Znhit2	zinc finger, HIT domain containing 2 [Source:MGI Symbol;Acc:MGI:1352481]
178	ENSMUSG00000039357	612.059	-0.833122	0.131875	-6.3175	2.6583e-10	7.47361e-09	Fut11	fucosyltransferase 11 [Source:MGI Symbol;Acc:MGI:1920318]
179	ENSMUSG00000026858	933.951	-0.83123	0.112217	-7.40733	1.2887e-13	5.56659e-12	Miga2	mitoguardin 2 [Source:MGI Symbol;Acc:MGI:1922035]
180	ENSMUSG00000072949	126.065	-0.828441	0.286298	-2.89363	0.00380814	0.0189194	Acot1	acyl-CoA thioesterase 1 [Source:MGI Symbol;Acc:MGI:1349396]
181	ENSMUSG00000047767	193.188	-0.827087	0.241642	-3.42277	0.000619862	0.00412346	Atg16l2	autophagy related 16-like 2 (S. cerevisiae) [Source:MGI Symbol;Acc:MGI:1920933]
182	ENSMUSG00000019338	1441.74	-0.8225	0.0964864	-8.52452	1.5344e-17	1.00584e-15	Zfp687	zinc finger protein 687 [Source:MGI Symbol;Acc:MGI:1925516]
183	ENSMUSG00000007987	448.457	-0.82207	0.151256	-5.43494	5.48155e-08	1.01428e-06	Ift22	intraflagellar transport 22 [Source:MGI Symbol;Acc:MGI:1914536]
184	ENSMUSG00000044254	173.227	-0.821017	0.258545	-3.17553	0.00149564	0.00873351	Pcsk9	proprotein convertase subtilisin/kexin type 9 [Source:MGI Symbol;Acc:MGI:2140260]
185	ENSMUSG00000021765	1100.27	-0.818556	0.100398	-8.1531	3.5471e-16	2.02061e-14	Fst	follistatin [Source:MGI Symbol;Acc:MGI:95586]
186	ENSMUSG00000053460	740.438	-0.816015	0.119738	-6.81499	9.42731e-12	3.16142e-10	Ggcx	gamma-glutamyl carboxylase [Source:MGI Symbol;Acc:MGI:1927655]
187	ENSMUSG00000027331	1814.65	-0.815962	0.086126	-9.47405	2.69188e-21	2.64027e-19	Knstrn	kinetochore-localized astrin/SPAG5 binding [Source:MGI Symbol;Acc:MGI:1289298]
188	ENSMUSG00000020150	377.443	-0.814933	0.174777	-4.66272	3.12063e-06	3.99888e-05	Gamt	guanidinoacetate methyltransferase [Source:MGI Symbol;Acc:MGI:1098221]
189	ENSMUSG00000066000	219.985	-0.81464	0.219297	-3.71478	0.00020338	0.00159058	Zfp979	zinc finger protein 979 [Source:MGI Symbol;Acc:MGI:2148252]
190	ENSMUSG00000044881	144.882	-0.813637	0.261188	-3.11514	0.00183859	0.0104416	Coa4	cytochrome c oxidase assembly factor 4 [Source:MGI Symbol;Acc:MGI:1915435]
191	ENSMUSG00000020303	177.098	-0.812924	0.236386	-3.43897	0.000583924	0.0039083	Stc2	stanniocalcin 2 [Source:MGI Symbol;Acc:MGI:1316731]
192	ENSMUSG00000020902	861.736	-0.811306	0.1139	-7.12295	1.05642e-12	4.02952e-11	Ntn1	netrin 1 [Source:MGI Symbol;Acc:MGI:105088]
193	ENSMUSG00000002803	236.404	-0.805584	0.219692	-3.66687	0.000245536	0.00187641	Btbd6	BTB (POZ) domain containing 6 [Source:MGI Symbol;Acc:MGI:3026623]
194	ENSMUSG00000049482	1003.91	-0.803556	0.112205	-7.16148	7.98089e-13	3.06208e-11	Ctu2	cytosolic thiouridylase subunit 2 [Source:MGI Symbol;Acc:MGI:1914215]
195	ENSMUSG00000045215	310.589	-0.803204	0.182324	-4.40537	1.05603e-05	0.000118656	Asxl3	ASXL transcriptional regulator 3 [Source:MGI Symbol;Acc:MGI:2685175]
196	ENSMUSG00000031077	559.592	-0.80151	0.137308	-5.83732	5.30465e-09	1.18174e-07	Fadd	Fas (TNFRSF6)-associated via death domain [Source:MGI Symbol;Acc:MGI:109324]
197	ENSMUSG00000025213	368.707	-0.799087	0.176592	-4.52503	6.03862e-06	7.24024e-05	Kazald1	Kazal-type serine peptidase inhibitor domain 1 [Source:MGI Symbol;Acc:MGI:2147606]
198	ENSMUSG00000021485	205.418	-0.797556	0.226162	-3.52648	0.000421127	0.00295196	Mxd3	Max dimerization protein 3 [Source:MGI Symbol;Acc:MGI:104987]
199	ENSMUSG00000036819	533.401	-0.796989	0.14367	-5.54737	2.90006e-08	5.59634e-07	Jmjd4	jumonji domain containing 4 [Source:MGI Symbol;Acc:MGI:2144404]
200	ENSMUSG00000032024	2076.03	-0.793344	0.0781701	-10.1489	3.34965e-24	4.3938e-22	Clmp	CXADR-like membrane protein [Source:MGI Symbol;Acc:MGI:1918816]
201	ENSMUSG00000050796	470.933	-0.79164	0.151918	-5.21097	1.87856e-07	3.12574e-06	B3galt6	UDP-Gal:betaGal beta 1,3-galactosyltransferase, polypeptide 6 [Source:MGI Symbol;Acc:MGI:2152819]
202	ENSMUSG00000029378	715.375	-0.79146	0.146826	-5.39048	7.02717e-08	1.27496e-06	Areg	amphiregulin [Source:MGI Symbol;Acc:MGI:88068]
203	ENSMUSG00000020253	637.967	-0.790298	0.130643	-6.04931	1.45468e-09	3.56698e-08	Ppm1m	protein phosphatase 1M [Source:MGI Symbol;Acc:MGI:1915155]
204	ENSMUSG00000034957	1069.39	-0.788103	0.102276	-7.70565	1.30184e-14	6.28981e-13	Cebpa	CCAAT/enhancer binding protein (C/EBP), alpha [Source:MGI Symbol;Acc:MGI:99480]
205	ENSMUSG00000049755	573.792	-0.787314	0.146292	-5.38182	7.37383e-08	1.33045e-06	Zfp672	zinc finger protein 672 [Source:MGI Symbol;Acc:MGI:2442105]
206	ENSMUSG00000019494	4521.69	-0.785489	0.0612996	-12.8139	1.37005e-37	4.06187e-35	Cops6	COP9 signalosome subunit 6 [Source:MGI Symbol;Acc:MGI:1349439]
207	ENSMUSG00000037089	2243.6	-0.784444	0.0763053	-10.2803	8.64264e-25	1.22547e-22	Slc35b2	solute carrier family 35, member B2 [Source:MGI Symbol;Acc:MGI:1921086]
208	ENSMUSG00000035759	117.194	-0.781396	0.292955	-2.66729	0.00764661	0.0331726	Bbs10	Bardet-Biedl syndrome 10 (human) [Source:MGI Symbol;Acc:MGI:1919019]
209	ENSMUSG00000041143	232.582	-0.779076	0.209087	-3.72609	0.000194472	0.00153472	Tmco4	transmembrane and coiled-coil domains 4 [Source:MGI Symbol;Acc:MGI:1924306]
210	ENSMUSG00000030802	1736.36	-0.778856	0.086644	-8.98915	2.4915e-19	2.00627e-17	Bckdk	branched chain ketoacid dehydrogenase kinase [Source:MGI Symbol;Acc:MGI:1276121]
211	ENSMUSG00000078919	123.63	-0.778604	0.287968	-2.70379	0.00685538	0.0303044	Dpm1	dolichol-phosphate (beta-D) mannosyltransferase 1 [Source:MGI Symbol;Acc:MGI:1330239]
212	ENSMUSG00000095098	618.138	-0.776752	0.136081	-5.708	1.1431e-08	2.4129e-07	Ccdc85b	coiled-coil domain containing 85B [Source:MGI Symbol;Acc:MGI:2147607]
213	ENSMUSG00000053647	115.023	-0.775769	0.292579	-2.65148	0.0080139	0.0344453	Gper1	G protein-coupled estrogen receptor 1 [Source:MGI Symbol;Acc:MGI:1924104]
214	ENSMUSG00000035960	2631.86	-0.774418	0.0725232	-10.6782	1.28731e-26	2.04792e-24	Apex1	apurinic/apyrimidinic endonuclease 1 [Source:MGI Symbol;Acc:MGI:88042]
215	ENSMUSG00000002345	482.805	-0.772448	0.156557	-4.93397	8.0574e-07	1.19036e-05	Borcs8	BLOC-1 related complex subunit 8 [Source:MGI Symbol;Acc:MGI:1919618]
216	ENSMUSG00000037085	260.184	-0.771552	0.200005	-3.85766	0.000114476	0.000965941	Trmt12	tRNA methyltransferase 12 [Source:MGI Symbol;Acc:MGI:1915510]
217	ENSMUSG00000007610	595.368	-0.770826	0.136643	-5.64115	1.68917e-08	3.443e-07	Gtpbp3	GTP binding protein 3 [Source:MGI Symbol;Acc:MGI:1917609]
218	ENSMUSG00000030498	4200.27	-0.768724	0.0608659	-12.6298	1.44658e-36	4.1023e-34	Gas2	growth arrest specific 2 [Source:MGI Symbol;Acc:MGI:95657]
219	ENSMUSG00000015668	968.5	-0.766586	0.107908	-7.10404	1.21163e-12	4.60808e-11	Pdzd11	PDZ domain containing 11 [Source:MGI Symbol;Acc:MGI:1919871]
220	ENSMUSG00000059772	200.597	-0.765585	0.224899	-3.40412	0.00066377	0.00437538	Slx1b	SLX1 structure-specific endonuclease subunit homolog B (S. cerevisiae) [Source:MGI Symbol;Acc:MGI:1915220]
221	ENSMUSG00000022422	168.549	-0.765463	0.246883	-3.10051	0.00193189	0.0109145	Dscc1	DNA replication and sister chromatid cohesion 1 [Source:MGI Symbol;Acc:MGI:1919357]
222	ENSMUSG00000019214	882.729	-0.762133	0.124663	-6.11356	9.74302e-10	2.45837e-08	Chtf18	CTF18, chromosome transmission fidelity factor 18 [Source:MGI Symbol;Acc:MGI:2384887]
223	ENSMUSG00000022560	555.57	-0.761751	0.140444	-5.42388	5.83179e-08	1.073e-06	Slc52a2	solute carrier protein 52, member 2 [Source:MGI Symbol;Acc:MGI:1289288]
224	ENSMUSG00000007589	1069.14	-0.761625	0.102664	-7.41859	1.18374e-13	5.13017e-12	Tinf2	Terf1 (TRF1)-interacting nuclear factor 2 [Source:MGI Symbol;Acc:MGI:107246]
225	ENSMUSG00000021614	2520.22	-0.760732	0.0731285	-10.4027	2.41093e-25	3.57392e-23	Vcan	versican [Source:MGI Symbol;Acc:MGI:102889]
226	ENSMUSG00000024593	149.608	-0.75933	0.273915	-2.77214	0.0055689	0.0256456	Megf10	multiple EGF-like-domains 10 [Source:MGI Symbol;Acc:MGI:2685177]
227	ENSMUSG00000049760	1265.37	-0.759167	0.094474	-8.03572	9.30334e-16	5.05676e-14	Micos13	mitochondrial contact site and cristae organizing system subunit 13 [Source:MGI Symbol;Acc:MGI:2442174]
228	ENSMUSG00000030032	210.683	-0.756836	0.229439	-3.29864	0.000971537	0.00605239	Wdr54	WD repeat domain 54 [Source:MGI Symbol;Acc:MGI:1922909]
229	ENSMUSG00000062753	237.377	-0.753714	0.207987	-3.62386	0.000290241	0.00214394	Smim29	small integral membrane protein 29 [Source:MGI Symbol;Acc:MGI:2146839]
230	ENSMUSG00000028024	715.026	-0.752263	0.125876	-5.97623	2.28356e-09	5.41619e-08	Enpep	glutamyl aminopeptidase [Source:MGI Symbol;Acc:MGI:106645]
231	ENSMUSG00000034771	291.792	-0.746884	0.185886	-4.01796	5.87033e-05	0.000539285	Tle2	transducin-like enhancer of split 2 [Source:MGI Symbol;Acc:MGI:104635]
232	ENSMUSG00000032766	158.171	-0.745793	0.252359	-2.95529	0.00312375	0.0161639	Gng11	guanine nucleotide binding protein (G protein), gamma 11 [Source:MGI Symbol;Acc:MGI:1913316]
233	ENSMUSG00000039043	1193.01	-0.743989	0.0996103	-7.46899	8.08111e-14	3.56142e-12	Arpin	actin-related protein 2/3 complex inhibitor [Source:MGI Symbol;Acc:MGI:1917670]
234	ENSMUSG00000057457	644.595	-0.742738	0.130739	-5.68109	1.33842e-08	2.7802e-07	Phex	phosphate regulating endopeptidase homolog, X-linked [Source:MGI Symbol;Acc:MGI:107489]
235	ENSMUSG00000032860	266.809	-0.7305	0.197588	-3.69709	0.000218086	0.00168439	P2ry2	purinergic receptor P2Y, G-protein coupled 2 [Source:MGI Symbol;Acc:MGI:105107]
236	ENSMUSG00000060950	665.716	-0.727725	0.12557	-5.7954	6.81592e-09	1.49686e-07	Trmt61a	tRNA methyltransferase 61A [Source:MGI Symbol;Acc:MGI:2443487]
237	ENSMUSG00000030560	562.387	-0.72702	0.143042	-5.08255	3.7241e-07	5.87435e-06	Ctsc	cathepsin C [Source:MGI Symbol;Acc:MGI:109553]
238	ENSMUSG00000057497	1654.08	-0.725196	0.0848503	-8.54677	1.26577e-17	8.38169e-16	Fam136a	family with sequence similarity 136, member A [Source:MGI Symbol;Acc:MGI:1913738]
239	ENSMUSG00000031570	994.944	-0.722762	0.107405	-6.72932	1.70456e-11	5.559e-10	Plpp5	phospholipid phosphatase 5 [Source:MGI Symbol;Acc:MGI:1919160]
240	ENSMUSG00000030271	405.238	-0.719921	0.174996	-4.11392	3.88992e-05	0.000377841	Ogg1	8-oxoguanine DNA-glycosylase 1 [Source:MGI Symbol;Acc:MGI:1097693]
241	ENSMUSG00000025969	5965.02	-0.718598	0.0543575	-13.2198	6.74058e-40	2.31397e-37	Nrp2	neuropilin 2 [Source:MGI Symbol;Acc:MGI:1100492]
242	ENSMUSG00000034883	174.081	-0.717574	0.239991	-2.99	0.00278976	0.0148174	Lrr1	leucine rich repeat protein 1 [Source:MGI Symbol;Acc:MGI:1916956]
243	ENSMUSG00000070469	606.949	-0.715042	0.134282	-5.32492	1.00996e-07	1.76607e-06	Adamtsl3	ADAMTS-like 3 [Source:MGI Symbol;Acc:MGI:3028499]
244	ENSMUSG00000045679	1201.79	-0.710353	0.0968323	-7.33591	2.20219e-13	9.17815e-12	Slc66a3	solute carrier family 66 member 3 [Source:MGI Symbol;Acc:MGI:2444067]
245	ENSMUSG00000015027	506.168	-0.710292	0.143825	-4.9386	7.86864e-07	1.16511e-05	Galns	galactosamine (N-acetyl)-6-sulfate sulfatase [Source:MGI Symbol;Acc:MGI:1355303]
246	ENSMUSG00000015337	147.742	-0.70883	0.2749	-2.5785	0.00992289	0.0409115	Endog	endonuclease G [Source:MGI Symbol;Acc:MGI:1261433]
247	ENSMUSG00000027605	542.89	-0.707427	0.138499	-5.10782	3.25893e-07	5.20989e-06	Acss2	acyl-CoA synthetase short-chain family member 2 [Source:MGI Symbol;Acc:MGI:1890410]
248	ENSMUSG00000060459	242.951	-0.706595	0.203544	-3.47146	0.000517628	0.00353162	Kng2	kininogen 2 [Source:MGI Symbol;Acc:MGI:3027157]
249	ENSMUSG00000051177	552.788	-0.704165	0.139208	-5.05835	4.22901e-07	6.6148e-06	Plcb1	phospholipase C, beta 1 [Source:MGI Symbol;Acc:MGI:97613]
250	ENSMUSG00000033083	1088.87	-0.703215	0.108299	-6.49326	8.39985e-11	2.50746e-09	Tbc1d4	TBC1 domain family, member 4 [Source:MGI Symbol;Acc:MGI:2429660]
251	ENSMUSG00000031820	2275.56	-0.698779	0.0795217	-8.78727	1.53232e-18	1.14223e-16	Babam1	BRISC and BRCA1 A complex member 1 [Source:MGI Symbol;Acc:MGI:1915501]
252	ENSMUSG00000090077	163.299	-0.695111	0.265148	-2.6216	0.00875191	0.0369	Lime1	Lck interacting transmembrane adaptor 1 [Source:MGI Symbol;Acc:MGI:1919949]
253	ENSMUSG00000024909	3753.75	-0.694977	0.0635492	-10.936	7.75082e-28	1.27987e-25	Efemp2	epidermal growth factor-containing fibulin-like extracellular matrix protein 2 [Source:MGI Symbol;Acc:MGI:1891209]
254	ENSMUSG00000005674	825.241	-0.694147	0.114607	-6.05674	1.38904e-09	3.41888e-08	Tomm40l	translocase of outer mitochondrial membrane 40-like [Source:MGI Symbol;Acc:MGI:3589112]
255	ENSMUSG00000090247	548.036	-0.693826	0.141018	-4.92011	8.64952e-07	1.26779e-05	Bloc1s1	biogenesis of lysosomal organelles complex-1, subunit 1 [Source:MGI Symbol;Acc:MGI:1195276]
256	ENSMUSG00000040732	173.194	-0.693211	0.240644	-2.88065	0.00396854	0.0195499	Erg	ETS transcription factor [Source:MGI Symbol;Acc:MGI:95415]
257	ENSMUSG00000008540	386.045	-0.689799	0.167251	-4.12434	3.71806e-05	0.000363857	Mgst1	microsomal glutathione S-transferase 1 [Source:MGI Symbol;Acc:MGI:1913850]
258	ENSMUSG00000040557	285.518	-0.688459	0.189401	-3.63493	0.00027806	0.00207868	Mettl27	methyltransferase like 27 [Source:MGI Symbol;Acc:MGI:1933146]
259	ENSMUSG00000050212	1608.43	-0.688188	0.0922541	-7.45971	8.67152e-14	3.79597e-12	Eva1b	eva-1 homolog B (C. elegans) [Source:MGI Symbol;Acc:MGI:1922063]
260	ENSMUSG00000038803	2822.1	-0.687721	0.0746581	-9.2116	3.21289e-20	2.70401e-18	Ost4	oligosaccharyltransferase complex subunit 4 (non-catalytic) [Source:MGI Symbol;Acc:MGI:1914945]
261	ENSMUSG00000004105	3566.89	-0.687125	0.0696357	-9.86742	5.76261e-23	6.5368e-21	Angptl2	angiopoietin-like 2 [Source:MGI Symbol;Acc:MGI:1347002]
262	ENSMUSG00000025150	1792.78	-0.684984	0.0820351	-8.34989	6.83288e-17	4.18474e-15	Cbr2	carbonyl reductase 2 [Source:MGI Symbol;Acc:MGI:107200]
263	ENSMUSG00000018449	224.528	-0.684701	0.213879	-3.20135	0.00136787	0.00807047	Rpain	RPA interacting protein [Source:MGI Symbol;Acc:MGI:1916973]
264	ENSMUSG00000071632	225.629	-0.682775	0.221811	-3.07819	0.00208265	0.0116153	2510002D24Rik	RIKEN cDNA 2510002D24 gene [Source:MGI Symbol;Acc:MGI:1919557]
265	ENSMUSG00000033871	208.367	-0.681161	0.227057	-2.99996	0.00270014	0.0144358	Ppargc1b	peroxisome proliferative activated receptor, gamma, coactivator 1 beta [Source:MGI Symbol;Acc:MGI:2444934]
266	ENSMUSG00000037172	186.711	-0.679197	0.241363	-2.81401	0.00489281	0.0231005	Dennd11	DENN domain containing 11 [Source:MGI Symbol;Acc:MGI:2444256]
267	ENSMUSG00000022960	487.413	-0.678372	0.161146	-4.20966	2.5575e-05	0.000260442	Donson	downstream neighbor of SON [Source:MGI Symbol;Acc:MGI:1890621]
268	ENSMUSG00000009995	457.833	-0.676981	0.153348	-4.41466	1.01167e-05	0.000114064	Tafazzin	tafazzin, phospholipid-lysophospholipid transacylase [Source:MGI Symbol;Acc:MGI:109626]
269	ENSMUSG00000026833	1079.79	-0.676966	0.103851	-6.51864	7.09471e-11	2.12272e-09	Olfm1	olfactomedin 1 [Source:MGI Symbol;Acc:MGI:1860437]
270	ENSMUSG00000060152	737.856	-0.675262	0.123415	-5.47148	4.46284e-08	8.36462e-07	Pop5	processing of precursor 5, ribonuclease P/MRP family (S. cerevisiae) [Source:MGI Symbol;Acc:MGI:2151221]
271	ENSMUSG00000044702	277.584	-0.673105	0.197512	-3.40792	0.000654596	0.00432803	Palb2	partner and localizer of BRCA2 [Source:MGI Symbol;Acc:MGI:3040695]
272	ENSMUSG00000038990	359.537	-0.672851	0.199802	-3.3676	0.000758264	0.00489294	Cables2	CDK5 and Abl enzyme substrate 2 [Source:MGI Symbol;Acc:MGI:2182335]
273	ENSMUSG00000024312	2570.04	-0.672338	0.0773903	-8.68762	3.70105e-18	2.58183e-16	Wdr46	WD repeat domain 46 [Source:MGI Symbol;Acc:MGI:1931871]
274	ENSMUSG00000010048	3295.91	-0.670819	0.0655677	-10.2309	1.44133e-24	1.97918e-22	Ifrd2	interferon-related developmental regulator 2 [Source:MGI Symbol;Acc:MGI:1316708]
275	ENSMUSG00000037225	714.47	-0.669218	0.135552	-4.93698	7.93414e-07	1.17348e-05	Fgf2	fibroblast growth factor 2 [Source:MGI Symbol;Acc:MGI:95516]
276	ENSMUSG00000096145	699.431	-0.668282	0.124644	-5.36152	8.25253e-08	1.47877e-06	Vkorc1	vitamin K epoxide reductase complex, subunit 1 [Source:MGI Symbol;Acc:MGI:106442]
277	ENSMUSG00000040428	165.761	-0.667543	0.247608	-2.69597	0.00701845	0.030931	Plekha4	pleckstrin homology domain containing, family A (phosphoinositide binding specific) member 4 [Source:MGI Symbol;Acc:MGI:1916467]
278	ENSMUSG00000020955	221.856	-0.665349	0.21632	-3.07576	0.00209967	0.0117002	Ap4s1	adaptor-related protein complex AP-4, sigma 1 [Source:MGI Symbol;Acc:MGI:1337065]
279	ENSMUSG00000038539	2003.97	-0.663948	0.0795626	-8.34497	7.12303e-17	4.34205e-15	Atf5	activating transcription factor 5 [Source:MGI Symbol;Acc:MGI:2141857]
280	ENSMUSG00000004655	527.872	-0.662453	0.152104	-4.35526	1.32906e-05	0.00014424	Aqp1	aquaporin 1 [Source:MGI Symbol;Acc:MGI:103201]
281	ENSMUSG00000044927	243.428	-0.66108	0.206455	-3.20205	0.00136452	0.00805802	H1f10	H1.10 linker histone [Source:MGI Symbol;Acc:MGI:2685307]
282	ENSMUSG00000039883	1425.22	-0.660968	0.0950557	-6.95348	3.56387e-12	1.28073e-10	Lrrc17	leucine rich repeat containing 17 [Source:MGI Symbol;Acc:MGI:1921761]
283	ENSMUSG00000036918	723.663	-0.659226	0.122143	-5.39716	6.77049e-08	1.23243e-06	Ttc7	tetratricopeptide repeat domain 7 [Source:MGI Symbol;Acc:MGI:1920999]
284	ENSMUSG00000023904	2079.88	-0.659063	0.0859346	-7.66936	1.7286e-14	8.25991e-13	Hcfc1r1	host cell factor C1 regulator 1 (XPO1-dependent) [Source:MGI Symbol;Acc:MGI:2663619]
285	ENSMUSG00000028434	185.872	-0.658442	0.239438	-2.74995	0.00596041	0.0271296	Epb41l4b	erythrocyte membrane protein band 4.1 like 4b [Source:MGI Symbol;Acc:MGI:1859149]
286	ENSMUSG00000003234	1416.48	-0.657862	0.0904909	-7.26992	3.59708e-13	1.45275e-11	Abcf3	ATP-binding cassette, sub-family F (GCN20), member 3 [Source:MGI Symbol;Acc:MGI:1351656]
287	ENSMUSG00000068329	2687.97	-0.654771	0.0704335	-9.2963	1.45422e-20	1.2905e-18	Htra2	HtrA serine peptidase 2 [Source:MGI Symbol;Acc:MGI:1928676]
288	ENSMUSG00000017639	326.557	-0.654614	0.185472	-3.52944	0.000416433	0.00292534	Rab11fip4	RAB11 family interacting protein 4 (class II) [Source:MGI Symbol;Acc:MGI:2442920]
289	ENSMUSG00000025538	1019.35	-0.65223	0.104091	-6.26598	3.70485e-10	1.01747e-08	Sumf2	sulfatase modifying factor 2 [Source:MGI Symbol;Acc:MGI:1915152]
290	ENSMUSG00000031629	345.089	-0.650636	0.177845	-3.65844	0.000253757	0.00192457	Cenpu	centromere protein U [Source:MGI Symbol;Acc:MGI:1919126]
291	ENSMUSG00000030031	181.688	-0.650544	0.234008	-2.78	0.00543585	0.0251635	Kbtbd8	kelch repeat and BTB (POZ) domain containing 8 [Source:MGI Symbol;Acc:MGI:2661430]
292	ENSMUSG00000078201	246.225	-0.649823	0.23072	-2.8165	0.00485502	0.0229636	Tmem203	transmembrane protein 203 [Source:MGI Symbol;Acc:MGI:2443597]
293	ENSMUSG00000027387	228.511	-0.649382	0.212845	-3.05096	0.00228114	0.0125347	Zc3h8	zinc finger CCCH type containing 8 [Source:MGI Symbol;Acc:MGI:1930128]
294	ENSMUSG00000021496	242.63	-0.649302	0.23228	-2.79535	0.00518442	0.0242906	Pcbd2	pterin 4 alpha carbinolamine dehydratase/dimerization cofactor of hepatocyte nuclear factor 1 alpha (TCF1) 2 [Source:MGI Symbol;Acc:MGI:1919812]
295	ENSMUSG00000031722	219.359	-0.649025	0.217652	-2.98195	0.00286422	0.0150904	Hp	haptoglobin [Source:MGI Symbol;Acc:MGI:96211]
296	ENSMUSG00000087598	573.984	-0.648963	0.144505	-4.49095	7.09056e-06	8.40112e-05	Zfp111	zinc finger protein 111 [Source:MGI Symbol;Acc:MGI:1929114]
297	ENSMUSG00000056629	766.418	-0.644945	0.152666	-4.22455	2.39421e-05	0.000245345	Fkbp2	FK506 binding protein 2 [Source:MGI Symbol;Acc:MGI:95542]
298	ENSMUSG00000024925	1455.93	-0.644727	0.0934726	-6.8975	5.29252e-12	1.84109e-10	Rnaseh2c	ribonuclease H2, subunit C [Source:MGI Symbol;Acc:MGI:1915459]
299	ENSMUSG00000035493	8314.51	-0.64433	0.0529813	-12.1615	4.98621e-34	1.25087e-31	Tgfbi	transforming growth factor, beta induced [Source:MGI Symbol;Acc:MGI:99959]
300	ENSMUSG00000063200	2270.42	-0.641412	0.076956	-8.33479	7.76371e-17	4.71059e-15	Nol7	nucleolar protein 7 [Source:MGI Symbol;Acc:MGI:1917328]
301	ENSMUSG00000043445	2526.61	-0.641288	0.0743921	-8.62038	6.67343e-18	4.55785e-16	Pgp	phosphoglycolate phosphatase [Source:MGI Symbol;Acc:MGI:1914328]
302	ENSMUSG00000025665	1030.51	-0.640451	0.102624	-6.24072	4.35549e-10	1.17391e-08	Rps6ka6	ribosomal protein S6 kinase polypeptide 6 [Source:MGI Symbol;Acc:MGI:1914321]
303	ENSMUSG00000019647	282.209	-0.639677	0.189283	-3.37948	0.000726225	0.00471089	Sema6a	sema domain, transmembrane domain (TM), and cytoplasmic domain, (semaphorin) 6A [Source:MGI Symbol;Acc:MGI:1203727]
304	ENSMUSG00000051730	286.862	-0.634573	0.212823	-2.98169	0.00286663	0.015097	Mettl5	methyltransferase 5, N6-adenosine [Source:MGI Symbol;Acc:MGI:1922672]
305	ENSMUSG00000089847	1256.9	-0.632927	0.113755	-5.56393	2.6376e-08	5.13557e-07	Timm10b	translocase of inner mitochondrial membrane 10B [Source:MGI Symbol;Acc:MGI:1315196]
306	ENSMUSG00000033105	2917.2	-0.632534	0.0726405	-8.70772	3.10035e-18	2.18616e-16	Lss	lanosterol synthase [Source:MGI Symbol;Acc:MGI:1336155]
307	ENSMUSG00000028541	1695.72	-0.631553	0.0838666	-7.53045	5.05644e-14	2.29032e-12	B4galt2	UDP-Gal:betaGlcNAc beta 1,4- galactosyltransferase, polypeptide 2 [Source:MGI Symbol;Acc:MGI:1858493]
308	ENSMUSG00000031931	777.742	-0.631113	0.120042	-5.25745	1.46067e-07	2.49731e-06	Ankrd49	ankyrin repeat domain 49 [Source:MGI Symbol;Acc:MGI:1930842]
309	ENSMUSG00000008140	2856	-0.629011	0.0676064	-9.30401	1.35251e-20	1.21679e-18	Emc10	ER membrane protein complex subunit 10 [Source:MGI Symbol;Acc:MGI:1916933]
310	ENSMUSG00000049300	1378.92	-0.626416	0.0957391	-6.54294	6.0319e-11	1.82991e-09	Prmt6	protein arginine N-methyltransferase 6 [Source:MGI Symbol;Acc:MGI:2139971]
311	ENSMUSG00000032478	357.23	-0.624714	0.173958	-3.59117	0.000329198	0.00238976	Nme6	NME/NM23 nucleoside diphosphate kinase 6 [Source:MGI Symbol;Acc:MGI:1861676]
312	ENSMUSG00000024911	666.988	-0.624222	0.14289	-4.36855	1.25075e-05	0.000136879	Fibp	fibroblast growth factor (acidic) intracellular binding protein [Source:MGI Symbol;Acc:MGI:1926233]
313	ENSMUSG00000041939	1385.04	-0.620767	0.0932749	-6.65524	2.82845e-11	9.02129e-10	Mvk	mevalonate kinase [Source:MGI Symbol;Acc:MGI:107624]
314	ENSMUSG00000023411	635.565	-0.620477	0.127979	-4.84827	1.24545e-06	1.75263e-05	Nfatc4	nuclear factor of activated T cells, cytoplasmic, calcineurin dependent 4 [Source:MGI Symbol;Acc:MGI:1920431]
315	ENSMUSG00000030604	384.168	-0.619876	0.191043	-3.2447	0.00117576	0.00710074	Zfp626	zinc finger protein 626 [Source:MGI Symbol;Acc:MGI:1918413]
316	ENSMUSG00000019579	2608.4	-0.616543	0.0707081	-8.71955	2.79315e-18	1.99107e-16	Mydgf	myeloid derived growth factor [Source:MGI Symbol;Acc:MGI:2156020]
317	ENSMUSG00000031561	3929.77	-0.616329	0.0612975	-10.0547	8.7578e-24	1.08805e-21	Tenm3	teneurin transmembrane protein 3 [Source:MGI Symbol;Acc:MGI:1345183]
318	ENSMUSG00000055116	2664.35	-0.615811	0.0769179	-8.00608	1.18424e-15	6.30546e-14	Bmal1	basic helix-loop-helix ARNT like 1 [Source:MGI Symbol;Acc:MGI:1096381]
319	ENSMUSG00000028613	2568.54	-0.615052	0.070286	-8.7507	2.12026e-18	1.55386e-16	Lrp8	low density lipoprotein receptor-related protein 8, apolipoprotein e receptor [Source:MGI Symbol;Acc:MGI:1340044]
320	ENSMUSG00000033862	405.366	-0.614652	0.163014	-3.77055	0.00016289	0.00131166	Cdk10	cyclin dependent kinase 10 [Source:MGI Symbol;Acc:MGI:2448549]
321	ENSMUSG00000042834	499.355	-0.61415	0.14998	-4.09488	4.22389e-05	0.000403372	Nrep	neuronal regeneration related protein [Source:MGI Symbol;Acc:MGI:99444]
322	ENSMUSG00000008373	3454.55	-0.613227	0.0663808	-9.23802	2.51095e-20	2.14088e-18	Prpf31	pre-mRNA processing factor 31 [Source:MGI Symbol;Acc:MGI:1916238]
323	ENSMUSG00000036850	653.025	-0.613045	0.128095	-4.78587	1.70251e-06	2.32072e-05	Mrpl41	mitochondrial ribosomal protein L41 [Source:MGI Symbol;Acc:MGI:1333816]
324	ENSMUSG00000050973	252.946	-0.611229	0.201686	-3.0306	0.0024407	0.0132662	Gdpgp1	GDP-D-glucose phosphorylase 1 [Source:MGI Symbol;Acc:MGI:2443429]
325	ENSMUSG00000030469	647.227	-0.610963	0.130889	-4.6678	3.04445e-06	3.92052e-05	Zfp719	zinc finger protein 719 [Source:MGI Symbol;Acc:MGI:2444708]
326	ENSMUSG00000030493	489.817	-0.609373	0.148639	-4.09969	4.13705e-05	0.00039624	Faap24	Fanconi anemia core complex associated protein 24 [Source:MGI Symbol;Acc:MGI:2142208]
327	ENSMUSG00000036875	596.188	-0.607731	0.133963	-4.53655	5.71809e-06	6.90033e-05	Dna2	DNA replication helicase/nuclease 2 [Source:MGI Symbol;Acc:MGI:2443732]
328	ENSMUSG00000071637	461.621	-0.605699	0.16364	-3.7014	0.000214413	0.00166291	Cebpd	CCAAT/enhancer binding protein (C/EBP), delta [Source:MGI Symbol;Acc:MGI:103573]
329	ENSMUSG00000028700	2865.73	-0.603678	0.0686893	-8.78852	1.51537e-18	1.13609e-16	Pomgnt1	protein O-linked mannose beta 1,2-N-acetylglucosaminyltransferase [Source:MGI Symbol;Acc:MGI:1915523]
330	ENSMUSG00000062944	197.031	-0.602737	0.237473	-2.53813	0.0111446	0.044774	9130023H24Rik	RIKEN cDNA 9130023H24 gene [Source:MGI Symbol;Acc:MGI:2442738]
331	ENSMUSG00000029591	367.658	-0.602715	0.189351	-3.18305	0.00145731	0.00854027	Ung	uracil DNA glycosylase [Source:MGI Symbol;Acc:MGI:109352]
332	ENSMUSG00000024830	486.85	-0.602498	0.152328	-3.95528	7.64456e-05	0.000677008	Rps6kb2	ribosomal protein S6 kinase, polypeptide 2 [Source:MGI Symbol;Acc:MGI:1927343]
333	ENSMUSG00000036902	565.121	-0.60216	0.138697	-4.34156	1.41475e-05	0.000152399	Neto2	neuropilin (NRP) and tolloid (TLL)-like 2 [Source:MGI Symbol;Acc:MGI:1921763]
334	ENSMUSG00000001082	1511.92	-0.601136	0.106818	-5.62766	1.82673e-08	3.71179e-07	Mfsd10	major facilitator superfamily domain containing 10 [Source:MGI Symbol;Acc:MGI:1915544]
335	ENSMUSG00000020644	756.756	-0.600399	0.122645	-4.89542	9.80946e-07	1.42183e-05	Id2	inhibitor of DNA binding 2 [Source:MGI Symbol;Acc:MGI:96397]
336	ENSMUSG00000031765	3679.99	-0.599212	0.0632696	-9.47076	2.7781e-21	2.69097e-19	Mt1	metallothionein 1 [Source:MGI Symbol;Acc:MGI:97171]
337	ENSMUSG00000025137	1518.05	-0.598566	0.0888336	-6.73807	1.60508e-11	5.2477e-10	Pcyt2	phosphate cytidylyltransferase 2, ethanolamine [Source:MGI Symbol;Acc:MGI:1915921]
338	ENSMUSG00000004500	295.097	-0.598511	0.202955	-2.94899	0.00318815	0.016432	Zfp324	zinc finger protein 324 [Source:MGI Symbol;Acc:MGI:2444641]
339	ENSMUSG00000033730	758.785	-0.598195	0.118598	-5.04387	4.56202e-07	7.11861e-06	Egr3	early growth response 3 [Source:MGI Symbol;Acc:MGI:1306780]
340	ENSMUSG00000075419	545.46	-0.595832	0.149852	-3.97614	7.00433e-05	0.000627983	Dolk	dolichol kinase [Source:MGI Symbol;Acc:MGI:2677836]
341	ENSMUSG00000026925	766.014	-0.593956	0.146882	-4.04376	5.26001e-05	0.000488723	Inpp5e	inositol polyphosphate-5-phosphatase E [Source:MGI Symbol;Acc:MGI:1927753]
342	ENSMUSG00000031239	4558.44	-0.592527	0.0575579	-10.2944	7.46516e-25	1.07014e-22	Itm2a	integral membrane protein 2A [Source:MGI Symbol;Acc:MGI:107706]
343	ENSMUSG00000028959	1389.49	-0.589821	0.0945692	-6.23692	4.46264e-10	1.19735e-08	Fastk	Fas-activated serine/threonine kinase [Source:MGI Symbol;Acc:MGI:1913837]
344	ENSMUSG00000040688	2406.22	-0.589282	0.0743516	-7.92562	2.27017e-15	1.17985e-13	Tbl3	transducin (beta)-like 3 [Source:MGI Symbol;Acc:MGI:2384863]
345	ENSMUSG00000078580	185.672	-0.588537	0.230556	-2.55268	0.0106896	0.0433602	E430018J23Rik	RIKEN cDNA E430018J23 gene [Source:MGI Symbol;Acc:MGI:2141981]
346	ENSMUSG00000047649	1330.37	-0.587826	0.106286	-5.53062	3.19101e-08	6.10362e-07	Polr1g	RNA polymerase I subunit G [Source:MGI Symbol;Acc:MGI:1917583]
347	ENSMUSG00000033916	2032.69	-0.587181	0.0849671	-6.91068	4.82335e-12	1.70213e-10	Chmp2a	charged multivesicular body protein 2A [Source:MGI Symbol;Acc:MGI:1916203]
348	ENSMUSG00000041220	5072.05	-0.586767	0.0601332	-9.75778	1.70859e-22	1.82694e-20	Elovl6	ELOVL family member 6, elongation of long chain fatty acids (yeast) [Source:MGI Symbol;Acc:MGI:2156528]
349	ENSMUSG00000041774	2127.71	-0.584943	0.0824504	-7.09449	1.29833e-12	4.92346e-11	Ydjc	YdjC homolog (bacterial) [Source:MGI Symbol;Acc:MGI:1916351]
350	ENSMUSG00000034854	286.377	-0.584794	0.205488	-2.84587	0.00442897	0.0213222	Mfsd12	major facilitator superfamily domain containing 12 [Source:MGI Symbol;Acc:MGI:3604804]
351	ENSMUSG00000038552	305.736	-0.5814	0.184247	-3.15554	0.00160199	0.00923461	Fndc4	fibronectin type III domain containing 4 [Source:MGI Symbol;Acc:MGI:1917195]
352	ENSMUSG00000017724	555.705	-0.581174	0.150442	-3.86312	0.000111948	0.000948072	Etv4	ets variant 4 [Source:MGI Symbol;Acc:MGI:99423]
353	ENSMUSG00000031388	2151.85	-0.580835	0.0802656	-7.23642	4.60687e-13	1.83222e-11	Naa10	N(alpha)-acetyltransferase 10, NatA catalytic subunit [Source:MGI Symbol;Acc:MGI:1915255]
354	ENSMUSG00000056216	1828.99	-0.579673	0.0853357	-6.79285	1.09939e-11	3.65856e-10	Cebpg	CCAAT/enhancer binding protein (C/EBP), gamma [Source:MGI Symbol;Acc:MGI:104982]
355	ENSMUSG00000021696	499.18	-0.577551	0.14525	-3.97626	7.00066e-05	0.000627983	Elovl7	ELOVL family member 7, elongation of long chain fatty acids (yeast) [Source:MGI Symbol;Acc:MGI:1921809]
356	ENSMUSG00000014606	2252.16	-0.577047	0.0742487	-7.77181	7.7371e-15	3.82313e-13	Slc25a11	solute carrier family 25 (mitochondrial carrier oxoglutarate carrier), member 11 [Source:MGI Symbol;Acc:MGI:1915113]
357	ENSMUSG00000116165	333.23	-0.575971	0.173079	-3.32779	0.00087539	0.00550867	Pdxp	pyridoxal (pyridoxine, vitamin B6) phosphatase [Source:MGI Symbol;Acc:MGI:1919282]
358	ENSMUSG00000074890	357.752	-0.575813	0.172854	-3.33122	0.000864675	0.00545703	Lcmt2	leucine carboxyl methyltransferase 2 [Source:MGI Symbol;Acc:MGI:1353659]
359	ENSMUSG00000046111	1635.48	-0.57411	0.100686	-5.70202	1.18398e-08	2.48712e-07	Cep295	centrosomal protein 295 [Source:MGI Symbol;Acc:MGI:2442521]
360	ENSMUSG00000031609	642.091	-0.573212	0.129979	-4.41004	1.03354e-05	0.000116429	Sap30	sin3 associated polypeptide [Source:MGI Symbol;Acc:MGI:1929129]
361	ENSMUSG00000045160	899.499	-0.573049	0.125345	-4.57176	4.83648e-06	5.96331e-05	Bola3	bolA-like 3 (E. coli) [Source:MGI Symbol;Acc:MGI:1925903]
362	ENSMUSG00000037370	961.861	-0.571715	0.111073	-5.1472	2.64398e-07	4.31134e-06	Enpp1	ectonucleotide pyrophosphatase/phosphodiesterase 1 [Source:MGI Symbol;Acc:MGI:97370]
363	ENSMUSG00000025371	1084.06	-0.569488	0.100281	-5.67895	1.35525e-08	2.80623e-07	Chmp6	charged multivesicular body protein 6 [Source:MGI Symbol;Acc:MGI:3583942]
364	ENSMUSG00000028175	1141.69	-0.569413	0.104304	-5.45919	4.78308e-08	8.87557e-07	Depdc1a	DEP domain containing 1a [Source:MGI Symbol;Acc:MGI:1923381]
365	ENSMUSG00000058258	5895.15	-0.569072	0.144234	-3.94548	7.96412e-05	0.000702922	Idi1	isopentenyl-diphosphate delta isomerase [Source:MGI Symbol;Acc:MGI:2442264]
366	ENSMUSG00000023571	694.916	-0.567842	0.1229	-4.62034	3.83109e-06	4.82865e-05	C1qtnf12	C1q and tumor necrosis factor related 12 [Source:MGI Symbol;Acc:MGI:1914639]
367	ENSMUSG00000038828	2226.22	-0.567196	0.0766312	-7.40163	1.3452e-13	5.79144e-12	Tmem214	transmembrane protein 214 [Source:MGI Symbol;Acc:MGI:1916046]
368	ENSMUSG00000021217	413.304	-0.566435	0.162304	-3.48997	0.000483077	0.0033202	Tshz3	teashirt zinc finger family member 3 [Source:MGI Symbol;Acc:MGI:2442819]
369	ENSMUSG00000021714	364.852	-0.566377	0.167443	-3.38251	0.000718278	0.00467328	Cenpk	centromere protein K [Source:MGI Symbol;Acc:MGI:1926210]
370	ENSMUSG00000021390	10748.6	-0.565989	0.051281	-11.037	2.53319e-28	4.29162e-26	Ogn	osteoglycin [Source:MGI Symbol;Acc:MGI:109278]
371	ENSMUSG00000005774	1186.2	-0.562421	0.0964121	-5.83352	5.42708e-09	1.20402e-07	Rfx5	regulatory factor X, 5 (influences HLA class II expression) [Source:MGI Symbol;Acc:MGI:1858421]
372	ENSMUSG00000037034	370.51	-0.562179	0.174054	-3.22991	0.00123828	0.00744671	Pax1	paired box 1 [Source:MGI Symbol;Acc:MGI:97485]
373	ENSMUSG00000075467	1296.35	-0.561385	0.0957801	-5.86119	4.59556e-09	1.03898e-07	Dnlz	DNL-type zinc finger [Source:MGI Symbol;Acc:MGI:106559]
374	ENSMUSG00000037071	8582.32	-0.560726	0.0502528	-11.1581	6.53803e-29	1.25004e-26	Scd1	stearoyl-Coenzyme A desaturase 1 [Source:MGI Symbol;Acc:MGI:98239]
375	ENSMUSG00000028212	1947.11	-0.559018	0.0841152	-6.64586	3.01443e-11	9.59103e-10	Ccne2	cyclin E2 [Source:MGI Symbol;Acc:MGI:1329034]
376	ENSMUSG00000037278	2964.33	-0.558916	0.0666608	-8.38447	5.09528e-17	3.16514e-15	Tmem97	transmembrane protein 97 [Source:MGI Symbol;Acc:MGI:1916321]
377	ENSMUSG00000073705	290.225	-0.558347	0.187036	-2.98524	0.00283355	0.0149954	Cenps	centromere protein S [Source:MGI Symbol;Acc:MGI:1917178]
378	ENSMUSG00000022940	623.559	-0.558258	0.130699	-4.27133	1.94309e-05	0.000203432	Pigp	phosphatidylinositol glycan anchor biosynthesis, class P [Source:MGI Symbol;Acc:MGI:1860433]
379	ENSMUSG00000027679	746.692	-0.558049	0.128533	-4.34167	1.41404e-05	0.000152399	Dnajc19	DnaJ heat shock protein family (Hsp40) member C19 [Source:MGI Symbol;Acc:MGI:1914963]
380	ENSMUSG00000031734	2363.06	-0.557533	0.0753854	-7.39577	1.40591e-13	5.99349e-12	Irx3	Iroquois related homeobox 3 [Source:MGI Symbol;Acc:MGI:1197522]
381	ENSMUSG00000042686	312.96	-0.557093	0.211047	-2.63966	0.0082988	0.0353559	Jph1	junctophilin 1 [Source:MGI Symbol;Acc:MGI:1891495]
382	ENSMUSG00000059791	385.624	-0.55701	0.192168	-2.89855	0.00374891	0.0186801	Nrm	nurim (nuclear envelope membrane protein) [Source:MGI Symbol;Acc:MGI:2146855]
383	ENSMUSG00000028657	1308.93	-0.556631	0.103621	-5.37181	7.79521e-08	1.39874e-06	Ppt1	palmitoyl-protein thioesterase 1 [Source:MGI Symbol;Acc:MGI:1298204]
384	ENSMUSG00000031982	306.116	-0.55658	0.195307	-2.84976	0.00437519	0.0211074	Arv1	ARV1 homolog, fatty acid homeostasis modulator [Source:MGI Symbol;Acc:MGI:1916115]
385	ENSMUSG00000074527	476.284	-0.556461	0.155222	-3.58493	0.000337173	0.0024395	Gm14296	predicted gene 14296 [Source:MGI Symbol;Acc:MGI:3708667]
386	ENSMUSG00000053012	1060.8	-0.556142	0.113653	-4.89333	9.91427e-07	1.43383e-05	Krcc1	lysine-rich coiled-coil 1 [Source:MGI Symbol;Acc:MGI:1889377]
387	ENSMUSG00000055900	497.817	-0.554594	0.153975	-3.60184	0.000315975	0.00230789	Tmem69	transmembrane protein 69 [Source:MGI Symbol;Acc:MGI:3045357]
388	ENSMUSG00000032332	26683.7	-0.554509	0.0502233	-11.0409	2.42688e-28	4.16561e-26	Col12a1	collagen, type XII, alpha 1 [Source:MGI Symbol;Acc:MGI:88448]
389	ENSMUSG00000073489	369.808	-0.553665	0.164748	-3.36068	0.000777509	0.00499882	Ifi204	interferon activated gene 204 [Source:MGI Symbol;Acc:MGI:96429]
390	ENSMUSG00000074476	1079.59	-0.553398	0.106161	-5.21281	1.86001e-07	3.09883e-06	Spc24	SPC24, NDC80 kinetochore complex component, homolog (S. cerevisiae) [Source:MGI Symbol;Acc:MGI:1914879]
391	ENSMUSG00000030035	968.859	-0.551098	0.107655	-5.11912	3.06966e-07	4.94978e-06	Wbp1	WW domain binding protein 1 [Source:MGI Symbol;Acc:MGI:104710]
392	ENSMUSG00000022554	1080.52	-0.550838	0.100866	-5.4611	4.73189e-08	8.7931e-07	Hgh1	HGH1 homolog [Source:MGI Symbol;Acc:MGI:1930628]
393	ENSMUSG00000046179	1392.96	-0.54981	0.0969976	-5.66828	1.44234e-08	2.96772e-07	E2f8	E2F transcription factor 8 [Source:MGI Symbol;Acc:MGI:1922038]
394	ENSMUSG00000038451	274.581	-0.547903	0.193904	-2.82563	0.00471875	0.0224014	Spsb2	splA/ryanodine receptor domain and SOCS box containing 2 [Source:MGI Symbol;Acc:MGI:1315199]
395	ENSMUSG00000001131	5161.45	-0.547887	0.0556855	-9.83897	7.64929e-23	8.45636e-21	Timp1	tissue inhibitor of metalloproteinase 1 [Source:MGI Symbol;Acc:MGI:98752]
396	ENSMUSG00000027488	648.594	-0.54606	0.128648	-4.24459	2.18995e-05	0.000226191	Snta1	syntrophin, acidic 1 [Source:MGI Symbol;Acc:MGI:101772]
397	ENSMUSG00000004393	2576.38	-0.546055	0.0719745	-7.58678	3.27949e-14	1.50637e-12	Ddx56	DEAD box helicase 56 [Source:MGI Symbol;Acc:MGI:1277172]
398	ENSMUSG00000025854	1021.88	-0.545351	0.109278	-4.99047	6.02318e-07	9.12571e-06	Fam20c	FAM20C, golgi associated secretory pathway kinase [Source:MGI Symbol;Acc:MGI:2136853]
399	ENSMUSG00000044795	437.483	-0.545314	0.152955	-3.56519	0.000363592	0.00259894	Cyb5d1	cytochrome b5 domain containing 1 [Source:MGI Symbol;Acc:MGI:2685586]
400	ENSMUSG00000022476	1245	-0.544286	0.098953	-5.50045	3.78826e-08	7.15165e-07	Polr3h	polymerase (RNA) III (DNA directed) polypeptide H [Source:MGI Symbol;Acc:MGI:1926179]
401	ENSMUSG00000003528	3409.09	-0.543839	0.0673826	-8.07091	6.97736e-16	3.84049e-14	Slc25a1	solute carrier family 25 (mitochondrial carrier, citrate transporter), member 1 [Source:MGI Symbol;Acc:MGI:1345283]
402	ENSMUSG00000025140	569.592	-0.543292	0.142376	-3.8159	0.000135689	0.00111746	Pycr1	pyrroline-5-carboxylate reductase 1 [Source:MGI Symbol;Acc:MGI:2384795]
403	ENSMUSG00000056666	964.88	-0.541701	0.11147	-4.85961	1.17618e-06	1.67321e-05	Retsat	retinol saturase (all trans retinol 13,14 reductase) [Source:MGI Symbol;Acc:MGI:1914692]
404	ENSMUSG00000028033	648.21	-0.541394	0.132776	-4.0775	4.55233e-05	0.000431265	Kcnq5	potassium voltage-gated channel, subfamily Q, member 5 [Source:MGI Symbol;Acc:MGI:1924937]
405	ENSMUSG00000059939	685.105	-0.541191	0.12361	-4.3782	1.19663e-05	0.00013173	9430015G10Rik	RIKEN cDNA 9430015G10 gene [Source:MGI Symbol;Acc:MGI:2444364]
406	ENSMUSG00000033762	499.747	-0.541071	0.144533	-3.74357	0.000181427	0.00144224	Recql4	RecQ protein-like 4 [Source:MGI Symbol;Acc:MGI:1931028]
407	ENSMUSG00000027245	1742.92	-0.539815	0.108635	-4.96909	6.72686e-07	1.0098e-05	Hypk	huntingtin interacting protein K [Source:MGI Symbol;Acc:MGI:1914943]
408	ENSMUSG00000015289	820.243	-0.539354	0.120174	-4.48811	7.18564e-06	8.49834e-05	Lage3	L antigen family, member 3 [Source:MGI Symbol;Acc:MGI:1913442]
409	ENSMUSG00000029725	397.676	-0.538054	0.161614	-3.32926	0.000870784	0.00548497	Ppp1r35	protein phosphatase 1, regulatory subunit 35 [Source:MGI Symbol;Acc:MGI:1922853]
410	ENSMUSG00000031253	3167.48	-0.537917	0.0715289	-7.52027	5.46645e-14	2.45896e-12	Srpx2	sushi-repeat-containing protein, X-linked 2 [Source:MGI Symbol;Acc:MGI:1916042]
411	ENSMUSG00000075588	715.874	-0.536924	0.122244	-4.39223	1.12196e-05	0.000124773	Hoxb2	homeobox B2 [Source:MGI Symbol;Acc:MGI:96183]
412	ENSMUSG00000029661	3609.55	-0.534506	0.0742621	-7.19755	6.13026e-13	2.41599e-11	Col1a2	collagen, type I, alpha 2 [Source:MGI Symbol;Acc:MGI:88468]
413	ENSMUSG00000062729	477.132	-0.534464	0.14836	-3.60248	0.000315193	0.00230347	Ppox	protoporphyrinogen oxidase [Source:MGI Symbol;Acc:MGI:104968]
414	ENSMUSG00000035266	517.545	-0.533555	0.142229	-3.75139	0.000175855	0.00140222	Helq	helicase, POLQ-like [Source:MGI Symbol;Acc:MGI:2176740]
415	ENSMUSG00000027932	1418.2	-0.533038	0.0906915	-5.87748	4.1655e-09	9.46671e-08	Slc27a3	solute carrier family 27 (fatty acid transporter), member 3 [Source:MGI Symbol;Acc:MGI:1347358]
416	ENSMUSG00000038644	2003.21	-0.532194	0.0824617	-6.45383	1.0906e-10	3.21147e-09	Pold1	polymerase (DNA directed), delta 1, catalytic subunit [Source:MGI Symbol;Acc:MGI:97741]
417	ENSMUSG00000059743	7642.1	-0.532101	0.0545823	-9.74861	1.87008e-22	1.98335e-20	Fdps	farnesyl diphosphate synthetase [Source:MGI Symbol;Acc:MGI:104888]
418	ENSMUSG00000025001	3576.62	-0.532059	0.069575	-7.64727	2.05289e-14	9.63307e-13	Hells	helicase, lymphoid specific [Source:MGI Symbol;Acc:MGI:106209]
419	ENSMUSG00000020652	512.374	-0.531899	0.1543	-3.44717	0.000566499	0.00380731	Cenpo	centromere protein O [Source:MGI Symbol;Acc:MGI:1923800]
420	ENSMUSG00000023908	681.567	-0.530591	0.143784	-3.6902	0.000224078	0.00172251	Pkmyt1	protein kinase, membrane associated tyrosine/threonine 1 [Source:MGI Symbol;Acc:MGI:2137630]
421	ENSMUSG00000030074	1843.84	-0.529932	0.0907481	-5.83959	5.23285e-09	1.17088e-07	Gxylt2	glucoside xylosyltransferase 2 [Source:MGI Symbol;Acc:MGI:2682940]
422	ENSMUSG00000041733	768.188	-0.529876	0.124787	-4.24626	2.17373e-05	0.000224694	Coq5	coenzyme Q5 methyltransferase [Source:MGI Symbol;Acc:MGI:1098643]
423	ENSMUSG00000049396	2858.16	-0.528947	0.0766738	-6.89866	5.24958e-12	1.83104e-10	Gemin4	gem nuclear organelle associated protein 4 [Source:MGI Symbol;Acc:MGI:2449313]
424	ENSMUSG00000021388	2757.41	-0.527948	0.0690034	-7.65104	1.99358e-14	9.42257e-13	Aspn	asporin [Source:MGI Symbol;Acc:MGI:1913945]
425	ENSMUSG00000035842	876.699	-0.526844	0.111072	-4.74325	2.10318e-06	2.80532e-05	Ddx11	DEAD/H box helicase 11 [Source:MGI Symbol;Acc:MGI:2443590]
426	ENSMUSG00000040118	2206.89	-0.526735	0.0764311	-6.89163	5.51567e-12	1.90854e-10	Cacna2d1	calcium channel, voltage-dependent, alpha2/delta subunit 1 [Source:MGI Symbol;Acc:MGI:88295]
427	ENSMUSG00000056665	908.258	-0.526527	0.11354	-4.63738	3.52859e-06	4.49516e-05	Them6	thioesterase superfamily member 6 [Source:MGI Symbol;Acc:MGI:1925301]
428	ENSMUSG00000027603	301.318	-0.525673	0.184277	-2.85262	0.00433599	0.0209492	Ggt7	gamma-glutamyltransferase 7 [Source:MGI Symbol;Acc:MGI:1913385]
429	ENSMUSG00000028671	896.779	-0.525327	0.112356	-4.67555	2.93164e-06	3.79021e-05	Gale	galactose-4-epimerase, UDP [Source:MGI Symbol;Acc:MGI:1921496]
430	ENSMUSG00000034586	1745.77	-0.524242	0.0919662	-5.70038	1.19544e-08	2.50715e-07	Hid1	HID1 domain containing [Source:MGI Symbol;Acc:MGI:2445087]
431	ENSMUSG00000068267	4432.28	-0.523679	0.0584317	-8.96225	3.18113e-19	2.53036e-17	Cenpb	centromere protein B [Source:MGI Symbol;Acc:MGI:88376]
432	ENSMUSG00000044030	1355.46	-0.521741	0.0924318	-5.6446	1.65563e-08	3.37992e-07	Irf2bp1	interferon regulatory factor 2 binding protein 1 [Source:MGI Symbol;Acc:MGI:2442159]
433	ENSMUSG00000020471	2027.95	-0.520921	0.0775664	-6.71581	1.87021e-11	6.05381e-10	Pold2	polymerase (DNA directed), delta 2, regulatory subunit [Source:MGI Symbol;Acc:MGI:1097163]
434	ENSMUSG00000026088	294.887	-0.52063	0.191897	-2.71307	0.00666639	0.0296196	Mitd1	MIT, microtubule interacting and transport, domain containing 1 [Source:MGI Symbol;Acc:MGI:1916278]
435	ENSMUSG00000005374	1290.33	-0.520232	0.0995138	-5.22774	1.71598e-07	2.89211e-06	Tbl2	transducin (beta)-like 2 [Source:MGI Symbol;Acc:MGI:1351652]
436	ENSMUSG00000022836	265.982	-0.5189	0.193391	-2.68316	0.00729295	0.0319143	Mylk	myosin, light polypeptide kinase [Source:MGI Symbol;Acc:MGI:894806]
437	ENSMUSG00000020359	765.76	-0.518769	0.129683	-4.00028	6.32672e-05	0.000575136	Phykpl	5-phosphohydroxy-L-lysine phospholyase [Source:MGI Symbol;Acc:MGI:1920197]
438	ENSMUSG00000045316	303.599	-0.518411	0.195073	-2.65753	0.00787166	0.033956	Fahd1	fumarylacetoacetate hydrolase domain containing 1 [Source:MGI Symbol;Acc:MGI:1915886]
439	ENSMUSG00000025395	1163.44	-0.518215	0.0993625	-5.2154	1.83423e-07	3.0637e-06	Prim1	DNA primase, p49 subunit [Source:MGI Symbol;Acc:MGI:97757]
440	ENSMUSG00000049882	501.458	-0.516362	0.16021	-3.22304	0.00126837	0.00758292	Vcpkmt	valosin containing protein lysine (K) methyltransferase [Source:MGI Symbol;Acc:MGI:2684917]
441	ENSMUSG00000028438	335.027	-0.515074	0.177607	-2.90007	0.00373077	0.0186039	Kif24	kinesin family member 24 [Source:MGI Symbol;Acc:MGI:1918345]
442	ENSMUSG00000030587	494.186	-0.514197	0.14446	-3.55943	0.000371657	0.00264499	2200002D01Rik	RIKEN cDNA 2200002D01 gene [Source:MGI Symbol;Acc:MGI:1919525]
443	ENSMUSG00000052446	258.429	-0.513134	0.198749	-2.58182	0.00982807	0.0405847	Zfp961	zinc finger protein 961 [Source:MGI Symbol;Acc:MGI:3583954]
444	ENSMUSG00000020601	2002.02	-0.513011	0.0838459	-6.1185	9.44611e-10	2.39271e-08	Trib2	tribbles pseudokinase 2 [Source:MGI Symbol;Acc:MGI:2145021]
445	ENSMUSG00000006678	1887.72	-0.510306	0.0809035	-6.30759	2.83418e-10	7.89996e-09	Pola1	polymerase (DNA directed), alpha 1 [Source:MGI Symbol;Acc:MGI:99660]
446	ENSMUSG00000021241	403.142	-0.509883	0.16944	-3.00923	0.00261908	0.0141019	Isca2	iron-sulfur cluster assembly 2 [Source:MGI Symbol;Acc:MGI:1921566]
447	ENSMUSG00000031349	1615.34	-0.50887	0.0877357	-5.80003	6.63015e-09	1.45852e-07	Nsdhl	NAD(P) dependent steroid dehydrogenase-like [Source:MGI Symbol;Acc:MGI:1099438]
448	ENSMUSG00000060639	387.949	-0.508618	0.162317	-3.13349	0.00172741	0.00987905	H4c9	H4 clustered histone 9 [Source:MGI Symbol;Acc:MGI:2448432]
449	ENSMUSG00000038379	1140.15	-0.508504	0.101552	-5.00733	5.51901e-07	8.43039e-06	Ttk	Ttk protein kinase [Source:MGI Symbol;Acc:MGI:1194921]
450	ENSMUSG00000054715	250.27	-0.508009	0.201051	-2.52677	0.0115118	0.045952	Zscan22	zinc finger and SCAN domain containing 22 [Source:MGI Symbol;Acc:MGI:2443312]
451	ENSMUSG00000036078	3475.88	-0.50783	0.0631692	-8.0392	9.04253e-16	4.93556e-14	Sigmar1	sigma non-opioid intracellular receptor 1 [Source:MGI Symbol;Acc:MGI:1195268]
452	ENSMUSG00000093930	13850	-0.507775	0.0434434	-11.6882	1.46444e-31	3.2379e-29	Hmgcs1	3-hydroxy-3-methylglutaryl-Coenzyme A synthase 1 [Source:MGI Symbol;Acc:MGI:107592]
453	ENSMUSG00000045273	639.274	-0.507688	0.133945	-3.79027	0.000150481	0.00122612	Cenph	centromere protein H [Source:MGI Symbol;Acc:MGI:1349448]
454	ENSMUSG00000029363	2174.59	-0.507423	0.07662	-6.62259	3.52969e-11	1.10955e-09	Rfc5	replication factor C (activator 1) 5 [Source:MGI Symbol;Acc:MGI:1919401]
455	ENSMUSG00000070284	819.241	-0.507173	0.114233	-4.43983	9.00296e-06	0.000102943	Gmppb	GDP-mannose pyrophosphorylase B [Source:MGI Symbol;Acc:MGI:2660880]
456	ENSMUSG00000022505	4450.49	-0.506881	0.0583113	-8.69266	3.54041e-18	2.48305e-16	Emp2	epithelial membrane protein 2 [Source:MGI Symbol;Acc:MGI:1098726]
457	ENSMUSG00000024378	4041.03	-0.506417	0.0601358	-8.42123	3.72548e-17	2.35917e-15	Stard4	StAR-related lipid transfer (START) domain containing 4 [Source:MGI Symbol;Acc:MGI:2156764]
458	ENSMUSG00000046675	475.975	-0.50351	0.156346	-3.22049	0.00127972	0.00763674	Lyset	lysosomal enzyme trafficking factor [Source:MGI Symbol;Acc:MGI:2443862]
459	ENSMUSG00000074576	291.831	-0.502791	0.187733	-2.67822	0.00740146	0.0323241	Mocs3	molybdenum cofactor synthesis 3 [Source:MGI Symbol;Acc:MGI:1916622]
460	ENSMUSG00000022309	1805.32	-0.50264	0.0858331	-5.85601	4.74114e-09	1.06635e-07	Angpt1	angiopoietin 1 [Source:MGI Symbol;Acc:MGI:108448]
461	ENSMUSG00000031486	625.915	-0.502595	0.146815	-3.42332	0.000618619	0.00411729	Adgra2	adhesion G protein-coupled receptor A2 [Source:MGI Symbol;Acc:MGI:1925810]
462	ENSMUSG00000078570	557.53	-0.502375	0.146644	-3.4258	0.000612991	0.004084	1110065P20Rik	RIKEN cDNA 1110065P20 gene [Source:MGI Symbol;Acc:MGI:1916170]
463	ENSMUSG00000020553	349.035	-0.502363	0.174468	-2.87941	0.00398425	0.0196056	Pctp	phosphatidylcholine transfer protein [Source:MGI Symbol;Acc:MGI:107375]
464	ENSMUSG00000062590	308.051	-0.502067	0.186419	-2.69322	0.00707661	0.0311081	Armc9	armadillo repeat containing 9 [Source:MGI Symbol;Acc:MGI:1926045]
465	ENSMUSG00000022816	26316.8	-0.501621	0.0406073	-12.353	4.6938e-35	1.24961e-32	Fstl1	follistatin-like 1 [Source:MGI Symbol;Acc:MGI:102793]
466	ENSMUSG00000022033	1729.16	-0.501615	0.088581	-5.66279	1.48935e-08	3.05961e-07	Pbk	PDZ binding kinase [Source:MGI Symbol;Acc:MGI:1289156]
467	ENSMUSG00000026646	586.698	-0.500647	0.14497	-3.45346	0.000553436	0.00374265	Suv39h2	suppressor of variegation 3-9 2 [Source:MGI Symbol;Acc:MGI:1890396]
468	ENSMUSG00000074922	316.135	-0.500433	0.197061	-2.53948	0.0111017	0.0446567	Pabir1	PP2A A alpha (PPP2R1A) and B55A (PPP2R2A) interacting phosphatase regulator 1 [Source:MGI Symbol;Acc:MGI:1915284]
469	ENSMUSG00000030562	391.539	-0.50025	0.170182	-2.93949	0.00328748	0.0167848	Nox4	NADPH oxidase 4 [Source:MGI Symbol;Acc:MGI:1354184]
470	ENSMUSG00000024446	267.332	-0.50005	0.200676	-2.49183	0.0127087	0.049724	Rpp21	ribonuclease P 21 subunit [Source:MGI Symbol;Acc:MGI:1914926]
471	ENSMUSG00000042462	1315.43	-0.499876	0.0939106	-5.32289	1.02129e-07	1.78111e-06	Dctpp1	dCTP pyrophosphatase 1 [Source:MGI Symbol;Acc:MGI:1913672]
472	ENSMUSG00000028560	4163.55	-0.498783	0.0684176	-7.29027	3.09341e-13	1.26105e-11	Usp1	ubiquitin specific peptidase 1 [Source:MGI Symbol;Acc:MGI:2385198]
473	ENSMUSG00000047146	304.617	-0.498339	0.187605	-2.65631	0.00790001	0.0340455	Tet1	tet methylcytosine dioxygenase 1 [Source:MGI Symbol;Acc:MGI:1098693]
474	ENSMUSG00000037773	802.941	-0.498084	0.119867	-4.15531	3.2485e-05	0.000322501	Pced1a	PC-esterase domain containing 1A [Source:MGI Symbol;Acc:MGI:2442177]
475	ENSMUSG00000052917	771.404	-0.497788	0.122873	-4.05123	5.09489e-05	0.000474655	Senp7	SUMO1/sentrin specific peptidase 7 [Source:MGI Symbol;Acc:MGI:1913565]
476	ENSMUSG00000020899	2579.05	-0.496876	0.0770055	-6.45248	1.10037e-10	3.23294e-09	Pfas	phosphoribosylformylglycinamidine synthase (FGAR amidotransferase) [Source:MGI Symbol;Acc:MGI:2684864]
477	ENSMUSG00000035559	654.548	-0.496787	0.132313	-3.75463	0.000173595	0.00138674	Mpv17l2	MPV17 mitochondrial membrane protein-like 2 [Source:MGI Symbol;Acc:MGI:2681846]
478	ENSMUSG00000030218	10764.7	-0.496279	0.0491293	-10.1015	5.44096e-24	6.891e-22	Mgp	matrix Gla protein [Source:MGI Symbol;Acc:MGI:96976]
479	ENSMUSG00000039396	312.097	-0.496093	0.178815	-2.77434	0.00553139	0.0255513	Neil3	nei like 3 (E. coli) [Source:MGI Symbol;Acc:MGI:2384588]
480	ENSMUSG00000040841	289.351	-0.493162	0.192605	-2.56049	0.0104526	0.042624	Six5	sine oculis-related homeobox 5 [Source:MGI Symbol;Acc:MGI:106220]
481	ENSMUSG00000040618	3157.85	-0.492709	0.0671987	-7.33212	2.26547e-13	9.38193e-12	Pck2	phosphoenolpyruvate carboxykinase 2 (mitochondrial) [Source:MGI Symbol;Acc:MGI:1860456]
482	ENSMUSG00000006641	347.707	-0.492646	0.175053	-2.81427	0.00488889	0.0230904	Slc5a6	solute carrier family 5 (sodium-dependent vitamin transporter), member 6 [Source:MGI Symbol;Acc:MGI:2660847]
483	ENSMUSG00000003355	900.057	-0.491783	0.111909	-4.39448	1.1104e-05	0.000123694	Fkbp11	FK506 binding protein 11 [Source:MGI Symbol;Acc:MGI:1913370]
484	ENSMUSG00000027715	5906.87	-0.490677	0.0562212	-8.72761	2.60107e-18	1.87464e-16	Ccna2	cyclin A2 [Source:MGI Symbol;Acc:MGI:108069]
485	ENSMUSG00000042660	1522.93	-0.490604	0.0884312	-5.54786	2.8919e-08	5.58886e-07	Wdr55	WD repeat domain 55 [Source:MGI Symbol;Acc:MGI:1915186]
486	ENSMUSG00000045302	2885.45	-0.490414	0.0723757	-6.77595	1.23591e-11	4.09198e-10	Preb	prolactin regulatory element binding [Source:MGI Symbol;Acc:MGI:1355326]
487	ENSMUSG00000032783	697.707	-0.490391	0.125577	-3.90511	9.41842e-05	0.000815284	Troap	trophinin associated protein [Source:MGI Symbol;Acc:MGI:1925983]
488	ENSMUSG00000032589	344.082	-0.489842	0.180526	-2.71341	0.00665945	0.029619	Bsn	bassoon [Source:MGI Symbol;Acc:MGI:1277955]
489	ENSMUSG00000026172	448.048	-0.489362	0.15039	-3.25395	0.00113812	0.00691835	Bcs1l	BCS1-like (yeast) [Source:MGI Symbol;Acc:MGI:1914071]
490	ENSMUSG00000007338	1237.61	-0.487464	0.0944066	-5.16345	2.42435e-07	3.96808e-06	Mrpl49	mitochondrial ribosomal protein L49 [Source:MGI Symbol;Acc:MGI:108180]
491	ENSMUSG00000044080	442.572	-0.486232	0.15184	-3.20227	0.00136351	0.00805802	S100a1	S100 calcium binding protein A1 [Source:MGI Symbol;Acc:MGI:1338917]
492	ENSMUSG00000036768	1881.81	-0.485903	0.0876929	-5.54096	3.00819e-08	5.78789e-07	Kif15	kinesin family member 15 [Source:MGI Symbol;Acc:MGI:1098258]
493	ENSMUSG00000040675	3731.93	-0.48574	0.0614359	-7.90646	2.64804e-15	1.35466e-13	Mthfd1l	methylenetetrahydrofolate dehydrogenase (NADP+ dependent) 1-like [Source:MGI Symbol;Acc:MGI:1924836]
494	ENSMUSG00000043140	766.679	-0.4852	0.121637	-3.9889	6.638e-05	0.000600088	Tmem186	transmembrane protein 186 [Source:MGI Symbol;Acc:MGI:1913940]
495	ENSMUSG00000029161	2246.52	-0.485036	0.0810451	-5.98477	2.16692e-09	5.14891e-08	Cgref1	cell growth regulator with EF hand domain 1 [Source:MGI Symbol;Acc:MGI:1915817]
496	ENSMUSG00000039081	1898.12	-0.483933	0.0816861	-5.92429	3.13647e-09	7.2803e-08	Zfp503	zinc finger protein 503 [Source:MGI Symbol;Acc:MGI:1353644]
497	ENSMUSG00000078786	390.894	-0.483852	0.16419	-2.9469	0.00320973	0.0165171	Actmap	actin maturation protease [Source:MGI Symbol;Acc:MGI:3041247]
498	ENSMUSG00000025574	2457.14	-0.483709	0.0740884	-6.52881	6.62952e-11	1.99267e-09	Tk1	thymidine kinase 1 [Source:MGI Symbol;Acc:MGI:98763]
499	ENSMUSG00000019894	974.659	-0.482877	0.10499	-4.59926	4.23993e-06	5.30805e-05	Slc6a15	solute carrier family 6 (neurotransmitter transporter), member 15 [Source:MGI Symbol;Acc:MGI:2143484]
500	ENSMUSG00000022034	881.194	-0.482766	0.113769	-4.2434	2.20154e-05	0.000227208	Esco2	establishment of sister chromatid cohesion N-acetyltransferase 2 [Source:MGI Symbol;Acc:MGI:1919238]
501	ENSMUSG00000035365	758.224	-0.482736	0.124847	-3.86661	0.00011036	0.000937266	Parpbp	PARP1 binding protein [Source:MGI Symbol;Acc:MGI:1922567]
502	ENSMUSG00000024891	317.305	-0.482635	0.181782	-2.65501	0.00793053	0.0341544	Slc29a2	solute carrier family 29 (nucleoside transporters), member 2 [Source:MGI Symbol;Acc:MGI:1345278]
503	ENSMUSG00000020766	4679.07	-0.482264	0.0632386	-7.6261	2.41962e-14	1.12728e-12	Galk1	galactokinase 1 [Source:MGI Symbol;Acc:MGI:95730]
504	ENSMUSG00000031604	3976.61	-0.479941	0.0635701	-7.54979	4.35957e-14	1.98848e-12	Msmo1	methylsterol monoxygenase 1 [Source:MGI Symbol;Acc:MGI:1913484]
505	ENSMUSG00000001964	2547.53	-0.479582	0.0725536	-6.61003	3.84234e-11	1.19341e-09	Emd	emerin [Source:MGI Symbol;Acc:MGI:108117]
506	ENSMUSG00000014873	853.073	-0.478821	0.113055	-4.2353	2.28247e-05	0.000234817	Surf2	surfeit gene 2 [Source:MGI Symbol;Acc:MGI:98444]
507	ENSMUSG00000026926	6204.7	-0.478553	0.0540331	-8.85665	8.24524e-19	6.36445e-17	Pmpca	peptidase (mitochondrial processing) alpha [Source:MGI Symbol;Acc:MGI:1918568]
508	ENSMUSG00000041974	792.455	-0.47809	0.115476	-4.14018	3.47033e-05	0.000341922	Spidr	scaffolding protein involved in DNA repair [Source:MGI Symbol;Acc:MGI:1924834]
509	ENSMUSG00000035772	1695.47	-0.477799	0.0893824	-5.34557	9.01351e-08	1.59324e-06	Mrps2	mitochondrial ribosomal protein S2 [Source:MGI Symbol;Acc:MGI:2153089]
510	ENSMUSG00000037613	449.964	-0.476395	0.169172	-2.81604	0.00486197	0.0229799	Tnfrsf23	tumor necrosis factor receptor superfamily, member 23 [Source:MGI Symbol;Acc:MGI:1930269]
511	ENSMUSG00000074030	1289.09	-0.475741	0.0981115	-4.84899	1.24094e-06	1.74818e-05	Exoc8	exocyst complex component 8 [Source:MGI Symbol;Acc:MGI:2142527]
512	ENSMUSG00000032221	858.935	-0.473052	0.115174	-4.10729	4.00333e-05	0.000387414	Mns1	meiosis-specific nuclear structural protein 1 [Source:MGI Symbol;Acc:MGI:107933]
513	ENSMUSG00000017499	1182.3	-0.473031	0.0992547	-4.76583	1.88078e-06	2.53458e-05	Cdc6	cell division cycle 6 [Source:MGI Symbol;Acc:MGI:1345150]
514	ENSMUSG00000038046	463.803	-0.472671	0.148402	-3.18507	0.00144721	0.0084925	Mrm3	mitochondrial rRNA methyltransferase 3 [Source:MGI Symbol;Acc:MGI:1914640]
515	ENSMUSG00000059326	291.518	-0.472056	0.184401	-2.55994	0.0104691	0.0426644	Csf2ra	colony stimulating factor 2 receptor, alpha, low-affinity (granulocyte-macrophage) [Source:MGI Symbol;Acc:MGI:1339754]
516	ENSMUSG00000003813	1999.33	-0.472025	0.0821642	-5.7449	9.19739e-09	1.97336e-07	Rad23a	RAD23 homolog A, nucleotide excision repair protein [Source:MGI Symbol;Acc:MGI:105126]
517	ENSMUSG00000032911	2027	-0.471874	0.0817709	-5.77069	7.89463e-09	1.71072e-07	Cspg4	chondroitin sulfate proteoglycan 4 [Source:MGI Symbol;Acc:MGI:2153093]
518	ENSMUSG00000032883	5927.64	-0.471641	0.0564378	-8.35683	6.44282e-17	3.96446e-15	Acsl3	acyl-CoA synthetase long-chain family member 3 [Source:MGI Symbol;Acc:MGI:1921455]
519	ENSMUSG00000053838	2596.89	-0.471086	0.0713705	-6.60058	4.09563e-11	1.26906e-09	Nudcd3	NudC domain containing 3 [Source:MGI Symbol;Acc:MGI:2144158]
520	ENSMUSG00000074794	579.782	-0.470556	0.143798	-3.27234	0.00106662	0.00655777	Arrdc3	arrestin domain containing 3 [Source:MGI Symbol;Acc:MGI:2145242]
521	ENSMUSG00000028394	2456.35	-0.470244	0.0743748	-6.32263	2.57146e-10	7.26076e-09	Pole3	polymerase (DNA directed), epsilon 3 (p17 subunit) [Source:MGI Symbol;Acc:MGI:1933378]
522	ENSMUSG00000037466	665.768	-0.470087	0.135552	-3.46794	0.000524471	0.00357084	Tedc1	tubulin epsilon and delta complex 1 [Source:MGI Symbol;Acc:MGI:2144738]
523	ENSMUSG00000020241	10993.7	-0.469351	0.0454889	-10.3179	5.84628e-25	8.56908e-23	Col6a2	collagen, type VI, alpha 2 [Source:MGI Symbol;Acc:MGI:88460]
524	ENSMUSG00000070426	854.324	-0.468938	0.112952	-4.15165	3.30087e-05	0.000326706	Rnf121	ring finger protein 121 [Source:MGI Symbol;Acc:MGI:1922462]
525	ENSMUSG00000027952	996.584	-0.468835	0.106494	-4.40245	1.07035e-05	0.000119955	Pmvk	phosphomevalonate kinase [Source:MGI Symbol;Acc:MGI:1915853]
526	ENSMUSG00000039096	622.773	-0.468788	0.134406	-3.48784	0.000486947	0.00334504	Rsad1	radical S-adenosyl methionine domain containing 1 [Source:MGI Symbol;Acc:MGI:3039628]
527	ENSMUSG00000003680	843.175	-0.466391	0.121759	-3.83043	0.000127917	0.00106353	Taf6l	TATA-box binding protein associated factor 6 like [Source:MGI Symbol;Acc:MGI:2444957]
528	ENSMUSG00000031897	607.192	-0.466332	0.137171	-3.39965	0.000674721	0.00444084	Psmb10	proteasome (prosome, macropain) subunit, beta type 10 [Source:MGI Symbol;Acc:MGI:1096380]
529	ENSMUSG00000034795	292.085	-0.466009	0.184333	-2.52808	0.0114689	0.0458088	Ccdc122	coiled-coil domain containing 122 [Source:MGI Symbol;Acc:MGI:1918358]
530	ENSMUSG00000040856	25138.2	-0.465311	0.0406842	-11.4371	2.7273e-30	5.55901e-28	Dlk1	delta like non-canonical Notch ligand 1 [Source:MGI Symbol;Acc:MGI:94900]
531	ENSMUSG00000025384	459.976	-0.465025	0.167795	-2.77139	0.00558178	0.0256841	Faap100	Fanconi anemia core complex associated protein 100 [Source:MGI Symbol;Acc:MGI:1919135]
532	ENSMUSG00000067276	5340.05	-0.465004	0.0572151	-8.12729	4.38996e-16	2.46841e-14	Capn6	calpain 6 [Source:MGI Symbol;Acc:MGI:1100850]
533	ENSMUSG00000046573	299.895	-0.464836	0.183318	-2.53568	0.0112229	0.0450195	Lyrm4	LYR motif containing 4 [Source:MGI Symbol;Acc:MGI:2683538]
534	ENSMUSG00000049232	422.324	-0.464678	0.167562	-2.77317	0.00555136	0.0256164	Tigd2	tigger transposable element derived 2 [Source:MGI Symbol;Acc:MGI:1915390]
535	ENSMUSG00000059921	2226.71	-0.464586	0.0795906	-5.8372	5.30855e-09	1.18174e-07	Unc5c	unc-5 netrin receptor C [Source:MGI Symbol;Acc:MGI:1095412]
536	ENSMUSG00000089945	1458.52	-0.463934	0.0989056	-4.69068	2.72302e-06	3.54864e-05	Pakap	paralemmin A kinase anchor protein [Source:MGI Symbol;Acc:MGI:5141924]
537	ENSMUSG00000023051	1029.39	-0.463666	0.104901	-4.42005	9.86793e-06	0.000111549	Tarbp2	TARBP2, RISC loading complex RNA binding subunit [Source:MGI Symbol;Acc:MGI:103027]
538	ENSMUSG00000078695	487.183	-0.462972	0.154788	-2.991	0.00278063	0.0147813	Cisd3	CDGSH iron sulfur domain 3 [Source:MGI Symbol;Acc:MGI:101788]
539	ENSMUSG00000041840	730.29	-0.462546	0.127459	-3.62898	0.000284548	0.00211145	Haus1	HAUS augmin-like complex, subunit 1 [Source:MGI Symbol;Acc:MGI:2385076]
540	ENSMUSG00000023249	3464.02	-0.462409	0.0631029	-7.32787	2.33839e-13	9.60853e-12	Parp3	poly (ADP-ribose) polymerase family, member 3 [Source:MGI Symbol;Acc:MGI:1891258]
541	ENSMUSG00000002820	715.392	-0.460073	0.132644	-3.46847	0.000523424	0.00356557	Atg4d	autophagy related 4D, cysteine peptidase [Source:MGI Symbol;Acc:MGI:2444308]
542	ENSMUSG00000073775	1744.55	-0.459592	0.0818315	-5.61632	1.95068e-08	3.92089e-07	Kti12	KTI12 homolog, chromatin associated [Source:MGI Symbol;Acc:MGI:1923547]
543	ENSMUSG00000005470	1080.53	-0.458567	0.103317	-4.43845	9.06091e-06	0.000103321	Asf1b	anti-silencing function 1B histone chaperone [Source:MGI Symbol;Acc:MGI:1914179]
544	ENSMUSG00000019966	381	-0.45797	0.162163	-2.82412	0.00474101	0.0224896	Kitl	kit ligand [Source:MGI Symbol;Acc:MGI:96974]
545	ENSMUSG00000028224	1031.86	-0.457955	0.106715	-4.29138	1.7757e-05	0.000187108	Nbn	nibrin [Source:MGI Symbol;Acc:MGI:1351625]
546	ENSMUSG00000024962	657.506	-0.457692	0.126583	-3.61576	0.00029947	0.00220337	Vegfb	vascular endothelial growth factor B [Source:MGI Symbol;Acc:MGI:106199]
547	ENSMUSG00000059316	838.568	-0.455784	0.11258	-4.04855	5.15364e-05	0.000479524	Slc27a4	solute carrier family 27 (fatty acid transporter), member 4 [Source:MGI Symbol;Acc:MGI:1347347]
548	ENSMUSG00000023942	8336.77	-0.455778	0.0513458	-8.87664	6.89085e-19	5.35066e-17	Slc29a1	solute carrier family 29 (nucleoside transporters), member 1 [Source:MGI Symbol;Acc:MGI:1927073]
549	ENSMUSG00000054057	472.998	-0.455193	0.150747	-3.01958	0.00253128	0.0137015	A930004D18Rik	RIKEN cDNA A930004D18 gene [Source:MGI Symbol;Acc:MGI:1925190]
550	ENSMUSG00000032498	1129.04	-0.454358	0.102851	-4.41765	9.97787e-06	0.000112596	Mlh1	mutL homolog 1 [Source:MGI Symbol;Acc:MGI:101938]
551	ENSMUSG00000020459	1014.82	-0.454226	0.108506	-4.18618	2.83684e-05	0.000285324	Mtif2	mitochondrial translational initiation factor 2 [Source:MGI Symbol;Acc:MGI:1924034]
552	ENSMUSG00000026019	3038.09	-0.454013	0.0685553	-6.62258	3.52982e-11	1.10955e-09	Wdr12	WD repeat domain 12 [Source:MGI Symbol;Acc:MGI:1927241]
553	ENSMUSG00000010830	1132.56	-0.453501	0.101445	-4.47042	7.80654e-06	9.12512e-05	Kdelr3	KDEL (Lys-Asp-Glu-Leu) endoplasmic reticulum protein retention receptor 3 [Source:MGI Symbol;Acc:MGI:2145953]
554	ENSMUSG00000043162	579.799	-0.45304	0.139529	-3.24692	0.00116662	0.00706196	Pyurf	Pigy upstream reading frame [Source:MGI Symbol;Acc:MGI:1913709]
555	ENSMUSG00000025402	5315.04	-0.452976	0.0605334	-7.48307	7.26043e-14	3.22151e-12	Nab2	Ngfi-A binding protein 2 [Source:MGI Symbol;Acc:MGI:107563]
556	ENSMUSG00000033751	1805.21	-0.452229	0.080799	-5.59696	2.18147e-08	4.31825e-07	Gadd45gip1	growth arrest and DNA-damage-inducible, gamma interacting protein 1 [Source:MGI Symbol;Acc:MGI:1914947]
557	ENSMUSG00000010406	1316.93	-0.452193	0.0944752	-4.78637	1.69828e-06	2.31738e-05	Mrpl52	mitochondrial ribosomal protein L52 [Source:MGI Symbol;Acc:MGI:1916086]
558	ENSMUSG00000029575	1098.76	-0.452092	0.100891	-4.48099	7.42989e-06	8.77131e-05	Mmab	methylmalonic aciduria (cobalamin deficiency) cblB type homolog (human) [Source:MGI Symbol;Acc:MGI:1924947]
559	ENSMUSG00000020834	597.45	-0.451662	0.136242	-3.31515	0.000915955	0.0057473	Dhrs13	dehydrogenase/reductase (SDR family) member 13 [Source:MGI Symbol;Acc:MGI:1917701]
560	ENSMUSG00000022516	845.986	-0.451383	0.11299	-3.99489	6.47237e-05	0.00058715	Nudt16l1	nudix hydrolase 16 like 1 [Source:MGI Symbol;Acc:MGI:1914161]
561	ENSMUSG00000044201	581.723	-0.451324	0.13277	-3.39929	0.000675613	0.00444418	Cdc25c	cell division cycle 25C [Source:MGI Symbol;Acc:MGI:88350]
562	ENSMUSG00000004996	1664.64	-0.451257	0.0862598	-5.23138	1.68252e-07	2.83938e-06	Mri1	methylthioribose-1-phosphate isomerase 1 [Source:MGI Symbol;Acc:MGI:1915123]
563	ENSMUSG00000000296	638.105	-0.451165	0.133651	-3.3757	0.000736287	0.00476905	Tpd52l1	tumor protein D52-like 1 [Source:MGI Symbol;Acc:MGI:1298386]
564	ENSMUSG00000031669	358.691	-0.450921	0.17106	-2.63604	0.00838809	0.0356425	Gins3	GINS complex subunit 3 (Psf3 homolog) [Source:MGI Symbol;Acc:MGI:1926083]
565	ENSMUSG00000037243	523.478	-0.449781	0.143459	-3.13525	0.00171706	0.00983707	Zfp692	zinc finger protein 692 [Source:MGI Symbol;Acc:MGI:2144276]
566	ENSMUSG00000022351	5315.12	-0.449386	0.0570111	-7.88243	3.21066e-15	1.62338e-13	Sqle	squalene epoxidase [Source:MGI Symbol;Acc:MGI:109296]
567	ENSMUSG00000038268	413.943	-0.44866	0.166981	-2.68689	0.00721203	0.0315814	Ovca2	candidate tumor suppressor in ovarian cancer 2 [Source:MGI Symbol;Acc:MGI:2179725]
568	ENSMUSG00000020773	2962.82	-0.446992	0.0718976	-6.21707	5.06526e-10	1.33487e-08	Trim47	tripartite motif-containing 47 [Source:MGI Symbol;Acc:MGI:1917374]
569	ENSMUSG00000034349	7192.46	-0.446718	0.055612	-8.03275	9.53108e-16	5.15904e-14	Smc4	structural maintenance of chromosomes 4 [Source:MGI Symbol;Acc:MGI:1917349]
570	ENSMUSG00000025409	1272.62	-0.445995	0.103544	-4.30731	1.65251e-05	0.000174975	Mbd6	methyl-CpG binding domain protein 6 [Source:MGI Symbol;Acc:MGI:106378]
571	ENSMUSG00000001436	3849.01	-0.445633	0.0670675	-6.64455	3.04155e-11	9.65378e-10	Slc19a1	solute carrier family 19 (folate transporter), member 1 [Source:MGI Symbol;Acc:MGI:103182]
572	ENSMUSG00000062040	344.133	-0.444505	0.17271	-2.57371	0.0100616	0.0413584	Zfp27	zinc finger protein 27 [Source:MGI Symbol;Acc:MGI:99174]
573	ENSMUSG00000035105	608.028	-0.44425	0.130373	-3.40753	0.000655538	0.00433207	Egln3	egl-9 family hypoxia-inducible factor 3 [Source:MGI Symbol;Acc:MGI:1932288]
574	ENSMUSG00000061046	467.009	-0.443888	0.153038	-2.90052	0.00372547	0.0185846	Haghl	hydroxyacylglutathione hydrolase-like [Source:MGI Symbol;Acc:MGI:1919877]
575	ENSMUSG00000054717	6564.4	-0.44373	0.0521947	-8.50144	1.87254e-17	1.20927e-15	Hmgb2	high mobility group box 2 [Source:MGI Symbol;Acc:MGI:96157]
576	ENSMUSG00000028454	531.123	-0.443324	0.139415	-3.1799	0.00147328	0.00862607	Pigo	phosphatidylinositol glycan anchor biosynthesis, class O [Source:MGI Symbol;Acc:MGI:1861452]
577	ENSMUSG00000032262	544.643	-0.443191	0.141047	-3.14215	0.00167711	0.00963784	Elovl4	elongation of very long chain fatty acids (FEN1/Elo2, SUR4/Elo3, yeast)-like 4 [Source:MGI Symbol;Acc:MGI:1933331]
578	ENSMUSG00000036992	858.917	-0.442481	0.117475	-3.76661	0.00016548	0.00133006	Nxt1	NTF2-related export protein 1 [Source:MGI Symbol;Acc:MGI:1929619]
579	ENSMUSG00000024654	344.994	-0.442277	0.17427	-2.53788	0.0111526	0.0447923	Asrgl1	asparaginase like 1 [Source:MGI Symbol;Acc:MGI:1913764]
580	ENSMUSG00000003208	490.114	-0.442234	0.144627	-3.05775	0.00223009	0.0123176	Yju2	YJU2 splicing factor [Source:MGI Symbol;Acc:MGI:1920136]
581	ENSMUSG00000040658	746.289	-0.441412	0.131644	-3.35307	0.000799205	0.00511562	Dnph1	2'-deoxynucleoside 5'-phosphate N-hydrolase 1 [Source:MGI Symbol;Acc:MGI:3039376]
582	ENSMUSG00000039747	1278.93	-0.441351	0.0981855	-4.49508	6.95446e-06	8.26238e-05	Orai2	ORAI calcium release-activated calcium modulator 2 [Source:MGI Symbol;Acc:MGI:2443195]
583	ENSMUSG00000040195	840.829	-0.440681	0.114309	-3.85519	0.00011564	0.000973241	Nemp1	nuclear envelope integral membrane protein 1 [Source:MGI Symbol;Acc:MGI:2446113]
584	ENSMUSG00000038880	1629.84	-0.439954	0.094171	-4.67186	2.98488e-06	3.85522e-05	Mrps34	mitochondrial ribosomal protein S34 [Source:MGI Symbol;Acc:MGI:1930188]
585	ENSMUSG00000027242	583.287	-0.439627	0.135907	-3.23477	0.00121742	0.00733542	Wdr76	WD repeat domain 76 [Source:MGI Symbol;Acc:MGI:1926186]
586	ENSMUSG00000006728	16023.2	-0.439388	0.0434567	-10.1109	4.94192e-24	6.32033e-22	Cdk4	cyclin dependent kinase 4 [Source:MGI Symbol;Acc:MGI:88357]
587	ENSMUSG00000017550	1096.55	-0.439267	0.105484	-4.16429	3.12318e-05	0.000311007	Atad5	ATPase family, AAA domain containing 5 [Source:MGI Symbol;Acc:MGI:2442925]
588	ENSMUSG00000058454	1723.33	-0.438256	0.0880448	-4.97764	6.43636e-07	9.68423e-06	Dhcr7	7-dehydrocholesterol reductase [Source:MGI Symbol;Acc:MGI:1298378]
589	ENSMUSG00000028261	1057.31	-0.438243	0.104558	-4.19138	2.7726e-05	0.000279509	Ndufaf4	NADH:ubiquinone oxidoreductase complex assembly factor 4 [Source:MGI Symbol;Acc:MGI:1915743]
590	ENSMUSG00000001119	20560.5	-0.437819	0.0413199	-10.5958	3.11523e-26	4.72538e-24	Col6a1	collagen, type VI, alpha 1 [Source:MGI Symbol;Acc:MGI:88459]
591	ENSMUSG00000037605	715.105	-0.437631	0.142631	-3.06827	0.00215299	0.0119565	Adgrl3	adhesion G protein-coupled receptor L3 [Source:MGI Symbol;Acc:MGI:2441950]
592	ENSMUSG00000040596	1695.62	-0.437359	0.0907618	-4.81876	1.44452e-06	2.00253e-05	Pogk	pogo transposable element with KRAB domain [Source:MGI Symbol;Acc:MGI:1918842]
593	ENSMUSG00000030729	530.242	-0.43724	0.153112	-2.85568	0.00429448	0.020809	Pgm2l1	phosphoglucomutase 2-like 1 [Source:MGI Symbol;Acc:MGI:1918224]
594	ENSMUSG00000039356	1577.79	-0.436835	0.0869517	-5.02389	5.06362e-07	7.80791e-06	Exosc2	exosome component 2 [Source:MGI Symbol;Acc:MGI:2385133]
595	ENSMUSG00000030346	840.389	-0.436661	0.116663	-3.74293	0.00018189	0.00144504	Rad51ap1	RAD51 associated protein 1 [Source:MGI Symbol;Acc:MGI:1098224]
596	ENSMUSG00000026784	813.454	-0.436525	0.11575	-3.77126	0.000162423	0.00130952	Pdss1	prenyl (solanesyl) diphosphate synthase, subunit 1 [Source:MGI Symbol;Acc:MGI:1889278]
597	ENSMUSG00000037152	760.987	-0.436106	0.134411	-3.24457	0.00117629	0.00710074	Ndufc1	NADH:ubiquinone oxidoreductase subunit C1 [Source:MGI Symbol;Acc:MGI:1913627]
598	ENSMUSG00000020476	3394.57	-0.43604	0.0664506	-6.56186	5.31406e-11	1.62728e-09	Dbnl	drebrin-like [Source:MGI Symbol;Acc:MGI:700006]
599	ENSMUSG00000031756	839.484	-0.435774	0.128441	-3.39279	0.000691853	0.00452166	Cenpn	centromere protein N [Source:MGI Symbol;Acc:MGI:1919405]
600	ENSMUSG00000034773	464.285	-0.435467	0.148232	-2.93775	0.00330606	0.0168401	Hrob	homologous recombination factor with OB-fold [Source:MGI Symbol;Acc:MGI:2387601]
601	ENSMUSG00000036860	549.593	-0.435034	0.137692	-3.15947	0.00158059	0.00913549	Mrpl55	mitochondrial ribosomal protein L55 [Source:MGI Symbol;Acc:MGI:1914462]
602	ENSMUSG00000001467	7849.82	-0.435007	0.0593652	-7.32765	2.34229e-13	9.60853e-12	Cyp51	cytochrome P450, family 51 [Source:MGI Symbol;Acc:MGI:106040]
603	ENSMUSG00000017057	1079.47	-0.434688	0.107255	-4.05284	5.05989e-05	0.000472148	Il13ra1	interleukin 13 receptor, alpha 1 [Source:MGI Symbol;Acc:MGI:105052]
604	ENSMUSG00000014850	577.076	-0.434545	0.13384	-3.24676	0.00116727	0.00706262	Msh3	mutS homolog 3 [Source:MGI Symbol;Acc:MGI:109519]
605	ENSMUSG00000040532	670.065	-0.434024	0.125064	-3.47043	0.000519628	0.00354342	Abhd11	abhydrolase domain containing 11 [Source:MGI Symbol;Acc:MGI:1916008]
606	ENSMUSG00000001018	1183.15	-0.43401	0.108246	-4.00947	6.08544e-05	0.000555914	Snapin	SNAP-associated protein [Source:MGI Symbol;Acc:MGI:1333745]
607	ENSMUSG00000039236	670.909	-0.433241	0.124285	-3.48588	0.000490529	0.00336256	Isg20	interferon-stimulated protein [Source:MGI Symbol;Acc:MGI:1928895]
608	ENSMUSG00000023272	1845.63	-0.433191	0.0805682	-5.3767	7.58644e-08	1.36504e-06	Creld2	cysteine-rich with EGF-like domains 2 [Source:MGI Symbol;Acc:MGI:1923987]
609	ENSMUSG00000057572	1071.9	-0.432347	0.106927	-4.04339	5.26845e-05	0.00048916	Zbtb8os	zinc finger and BTB domain containing 8 opposite strand [Source:MGI Symbol;Acc:MGI:1914356]
610	ENSMUSG00000061118	372.167	-0.431856	0.16781	-2.57348	0.0100681	0.0413665	Dnajc30	DnaJ heat shock protein family (Hsp40) member C30 [Source:MGI Symbol;Acc:MGI:1913364]
611	ENSMUSG00000013833	1277.93	-0.430996	0.100904	-4.27135	1.94294e-05	0.000203432	Med16	mediator complex subunit 16 [Source:MGI Symbol;Acc:MGI:2158394]
612	ENSMUSG00000074211	422.747	-0.430488	0.1577	-2.72978	0.00633765	0.0284692	Sdhaf1	succinate dehydrogenase complex assembly factor 1 [Source:MGI Symbol;Acc:MGI:1915582]
613	ENSMUSG00000024613	7348.97	-0.429749	0.0506083	-8.49166	2.037e-17	1.309e-15	Tcof1	treacle ribosome biogenesis factor 1 [Source:MGI Symbol;Acc:MGI:892003]
614	ENSMUSG00000028322	1357.06	-0.429276	0.0995043	-4.31415	1.60221e-05	0.000170619	Exosc3	exosome component 3 [Source:MGI Symbol;Acc:MGI:1913612]
615	ENSMUSG00000023832	3332.03	-0.429139	0.0694915	-6.17542	6.59873e-10	1.6945e-08	Acat2	acetyl-Coenzyme A acetyltransferase 2 [Source:MGI Symbol;Acc:MGI:87871]
616	ENSMUSG00000051786	1289.67	-0.428804	0.11267	-3.80584	0.000141323	0.00115875	Tubgcp6	tubulin, gamma complex associated protein 6 [Source:MGI Symbol;Acc:MGI:2146071]
617	ENSMUSG00000021252	1278.73	-0.426526	0.0953597	-4.47281	7.71984e-06	9.03186e-05	Erg28	ergosterol biosynthesis 28 [Source:MGI Symbol;Acc:MGI:1915571]
618	ENSMUSG00000028933	473.315	-0.426055	0.155445	-2.74088	0.0061275	0.0277642	Xrcc2	X-ray repair complementing defective repair in Chinese hamster cells 2 [Source:MGI Symbol;Acc:MGI:1927345]
619	ENSMUSG00000002486	370.044	-0.426017	0.16804	-2.53521	0.011238	0.0450662	Tchp	trichoplein, keratin filament binding [Source:MGI Symbol;Acc:MGI:1925082]
620	ENSMUSG00000025408	369.848	-0.425591	0.165823	-2.56654	0.0102719	0.0420054	Ddit3	DNA-damage inducible transcript 3 [Source:MGI Symbol;Acc:MGI:109247]
621	ENSMUSG00000040204	4206.64	-0.424987	0.0613302	-6.92948	4.22384e-12	1.50546e-10	Pclaf	PCNA clamp associated factor [Source:MGI Symbol;Acc:MGI:1915276]
622	ENSMUSG00000039114	1000.19	-0.424587	0.105908	-4.00902	6.09722e-05	0.0005566	Nrn1	neuritin 1 [Source:MGI Symbol;Acc:MGI:1915654]
623	ENSMUSG00000075486	523.827	-0.42393	0.142055	-2.98428	0.0028425	0.0150146	Commd6	COMM domain containing 6 [Source:MGI Symbol;Acc:MGI:1913450]
624	ENSMUSG00000042747	2437.35	-0.423422	0.0731892	-5.78531	7.23784e-09	1.57625e-07	Krtcap2	keratinocyte associated protein 2 [Source:MGI Symbol;Acc:MGI:1913309]
625	ENSMUSG00000046861	774.506	-0.42236	0.131961	-3.20064	0.00137122	0.00808292	Hectd3	HECT domain E3 ubiquitin protein ligase 3 [Source:MGI Symbol;Acc:MGI:1923858]
626	ENSMUSG00000039476	515.637	-0.422216	0.140624	-3.00245	0.00267815	0.0143536	Prrx2	paired related homeobox 2 [Source:MGI Symbol;Acc:MGI:98218]
627	ENSMUSG00000049086	626.346	-0.421865	0.128528	-3.28229	0.00102967	0.00635988	Bmyc	brain expressed myelocytomatosis oncogene [Source:MGI Symbol;Acc:MGI:88184]
628	ENSMUSG00000030036	2125.09	-0.421734	0.0755231	-5.58417	2.34815e-08	4.63413e-07	Mogs	mannosyl-oligosaccharide glucosidase [Source:MGI Symbol;Acc:MGI:1929872]
629	ENSMUSG00000026605	2609.06	-0.421647	0.0699262	-6.02989	1.64075e-09	3.98576e-08	Cenpf	centromere protein F [Source:MGI Symbol;Acc:MGI:1313302]
630	ENSMUSG00000029389	901.552	-0.42143	0.115888	-3.63652	0.00027635	0.00207064	Ddx55	DEAD box helicase 55 [Source:MGI Symbol;Acc:MGI:1915098]
631	ENSMUSG00000063888	6037.62	-0.420913	0.053171	-7.91622	2.44844e-15	1.26245e-13	Rpl7l1	ribosomal protein L7-like 1 [Source:MGI Symbol;Acc:MGI:1913479]
632	ENSMUSG00000024795	2064.41	-0.420833	0.0820322	-5.13009	2.89598e-07	4.67549e-06	Kif20b	kinesin family member 20B [Source:MGI Symbol;Acc:MGI:2444576]
633	ENSMUSG00000025324	2690.59	-0.419035	0.0691605	-6.05887	1.37079e-09	3.38034e-08	Atp10a	ATPase, class V, type 10A [Source:MGI Symbol;Acc:MGI:1330809]
634	ENSMUSG00000034321	1485.47	-0.418485	0.0917691	-4.56019	5.11076e-06	6.2425e-05	Exosc1	exosome component 1 [Source:MGI Symbol;Acc:MGI:1913833]
635	ENSMUSG00000032902	6252.25	-0.418055	0.0561632	-7.44357	9.80013e-14	4.27568e-12	Slc16a1	solute carrier family 16 (monocarboxylic acid transporters), member 1 [Source:MGI Symbol;Acc:MGI:106013]
636	ENSMUSG00000047747	1160.33	-0.417971	0.0994774	-4.20167	2.64955e-05	0.000268976	Rnf150	ring finger protein 150 [Source:MGI Symbol;Acc:MGI:2443860]
637	ENSMUSG00000050555	559.597	-0.4176	0.145596	-2.86822	0.00412785	0.0201753	Hyls1	HYLS1, centriolar and ciliogenesis associated [Source:MGI Symbol;Acc:MGI:1924082]
638	ENSMUSG00000025264	1283.01	-0.417505	0.0931935	-4.47998	7.4649e-06	8.79671e-05	Tsr2	TSR2 20S rRNA accumulation [Source:MGI Symbol;Acc:MGI:1916749]
639	ENSMUSG00000038843	720.835	-0.417374	0.122176	-3.41618	0.000635062	0.00421169	Gcnt1	glucosaminyl (N-acetyl) transferase 1, core 2 [Source:MGI Symbol;Acc:MGI:95676]
640	ENSMUSG00000021594	445.654	-0.416513	0.157806	-2.63939	0.00830543	0.0353604	Srd5a1	steroid 5 alpha-reductase 1 [Source:MGI Symbol;Acc:MGI:98400]
641	ENSMUSG00000028840	910.373	-0.41647	0.132	-3.15507	0.0016046	0.00924558	Zfp593	zinc finger protein 593 [Source:MGI Symbol;Acc:MGI:1915290]
642	ENSMUSG00000025381	1641.46	-0.415544	0.0869049	-4.7816	1.73909e-06	2.36811e-05	Cnpy2	canopy FGF signaling regulator 2 [Source:MGI Symbol;Acc:MGI:1928477]
643	ENSMUSG00000020473	17935.1	-0.415476	0.0443729	-9.36328	7.72962e-21	7.05125e-19	Aebp1	AE binding protein 1 [Source:MGI Symbol;Acc:MGI:1197012]
644	ENSMUSG00000044730	466.406	-0.414603	0.162534	-2.55087	0.0107454	0.0435322	Airim	AFG2 interacting ribosome maturation factor [Source:MGI Symbol;Acc:MGI:3041172]
645	ENSMUSG00000038679	3621.06	-0.413618	0.0619591	-6.67566	2.46118e-11	7.86913e-10	Trps1	transcriptional repressor GATA binding 1 [Source:MGI Symbol;Acc:MGI:1927616]
646	ENSMUSG00000070691	1817.72	-0.413586	0.0810194	-5.10477	3.31191e-07	5.28165e-06	Runx3	runt related transcription factor 3 [Source:MGI Symbol;Acc:MGI:102672]
647	ENSMUSG00000028647	521.035	-0.413352	0.150324	-2.74975	0.00596409	0.0271369	Mycbp	MYC binding protein [Source:MGI Symbol;Acc:MGI:1891750]
648	ENSMUSG00000025512	934.912	-0.411932	0.109407	-3.76513	0.000166462	0.00133713	Chid1	chitinase domain containing 1 [Source:MGI Symbol;Acc:MGI:1915288]
649	ENSMUSG00000037395	830.219	-0.411329	0.118893	-3.45965	0.000540887	0.00366539	Rcor3	REST corepressor 3 [Source:MGI Symbol;Acc:MGI:2441920]
650	ENSMUSG00000021707	874.949	-0.411045	0.110218	-3.7294	0.000191939	0.00151748	Dhfr	dihydrofolate reductase [Source:MGI Symbol;Acc:MGI:94890]
651	ENSMUSG00000060216	610.74	-0.410603	0.137011	-2.99687	0.0027277	0.0145593	Arrb2	arrestin, beta 2 [Source:MGI Symbol;Acc:MGI:99474]
652	ENSMUSG00000055240	852.795	-0.410402	0.116268	-3.52978	0.000415905	0.00292321	Zfp101	zinc finger protein 101 [Source:MGI Symbol;Acc:MGI:107547]
653	ENSMUSG00000038671	836.806	-0.409627	0.121076	-3.38322	0.000716415	0.00466349	Arfrp1	ADP-ribosylation factor related protein 1 [Source:MGI Symbol;Acc:MGI:1923938]
654	ENSMUSG00000037692	2073.52	-0.409454	0.0832083	-4.92083	8.61771e-07	1.26455e-05	Ahdc1	AT hook, DNA binding motif, containing 1 [Source:MGI Symbol;Acc:MGI:2444218]
655	ENSMUSG00000042225	1811.25	-0.409183	0.0844112	-4.8475	1.25029e-06	1.75565e-05	Ammecr1	AMMECR nuclear protein 1 [Source:MGI Symbol;Acc:MGI:1860206]
656	ENSMUSG00000049932	5498.14	-0.408379	0.0552571	-7.39052	1.4626e-13	6.19466e-12	H2ax	H2A.X variant histone [Source:MGI Symbol;Acc:MGI:102688]
657	ENSMUSG00000007867	902.238	-0.406917	0.111059	-3.66398	0.000248327	0.00188998	Ift43	intraflagellar transport 43 [Source:MGI Symbol;Acc:MGI:1923661]
658	ENSMUSG00000017188	1232.58	-0.406885	0.113889	-3.57266	0.000353376	0.00253564	Coa3	cytochrome C oxidase assembly factor 3 [Source:MGI Symbol;Acc:MGI:1098757]
659	ENSMUSG00000029016	1116.79	-0.406698	0.0990981	-4.104	4.0607e-05	0.000392093	Clcn6	chloride channel, voltage-sensitive 6 [Source:MGI Symbol;Acc:MGI:1347049]
660	ENSMUSG00000025353	552.245	-0.406455	0.135939	-2.98999	0.00278989	0.0148174	Ormdl2	ORM1-like 2 (S. cerevisiae) [Source:MGI Symbol;Acc:MGI:1914094]
661	ENSMUSG00000032575	5975.8	-0.406312	0.0645339	-6.2961	3.05229e-10	8.43582e-09	Manf	mesencephalic astrocyte-derived neurotrophic factor [Source:MGI Symbol;Acc:MGI:1922090]
662	ENSMUSG00000040354	4901.91	-0.405249	0.0574614	-7.05255	1.75667e-12	6.56613e-11	Mars1	methionine-tRNA synthetase 1 [Source:MGI Symbol;Acc:MGI:1345633]
663	ENSMUSG00000002835	3434.26	-0.405229	0.0632335	-6.40846	1.46995e-10	4.24236e-09	Chaf1a	chromatin assembly factor 1, subunit A (p150) [Source:MGI Symbol;Acc:MGI:1351331]
664	ENSMUSG00000005043	561.278	-0.404762	0.14795	-2.73581	0.00622272	0.0280787	Sgsh	N-sulfoglucosamine sulfohydrolase (sulfamidase) [Source:MGI Symbol;Acc:MGI:1350341]
665	ENSMUSG00000031399	473.347	-0.404518	0.149527	-2.70532	0.0068238	0.0301853	Fam3a	FAM3 metabolism regulating signaling molecule A [Source:MGI Symbol;Acc:MGI:1913544]
666	ENSMUSG00000026281	3286.44	-0.404512	0.0671914	-6.02029	1.74105e-09	4.21373e-08	Dtymk	deoxythymidylate kinase [Source:MGI Symbol;Acc:MGI:108396]
667	ENSMUSG00000019797	771.022	-0.404453	0.127593	-3.16986	0.00152513	0.00887789	Mtres1	mitochondrial transcription rescue factor 1 [Source:MGI Symbol;Acc:MGI:1915101]
668	ENSMUSG00000041319	905.768	-0.404297	0.111609	-3.62243	0.000291852	0.00215323	Thoc6	THO complex 6 [Source:MGI Symbol;Acc:MGI:2677480]
669	ENSMUSG00000062991	1957.12	-0.404265	0.0813032	-4.97231	6.61591e-07	9.94292e-06	Nrg1	neuregulin 1 [Source:MGI Symbol;Acc:MGI:96083]
670	ENSMUSG00000029177	2532.39	-0.403676	0.0710195	-5.68402	1.31568e-08	2.73734e-07	Cenpa	centromere protein A [Source:MGI Symbol;Acc:MGI:88375]
671	ENSMUSG00000025869	2411.87	-0.403491	0.0755914	-5.33779	9.40864e-08	1.65859e-06	Nop16	NOP16 nucleolar protein [Source:MGI Symbol;Acc:MGI:107862]
672	ENSMUSG00000032806	560.339	-0.403079	0.14004	-2.87832	0.00399801	0.0196511	Slc10a3	solute carrier family 10 (sodium/bile acid cotransporter family), member 3 [Source:MGI Symbol;Acc:MGI:95048]
673	ENSMUSG00000026043	69351.4	-0.402513	0.0363877	-11.0618	1.92191e-28	3.43443e-26	Col3a1	collagen, type III, alpha 1 [Source:MGI Symbol;Acc:MGI:88453]
674	ENSMUSG00000006442	7554.84	-0.402344	0.0514188	-7.82484	5.08299e-15	2.55029e-13	Srm	spermidine synthase [Source:MGI Symbol;Acc:MGI:102690]
675	ENSMUSG00000048371	846.311	-0.401892	0.111763	-3.59594	0.000323217	0.00235288	Pdp2	pyruvate dehydrogenase phosphatase catalytic subunit 2 [Source:MGI Symbol;Acc:MGI:1918878]
676	ENSMUSG00000047454	1434.14	-0.400983	0.0897619	-4.46718	7.92566e-06	9.21481e-05	Gphn	gephyrin [Source:MGI Symbol;Acc:MGI:109602]
677	ENSMUSG00000060594	561.299	-0.399308	0.140266	-2.8468	0.00441611	0.0212812	Layn	layilin [Source:MGI Symbol;Acc:MGI:2685357]
678	ENSMUSG00000045136	1071.69	-0.398981	0.100638	-3.96454	7.35391e-05	0.000655272	Tubb2b	tubulin, beta 2B class IIB [Source:MGI Symbol;Acc:MGI:1920960]
679	ENSMUSG00000005410	4776.11	-0.398106	0.0580661	-6.85609	7.0772e-12	2.41681e-10	Mcm5	minichromosome maintenance complex component 5 [Source:MGI Symbol;Acc:MGI:103197]
680	ENSMUSG00000036854	427.629	-0.397979	0.153868	-2.5865	0.00969565	0.0401141	Hspb6	heat shock protein, alpha-crystallin-related, B6 [Source:MGI Symbol;Acc:MGI:2685325]
681	ENSMUSG00000042029	2197.72	-0.397782	0.0774341	-5.13703	2.79108e-07	4.5342e-06	Ncapg2	non-SMC condensin II complex, subunit G2 [Source:MGI Symbol;Acc:MGI:1923294]
682	ENSMUSG00000022760	847.168	-0.397124	0.114334	-3.47335	0.000514	0.0035087	Thap7	THAP domain containing 7 [Source:MGI Symbol;Acc:MGI:1916259]
683	ENSMUSG00000027490	922.451	-0.396362	0.108707	-3.64615	0.000266195	0.00200492	E2f1	E2F transcription factor 1 [Source:MGI Symbol;Acc:MGI:101941]
684	ENSMUSG00000035161	1656.3	-0.395331	0.08533	-4.63297	3.60454e-06	4.57404e-05	Ints6	integrator complex subunit 6 [Source:MGI Symbol;Acc:MGI:1202397]
685	ENSMUSG00000031375	35188.4	-0.395326	0.0400866	-9.86181	6.09436e-23	6.85353e-21	Bgn	biglycan [Source:MGI Symbol;Acc:MGI:88158]
686	ENSMUSG00000029504	1579.59	-0.394859	0.095768	-4.12308	3.73841e-05	0.000365027	Ddx51	DEAD box helicase 51 [Source:MGI Symbol;Acc:MGI:1916913]
687	ENSMUSG00000094724	1344.77	-0.394753	0.112283	-3.51571	0.000438582	0.00305171	Rnaset2b	ribonuclease T2B [Source:MGI Symbol;Acc:MGI:3702087]
688	ENSMUSG00000026669	1443.71	-0.393992	0.0889508	-4.42932	9.45287e-06	0.000107415	Mcm10	minichromosome maintenance 10 replication initiation factor [Source:MGI Symbol;Acc:MGI:1917274]
689	ENSMUSG00000018661	1406.26	-0.393886	0.0913385	-4.31237	1.61511e-05	0.000171712	Cog1	component of oligomeric golgi complex 1 [Source:MGI Symbol;Acc:MGI:1333873]
690	ENSMUSG00000013629	11432.7	-0.393782	0.046894	-8.39729	4.56909e-17	2.86557e-15	Cad	carbamoyl-phosphate synthetase 2, aspartate transcarbamylase, and dihydroorotase [Source:MGI Symbol;Acc:MGI:1916969]
691	ENSMUSG00000046020	1629.6	-0.393303	0.0856218	-4.5935	4.35882e-06	5.43603e-05	Pofut1	protein O-fucosyltransferase 1 [Source:MGI Symbol;Acc:MGI:2153207]
692	ENSMUSG00000058833	688.309	-0.392995	0.128601	-3.05592	0.00224368	0.0123653	Rex1bd	required for excision 1-B domain containing [Source:MGI Symbol;Acc:MGI:1913712]
693	ENSMUSG00000039748	1286.12	-0.392879	0.0928619	-4.23079	2.32876e-05	0.000238826	Exo1	exonuclease 1 [Source:MGI Symbol;Acc:MGI:1349427]
694	ENSMUSG00000024742	2503.42	-0.392591	0.0775152	-5.0647	4.0904e-07	6.41337e-06	Fen1	flap structure specific endonuclease 1 [Source:MGI Symbol;Acc:MGI:102779]
695	ENSMUSG00000036256	2935.32	-0.392308	0.0718305	-5.46157	4.71933e-08	8.78226e-07	Igfbp7	insulin-like growth factor binding protein 7 [Source:MGI Symbol;Acc:MGI:1352480]
696	ENSMUSG00000006398	7002.39	-0.392078	0.0574987	-6.8189	9.17432e-12	3.10049e-10	Cdc20	cell division cycle 20 [Source:MGI Symbol;Acc:MGI:1859866]
697	ENSMUSG00000003235	4594.35	-0.391472	0.0582091	-6.72528	1.7526e-11	5.68724e-10	Eif2b5	eukaryotic translation initiation factor 2B, subunit 5 epsilon [Source:MGI Symbol;Acc:MGI:2446176]
698	ENSMUSG00000061286	1106.88	-0.391053	0.101473	-3.85376	0.000116318	0.000978315	Exosc5	exosome component 5 [Source:MGI Symbol;Acc:MGI:107889]
699	ENSMUSG00000092086	9643.15	-0.390581	0.046677	-8.36773	5.87381e-17	3.63146e-15	Gm6793	predicted gene 6793 [Source:MGI Symbol;Acc:MGI:3643578]
700	ENSMUSG00000034201	1665.27	-0.389197	0.0840355	-4.63135	3.63294e-06	4.6056e-05	Gas2l1	growth arrest-specific 2 like 1 [Source:MGI Symbol;Acc:MGI:1926176]
701	ENSMUSG00000024142	983.025	-0.389176	0.116079	-3.35269	0.000800302	0.00511761	Mlst8	MTOR associated protein, LST8 homolog (S. cerevisiae) [Source:MGI Symbol;Acc:MGI:1929514]
702	ENSMUSG00000022265	10677.4	-0.388239	0.0489998	-7.92327	2.31346e-15	1.19758e-13	Ank	progressive ankylosis [Source:MGI Symbol;Acc:MGI:3045421]
703	ENSMUSG00000028885	2596.49	-0.388237	0.0702221	-5.5287	3.22614e-08	6.16178e-07	Smpdl3b	sphingomyelin phosphodiesterase, acid-like 3B [Source:MGI Symbol;Acc:MGI:1916022]
704	ENSMUSG00000027306	1731.28	-0.387674	0.081943	-4.73103	2.23386e-06	2.96145e-05	Nusap1	nucleolar and spindle associated protein 1 [Source:MGI Symbol;Acc:MGI:2675669]
705	ENSMUSG00000051920	1222.67	-0.387188	0.0951099	-4.07095	4.68216e-05	0.000442279	Rspo2	R-spondin 2 [Source:MGI Symbol;Acc:MGI:1922667]
706	ENSMUSG00000029146	3155.62	-0.387169	0.0656027	-5.90172	3.59731e-09	8.24727e-08	Snx17	sorting nexin 17 [Source:MGI Symbol;Acc:MGI:2387801]
707	ENSMUSG00000030929	803.615	-0.387076	0.125625	-3.0812	0.00206166	0.0115427	Eri2	exoribonuclease 2 [Source:MGI Symbol;Acc:MGI:1918401]
708	ENSMUSG00000012609	1621.62	-0.386939	0.0848269	-4.56152	5.07855e-06	6.21479e-05	Ttll5	tubulin tyrosine ligase-like family, member 5 [Source:MGI Symbol;Acc:MGI:2443657]
709	ENSMUSG00000029433	1044.7	-0.385623	0.116498	-3.31014	0.000932503	0.0058371	Diablo	diablo, IAP-binding mitochondrial protein [Source:MGI Symbol;Acc:MGI:1913843]
710	ENSMUSG00000022070	1041.84	-0.38468	0.103508	-3.71644	0.000202053	0.0015821	Bora	bora, aurora kinase A activator [Source:MGI Symbol;Acc:MGI:1924994]
711	ENSMUSG00000013495	485.878	-0.384371	0.148575	-2.58706	0.00967996	0.0400619	Tmem175	transmembrane protein 175 [Source:MGI Symbol;Acc:MGI:1919642]
712	ENSMUSG00000035953	2128.14	-0.384348	0.0776183	-4.95177	7.35417e-07	1.09515e-05	Pip4p1	phosphatidylinositol-4,5-bisphosphate 4-phosphatase 1 [Source:MGI Symbol;Acc:MGI:2448501]
713	ENSMUSG00000057134	1967.39	-0.384148	0.0800881	-4.79656	1.61412e-06	2.22112e-05	Ado	2-aminoethanethiol (cysteamine) dioxygenase [Source:MGI Symbol;Acc:MGI:2685083]
714	ENSMUSG00000026456	2119.36	-0.383546	0.0778926	-4.92404	8.47759e-07	1.24538e-05	Cyb5r1	cytochrome b5 reductase 1 [Source:MGI Symbol;Acc:MGI:1919267]
715	ENSMUSG00000023456	29058	-0.383283	0.0448773	-8.54068	1.33439e-17	8.79148e-16	Tpi1	triosephosphate isomerase 1 [Source:MGI Symbol;Acc:MGI:98797]
716	ENSMUSG00000026825	2334.12	-0.382893	0.0727891	-5.26031	1.4381e-07	2.46843e-06	Dnm1	dynamin 1 [Source:MGI Symbol;Acc:MGI:107384]
717	ENSMUSG00000027804	4776.75	-0.382653	0.0573146	-6.67636	2.44953e-11	7.85112e-10	Ppid	peptidylprolyl isomerase D (cyclophilin D) [Source:MGI Symbol;Acc:MGI:1914988]
718	ENSMUSG00000033060	1213.95	-0.382427	0.0960173	-3.9829	6.80805e-05	0.000612913	Lmo7	LIM domain only 7 [Source:MGI Symbol;Acc:MGI:1353586]
719	ENSMUSG00000029616	3331.75	-0.382335	0.0656578	-5.82315	5.77482e-09	1.27899e-07	Erp29	endoplasmic reticulum protein 29 [Source:MGI Symbol;Acc:MGI:1914647]
720	ENSMUSG00000028863	552.469	-0.381893	0.139231	-2.74288	0.00609039	0.0276057	Meaf6	MYST/Esa1-associated factor 6 [Source:MGI Symbol;Acc:MGI:1917338]
721	ENSMUSG00000052560	1345.98	-0.381754	0.0964656	-3.95741	7.57653e-05	0.000672352	Cpne8	copine VIII [Source:MGI Symbol;Acc:MGI:1914121]
722	ENSMUSG00000023066	653.526	-0.381665	0.125895	-3.03161	0.00243253	0.0132328	Rttn	rotatin [Source:MGI Symbol;Acc:MGI:2179288]
723	ENSMUSG00000031004	13074.8	-0.381066	0.0509309	-7.48202	7.31907e-14	3.23652e-12	Mki67	antigen identified by monoclonal antibody Ki 67 [Source:MGI Symbol;Acc:MGI:106035]
724	ENSMUSG00000017861	2141.85	-0.380922	0.077963	-4.88593	1.02944e-06	1.48387e-05	Mybl2	myeloblastosis oncogene-like 2 [Source:MGI Symbol;Acc:MGI:101785]
725	ENSMUSG00000107283	979.71	-0.38045	0.105495	-3.60635	0.00031054	0.00227584	Mpv17	MpV17 mitochondrial inner membrane protein [Source:MGI Symbol;Acc:MGI:97138]
726	ENSMUSG00000046541	556.283	-0.380211	0.137082	-2.7736	0.00554396	0.0255913	Zfp526	zinc finger protein 526 [Source:MGI Symbol;Acc:MGI:2445181]
727	ENSMUSG00000035834	1210.38	-0.380033	0.0973434	-3.90405	9.45976e-05	0.000817777	Polr3g	polymerase (RNA) III (DNA directed) polypeptide G [Source:MGI Symbol;Acc:MGI:1914736]
728	ENSMUSG00000027167	602.924	-0.379944	0.141731	-2.68074	0.00734587	0.0321136	Elp4	elongator acetyltransferase complex subunit 4 [Source:MGI Symbol;Acc:MGI:1925016]
729	ENSMUSG00000021377	8175.12	-0.379837	0.0505967	-7.50716	6.04223e-14	2.69934e-12	Dek	DEK proto-oncogene (DNA binding) [Source:MGI Symbol;Acc:MGI:1926209]
730	ENSMUSG00000024276	1389.26	-0.37933	0.0914776	-4.1467	3.37308e-05	0.000333565	Zfp397	zinc finger protein 397 [Source:MGI Symbol;Acc:MGI:1916506]
731	ENSMUSG00000042502	2545.79	-0.378627	0.0707167	-5.35414	8.59639e-08	1.53197e-06	Cd2bp2	CD2 cytoplasmic tail binding protein 2 [Source:MGI Symbol;Acc:MGI:1917483]
732	ENSMUSG00000030805	1596.39	-0.37857	0.0859851	-4.40274	1.06892e-05	0.000119898	Stx4a	syntaxin 4A (placental) [Source:MGI Symbol;Acc:MGI:893577]
733	ENSMUSG00000031403	6244.67	-0.378276	0.0543447	-6.96068	3.38624e-12	1.22364e-10	Dkc1	dyskeratosis congenita 1, dyskerin [Source:MGI Symbol;Acc:MGI:1861727]
734	ENSMUSG00000047123	577.005	-0.378058	0.135366	-2.79285	0.00522458	0.0244338	Ticam1	TIR domain containing adaptor molecule 1 [Source:MGI Symbol;Acc:MGI:2147032]
735	ENSMUSG00000034867	2909.41	-0.377009	0.0697891	-5.40212	6.58569e-08	1.20323e-06	Ankrd27	ankyrin repeat domain 27 (VPS9 domain) [Source:MGI Symbol;Acc:MGI:2444103]
736	ENSMUSG00000055629	980.55	-0.377004	0.111954	-3.3675	0.000758528	0.00489294	B4galnt4	beta-1,4-N-acetyl-galactosaminyl transferase 4 [Source:MGI Symbol;Acc:MGI:2652891]
737	ENSMUSG00000017716	3011.73	-0.376504	0.0721207	-5.22047	1.78466e-07	2.9924e-06	Birc5	baculoviral IAP repeat-containing 5 [Source:MGI Symbol;Acc:MGI:1203517]
738	ENSMUSG00000020792	1497.04	-0.376338	0.0918297	-4.09821	4.16353e-05	0.000398191	Exoc7	exocyst complex component 7 [Source:MGI Symbol;Acc:MGI:1859270]
739	ENSMUSG00000024472	2274.43	-0.376036	0.0810672	-4.63857	3.50827e-06	4.47364e-05	Dcp2	decapping mRNA 2 [Source:MGI Symbol;Acc:MGI:1917890]
740	ENSMUSG00000028069	1708.11	-0.376011	0.0885077	-4.24835	2.15353e-05	0.000222959	Gpatch4	G patch domain containing 4 [Source:MGI Symbol;Acc:MGI:1913864]
741	ENSMUSG00000031146	6124.32	-0.375988	0.0567817	-6.62165	3.55211e-11	1.11388e-09	Plp2	proteolipid protein 2 [Source:MGI Symbol;Acc:MGI:1298382]
742	ENSMUSG00000026035	742.603	-0.375865	0.122879	-3.05883	0.00222204	0.0122824	Ppil3	peptidylprolyl isomerase (cyclophilin)-like 3 [Source:MGI Symbol;Acc:MGI:1917475]
743	ENSMUSG00000020888	1365.08	-0.375691	0.101564	-3.69905	0.000216405	0.00167438	Dvl2	dishevelled segment polarity protein 2 [Source:MGI Symbol;Acc:MGI:106613]
744	ENSMUSG00000039187	805.981	-0.375683	0.116397	-3.22761	0.00124831	0.007487	Fanci	Fanconi anemia, complementation group I [Source:MGI Symbol;Acc:MGI:2384790]
745	ENSMUSG00000020546	661.725	-0.375571	0.131479	-2.85652	0.00428318	0.0207818	Stxbp4	syntaxin binding protein 4 [Source:MGI Symbol;Acc:MGI:1342296]
746	ENSMUSG00000069793	516.899	-0.375493	0.150094	-2.50172	0.0123592	0.0485911	Slfn9	schlafen 9 [Source:MGI Symbol;Acc:MGI:2445121]
747	ENSMUSG00000008305	2582.96	-0.375379	0.0700284	-5.36039	8.30446e-08	1.484e-06	Tle1	transducin-like enhancer of split 1 [Source:MGI Symbol;Acc:MGI:104636]
748	ENSMUSG00000022452	1383.97	-0.375217	0.0955231	-3.92802	8.56476e-05	0.000746341	Smdt1	single-pass membrane protein with aspartate rich tail 1 [Source:MGI Symbol;Acc:MGI:1916279]
749	ENSMUSG00000021548	1322.78	-0.375173	0.0950479	-3.9472	7.90717e-05	0.000698369	Ccnh	cyclin H [Source:MGI Symbol;Acc:MGI:1913921]
750	ENSMUSG00000038766	2556.83	-0.374742	0.0799873	-4.68501	2.79942e-06	3.63006e-05	Gabpb2	GA repeat binding protein, beta 2 [Source:MGI Symbol;Acc:MGI:95612]
751	ENSMUSG00000028884	1438.67	-0.374324	0.0901164	-4.15379	3.27017e-05	0.000323914	Rpa2	replication protein A2 [Source:MGI Symbol;Acc:MGI:1339939]
752	ENSMUSG00000035704	1332.07	-0.374282	0.0993026	-3.76911	0.000163831	0.00131843	Alg8	asparagine-linked glycosylation 8 (alpha-1,3-glucosyltransferase) [Source:MGI Symbol;Acc:MGI:2141959]
753	ENSMUSG00000031916	1796.79	-0.373918	0.082279	-4.54452	5.50602e-06	6.67528e-05	Cog8	component of oligomeric golgi complex 8 [Source:MGI Symbol;Acc:MGI:2142885]
754	ENSMUSG00000028461	591.363	-0.373886	0.141302	-2.64601	0.0081447	0.034881	Ccdc107	coiled-coil domain containing 107 [Source:MGI Symbol;Acc:MGI:1913423]
755	ENSMUSG00000027342	7506.96	-0.37356	0.0540839	-6.90706	4.94814e-12	1.73985e-10	Pcna	proliferating cell nuclear antigen [Source:MGI Symbol;Acc:MGI:97503]
756	ENSMUSG00000015766	1276.06	-0.373523	0.0962665	-3.8801	0.000104415	0.000892587	Eps8	epidermal growth factor receptor pathway substrate 8 [Source:MGI Symbol;Acc:MGI:104684]
757	ENSMUSG00000079003	1075.13	-0.373486	0.101918	-3.66457	0.000247755	0.00188748	Samd1	sterile alpha motif domain containing 1 [Source:MGI Symbol;Acc:MGI:2142433]
758	ENSMUSG00000003873	7007.21	-0.373368	0.0540958	-6.90198	5.12811e-12	1.79346e-10	Bax	BCL2-associated X protein [Source:MGI Symbol;Acc:MGI:99702]
759	ENSMUSG00000045441	547.69	-0.37319	0.141984	-2.6284	0.00857885	0.0363112	Gprin3	GPRIN family member 3 [Source:MGI Symbol;Acc:MGI:1924785]
760	ENSMUSG00000001962	1134	-0.373148	0.0984199	-3.79139	0.000149808	0.0012214	Fam50a	family with sequence similarity 50, member A [Source:MGI Symbol;Acc:MGI:1351626]
761	ENSMUSG00000032040	989.061	-0.373007	0.118781	-3.1403	0.00168777	0.00968629	Dcps	decapping enzyme, scavenger [Source:MGI Symbol;Acc:MGI:1916555]
762	ENSMUSG00000038695	818.73	-0.372458	0.11579	-3.21665	0.00129696	0.00772902	Josd2	Josephin domain containing 2 [Source:MGI Symbol;Acc:MGI:1913374]
763	ENSMUSG00000027953	736.088	-0.372247	0.121506	-3.06361	0.0021868	0.0121185	Slc50a1	solute carrier family 50 (sugar transporter), member 1 [Source:MGI Symbol;Acc:MGI:107417]
764	ENSMUSG00000020024	1110.53	-0.372115	0.102293	-3.63774	0.000275045	0.00206442	Cep83	centrosomal protein 83 [Source:MGI Symbol;Acc:MGI:1924298]
765	ENSMUSG00000026176	2561.21	-0.371941	0.0738919	-5.03358	4.814e-07	7.46714e-06	Ctdsp1	CTD (carboxy-terminal domain, RNA polymerase II, polypeptide A) small phosphatase 1 [Source:MGI Symbol;Acc:MGI:2654470]
766	ENSMUSG00000045294	5610.34	-0.371704	0.05987	-6.20851	5.34904e-10	1.40399e-08	Insig1	insulin induced gene 1 [Source:MGI Symbol;Acc:MGI:1916289]
767	ENSMUSG00000038418	3885.35	-0.371594	0.0631732	-5.88215	4.0497e-09	9.21961e-08	Egr1	early growth response 1 [Source:MGI Symbol;Acc:MGI:95295]
768	ENSMUSG00000047721	1320.5	-0.371484	0.0992006	-3.74478	0.00018055	0.00143614	Bola2	bolA-like 2 (E. coli) [Source:MGI Symbol;Acc:MGI:1913412]
769	ENSMUSG00000031906	1130.73	-0.371384	0.106095	-3.50049	0.00046441	0.00320499	Smpd3	sphingomyelin phosphodiesterase 3, neutral [Source:MGI Symbol;Acc:MGI:1927578]
770	ENSMUSG00000028344	816.754	-0.37103	0.122061	-3.0397	0.00236811	0.0129526	Invs	inversin [Source:MGI Symbol;Acc:MGI:1335082]
771	ENSMUSG00000028187	1541.99	-0.371001	0.0876695	-4.23181	2.31817e-05	0.000237927	Rpf1	ribosome production factor 1 homolog [Source:MGI Symbol;Acc:MGI:1917535]
772	ENSMUSG00000030888	2061.36	-0.370936	0.0791291	-4.68773	2.76252e-06	3.59293e-05	Rrp8	ribosomal RNA processing 8 [Source:MGI Symbol;Acc:MGI:1914251]
773	ENSMUSG00000031730	798.963	-0.370616	0.116979	-3.16823	0.00153371	0.0089119	Dhodh	dihydroorotate dehydrogenase [Source:MGI Symbol;Acc:MGI:1928378]
774	ENSMUSG00000035351	1099.75	-0.370376	0.102578	-3.61069	0.000305389	0.00224187	Nup37	nucleoporin 37 [Source:MGI Symbol;Acc:MGI:1919964]
775	ENSMUSG00000036916	1402.54	-0.370236	0.0902543	-4.10214	4.09339e-05	0.000393806	Zfp280c	zinc finger protein 280C [Source:MGI Symbol;Acc:MGI:2387585]
776	ENSMUSG00000049957	1461.23	-0.369932	0.0934472	-3.95873	7.53502e-05	0.00066958	Ccdc137	coiled-coil domain containing 137 [Source:MGI Symbol;Acc:MGI:1914541]
777	ENSMUSG00000020534	1984.42	-0.369324	0.0811804	-4.54943	5.37922e-06	6.55201e-05	Shmt1	serine hydroxymethyltransferase 1 (soluble) [Source:MGI Symbol;Acc:MGI:98299]
778	ENSMUSG00000056758	4477.68	-0.369087	0.058615	-6.29681	3.03838e-10	8.41521e-09	Hmga2	high mobility group AT-hook 2 [Source:MGI Symbol;Acc:MGI:101761]
779	ENSMUSG00000019256	991.169	-0.369068	0.106122	-3.47778	0.000505592	0.00345516	Ahr	aryl-hydrocarbon receptor [Source:MGI Symbol;Acc:MGI:105043]
780	ENSMUSG00000042111	621.752	-0.36872	0.137851	-2.67477	0.00747799	0.032582	Ccdc115	coiled-coil domain containing 115 [Source:MGI Symbol;Acc:MGI:1916918]
781	ENSMUSG00000079442	1833.7	-0.368033	0.0807725	-4.55641	5.20349e-06	6.34981e-05	St6galnac4	ST6 (alpha-N-acetyl-neuraminyl-2,3-beta-galactosyl-1,3)-N-acetylgalactosaminide alpha-2,6-sialyltransferase 4 [Source:MGI Symbol;Acc:MGI:1341894]
782	ENSMUSG00000031262	935.784	-0.367661	0.116183	-3.16449	0.00155354	0.00900707	Cenpi	centromere protein I [Source:MGI Symbol;Acc:MGI:2147897]
783	ENSMUSG00000036835	1171.49	-0.367532	0.100539	-3.65561	0.00025657	0.00194026	Psenen	presenilin enhancer gamma secretase subunit [Source:MGI Symbol;Acc:MGI:1913590]
784	ENSMUSG00000063455	744.767	-0.367456	0.123222	-2.98208	0.00286301	0.0150901	D630045J12Rik	RIKEN cDNA D630045J12 gene [Source:MGI Symbol;Acc:MGI:2669829]
785	ENSMUSG00000023143	536.998	-0.367153	0.140862	-2.60648	0.00914782	0.0383092	Nagpa	N-acetylglucosamine-1-phosphodiester alpha-N-acetylglucosaminidase [Source:MGI Symbol;Acc:MGI:1351598]
786	ENSMUSG00000038827	1202.15	-0.366742	0.112963	-3.24658	0.00116799	0.00706372	Abitram	actin binding transcription modulator [Source:MGI Symbol;Acc:MGI:2677850]
787	ENSMUSG00000003955	4923.84	-0.366487	0.0733323	-4.99762	5.80426e-07	8.83507e-06	Fam162a	family with sequence similarity 162, member A [Source:MGI Symbol;Acc:MGI:1917436]
788	ENSMUSG00000036398	1178.69	-0.365471	0.0971673	-3.76125	0.000169064	0.00135386	Ppp1r11	protein phosphatase 1, regulatory inhibitor subunit 11 [Source:MGI Symbol;Acc:MGI:1923747]
789	ENSMUSG00000051256	1083.09	-0.365346	0.102305	-3.57116	0.000355407	0.00254741	Jagn1	jagunal homolog 1 [Source:MGI Symbol;Acc:MGI:1915017]
790	ENSMUSG00000068394	694.849	-0.365298	0.126272	-2.89295	0.00381648	0.0189372	Cep152	centrosomal protein 152 [Source:MGI Symbol;Acc:MGI:2139083]
791	ENSMUSG00000025962	993.148	-0.365126	0.104366	-3.49851	0.000467867	0.00322245	Fastkd2	FAST kinase domains 2 [Source:MGI Symbol;Acc:MGI:1922869]
792	ENSMUSG00000032218	1985.03	-0.36466	0.078913	-4.62103	3.81836e-06	4.81727e-05	Ccnb2	cyclin B2 [Source:MGI Symbol;Acc:MGI:88311]
793	ENSMUSG00000084883	1038.8	-0.364189	0.116374	-3.12947	0.00175124	0.00999779	Ccdc85c	coiled-coil domain containing 85C [Source:MGI Symbol;Acc:MGI:3644008]
794	ENSMUSG00000050088	1025.57	-0.36409	0.102539	-3.55074	0.000384144	0.00271902	1600012H06Rik	RIKEN cDNA 1600012H06 gene [Source:MGI Symbol;Acc:MGI:1915162]
795	ENSMUSG00000038812	1411.53	-0.363664	0.0941725	-3.86168	0.000112609	0.000952651	Trmt112	tRNA methyltransferase 11-2 [Source:MGI Symbol;Acc:MGI:1914924]
796	ENSMUSG00000028688	1011.36	-0.36365	0.108912	-3.33892	0.000841055	0.00532342	Toe1	target of EGR1, member 1 (nuclear) [Source:MGI Symbol;Acc:MGI:1915526]
797	ENSMUSG00000041168	4434.76	-0.363568	0.0661826	-5.49341	3.94243e-08	7.43193e-07	Lonp1	lon peptidase 1, mitochondrial [Source:MGI Symbol;Acc:MGI:1921392]
798	ENSMUSG00000078784	1525.5	-0.36349	0.092483	-3.93035	8.48221e-05	0.000740137	Rbis	ribosomal biogenesis factor [Source:MGI Symbol;Acc:MGI:1916376]
799	ENSMUSG00000033530	667.224	-0.36323	0.125464	-2.89511	0.0037903	0.0188647	Ttc7b	tetratricopeptide repeat domain 7B [Source:MGI Symbol;Acc:MGI:2144724]
800	ENSMUSG00000029536	931.979	-0.363175	0.10691	-3.39702	0.000681238	0.00447019	Gatc	glutamyl-tRNA(Gln) amidotransferase, subunit C [Source:MGI Symbol;Acc:MGI:1923776]
801	ENSMUSG00000030316	708.152	-0.363142	0.120949	-3.00245	0.00267817	0.0143536	Tamm41	TAM41 mitochondrial translocator assembly and maintenance homolog [Source:MGI Symbol;Acc:MGI:1916221]
802	ENSMUSG00000024325	563.119	-0.362374	0.141136	-2.56755	0.0102419	0.0419222	Ring1	ring finger protein 1 [Source:MGI Symbol;Acc:MGI:1101770]
803	ENSMUSG00000032306	964.622	-0.362181	0.105622	-3.42903	0.000605738	0.00404187	Mpi	mannose phosphate isomerase [Source:MGI Symbol;Acc:MGI:97075]
804	ENSMUSG00000031245	1083.17	-0.362146	0.11067	-3.27231	0.00106674	0.00655777	Hmgn5	high-mobility group nucleosome binding domain 5 [Source:MGI Symbol;Acc:MGI:1355295]
805	ENSMUSG00000055681	2740.22	-0.361434	0.069534	-5.19795	2.01503e-07	3.34003e-06	Cope	coatomer protein complex, subunit epsilon [Source:MGI Symbol;Acc:MGI:1891702]
806	ENSMUSG00000028551	875.405	-0.36085	0.112286	-3.21366	0.00131057	0.00778979	Cdkn2c	cyclin dependent kinase inhibitor 2C [Source:MGI Symbol;Acc:MGI:105388]
807	ENSMUSG00000022668	847.367	-0.360638	0.113663	-3.17287	0.00150938	0.00879794	Gtpbp8	GTP-binding protein 8 (putative) [Source:MGI Symbol;Acc:MGI:1913317]
808	ENSMUSG00000028333	16776.2	-0.360116	0.0538369	-6.68902	2.24672e-11	7.21883e-10	Anp32b	acidic (leucine-rich) nuclear phosphoprotein 32 family, member B [Source:MGI Symbol;Acc:MGI:1914878]
809	ENSMUSG00000028398	675.68	-0.360061	0.138291	-2.60364	0.00922386	0.0385658	Dmac1	distal membrane arm assembly complex 1 [Source:MGI Symbol;Acc:MGI:1914178]
810	ENSMUSG00000049823	652.433	-0.35968	0.12751	-2.8208	0.00479035	0.0226824	Zbtb12	zinc finger and BTB domain containing 12 [Source:MGI Symbol;Acc:MGI:88133]
811	ENSMUSG00000005718	892.555	-0.359256	0.115561	-3.10879	0.00187855	0.0106362	Tfap4	transcription factor AP4 [Source:MGI Symbol;Acc:MGI:103239]
812	ENSMUSG00000053604	945.719	-0.359114	0.108379	-3.31351	0.000921339	0.00577553	Rpia	ribose 5-phosphate isomerase A [Source:MGI Symbol;Acc:MGI:103254]
813	ENSMUSG00000053329	768.446	-0.358775	0.131958	-2.71886	0.00655076	0.0292753	Gatd3a	glutamine amidotransferase like class 1 domain containing 3A [Source:MGI Symbol;Acc:MGI:1351861]
814	ENSMUSG00000034161	2976.92	-0.358558	0.0676305	-5.30173	1.14713e-07	1.99525e-06	Scx	scleraxis scleraxis bHLH transcription factor [Source:MGI Symbol;Acc:MGI:102934]
815	ENSMUSG00000091803	600.026	-0.358018	0.136224	-2.62815	0.00858501	0.0363255	Cox16	cytochrome c oxidase assembly protein 16 [Source:MGI Symbol;Acc:MGI:1913522]
816	ENSMUSG00000025352	794.445	-0.357953	0.122697	-2.91738	0.00352984	0.0178268	Gdf11	growth differentiation factor 11 [Source:MGI Symbol;Acc:MGI:1338027]
817	ENSMUSG00000034329	669.206	-0.357926	0.124501	-2.87489	0.00404164	0.0198133	Brip1	BRCA1 interacting protein C-terminal helicase 1 [Source:MGI Symbol;Acc:MGI:2442836]
818	ENSMUSG00000079555	981.404	-0.357757	0.105166	-3.40182	0.00066938	0.0044079	Haus3	HAUS augmin-like complex, subunit 3 [Source:MGI Symbol;Acc:MGI:2387633]
819	ENSMUSG00000051518	874.847	-0.357458	0.128297	-2.78618	0.00533327	0.0248119	Rps19bp1	ribosomal protein S19 binding protein 1 [Source:MGI Symbol;Acc:MGI:1913788]
820	ENSMUSG00000050410	788.925	-0.35684	0.119377	-2.98918	0.00279726	0.0148394	Tcf19	transcription factor 19 [Source:MGI Symbol;Acc:MGI:103180]
821	ENSMUSG00000021670	11573	-0.356077	0.0463706	-7.67894	1.60404e-14	7.69291e-13	Hmgcr	3-hydroxy-3-methylglutaryl-Coenzyme A reductase [Source:MGI Symbol;Acc:MGI:96159]
822	ENSMUSG00000020692	1146.32	-0.355815	0.114262	-3.11404	0.00184544	0.0104691	Nle1	notchless homolog 1 [Source:MGI Symbol;Acc:MGI:2429770]
823	ENSMUSG00000030726	984.63	-0.355661	0.104923	-3.38975	0.000699571	0.00456752	Pold3	polymerase (DNA-directed), delta 3, accessory subunit [Source:MGI Symbol;Acc:MGI:1915217]
824	ENSMUSG00000053291	792.92	-0.355594	0.117077	-3.03727	0.00238735	0.0130305	Rab4b	RAB4B, member RAS oncogene family [Source:MGI Symbol;Acc:MGI:105071]
825	ENSMUSG00000028312	5238.09	-0.355313	0.0625474	-5.68069	1.3415e-08	2.78218e-07	Smc2	structural maintenance of chromosomes 2 [Source:MGI Symbol;Acc:MGI:106067]
826	ENSMUSG00000036499	2685.41	-0.355158	0.0702079	-5.05867	4.22197e-07	6.61172e-06	Eea1	early endosome antigen 1 [Source:MGI Symbol;Acc:MGI:2442192]
827	ENSMUSG00000039615	3656.69	-0.354932	0.0695438	-5.10372	3.33046e-07	5.30279e-06	Stub1	STIP1 homology and U-Box containing protein 1 [Source:MGI Symbol;Acc:MGI:1891731]
828	ENSMUSG00000076437	1882.29	-0.354814	0.0828171	-4.28431	1.83304e-05	0.000192683	Selenoh	selenoprotein H [Source:MGI Symbol;Acc:MGI:1919907]
829	ENSMUSG00000041859	6082.11	-0.354426	0.0526864	-6.72708	1.73103e-11	5.63125e-10	Mcm3	minichromosome maintenance complex component 3 [Source:MGI Symbol;Acc:MGI:101845]
830	ENSMUSG00000001228	4651.85	-0.353205	0.0580307	-6.08651	1.15397e-09	2.87282e-08	Uhrf1	ubiquitin-like, containing PHD and RING finger domains, 1 [Source:MGI Symbol;Acc:MGI:1338889]
831	ENSMUSG00000038685	1678.24	-0.353027	0.0870725	-4.05441	5.02613e-05	0.00046967	Rtel1	regulator of telomere elongation helicase 1 [Source:MGI Symbol;Acc:MGI:2139369]
832	ENSMUSG00000022864	1024.28	-0.351972	0.107348	-3.27879	0.00104253	0.00642715	D16Ertd472e	DNA segment, Chr 16, ERATO Doi 472, expressed [Source:MGI Symbol;Acc:MGI:1196400]
833	ENSMUSG00000072082	2199.41	-0.351559	0.0815213	-4.31247	1.61438e-05	0.000171712	Ccnf	cyclin F [Source:MGI Symbol;Acc:MGI:102551]
834	ENSMUSG00000032353	2037.51	-0.351147	0.0783765	-4.48026	7.45528e-06	8.79332e-05	Tmed3	transmembrane p24 trafficking protein 3 [Source:MGI Symbol;Acc:MGI:1913361]
835	ENSMUSG00000058173	595.186	-0.351114	0.132931	-2.64133	0.00825803	0.0352614	Smco4	single-pass membrane protein with coiled-coil domains 4 [Source:MGI Symbol;Acc:MGI:3039636]
836	ENSMUSG00000020091	5578.38	-0.350869	0.0597492	-5.87237	4.2962e-09	9.74677e-08	Eif4ebp2	eukaryotic translation initiation factor 4E binding protein 2 [Source:MGI Symbol;Acc:MGI:109198]
837	ENSMUSG00000069171	1924.85	-0.350486	0.081714	-4.28918	1.79337e-05	0.000188817	Nr2f1	nuclear receptor subfamily 2, group F, member 1 [Source:MGI Symbol;Acc:MGI:1352451]
838	ENSMUSG00000032018	3575.69	-0.350168	0.0629353	-5.56393	2.63766e-08	5.13557e-07	Sc5d	sterol-C5-desaturase [Source:MGI Symbol;Acc:MGI:1353611]
839	ENSMUSG00000046818	992.966	-0.349802	0.105735	-3.3083	0.000938638	0.00586705	Ddit4l	DNA-damage-inducible transcript 4-like [Source:MGI Symbol;Acc:MGI:1920534]
840	ENSMUSG00000056394	3271.93	-0.349596	0.0721184	-4.84753	1.2501e-06	1.75565e-05	Lig1	ligase I, DNA, ATP-dependent [Source:MGI Symbol;Acc:MGI:101789]
841	ENSMUSG00000019578	1161.51	-0.349549	0.119103	-2.93485	0.00333714	0.0169521	Ubxn6	UBX domain protein 6 [Source:MGI Symbol;Acc:MGI:1913780]
842	ENSMUSG00000027080	903.731	-0.348626	0.108899	-3.20136	0.00136779	0.00807047	Med19	mediator complex subunit 19 [Source:MGI Symbol;Acc:MGI:1914234]
843	ENSMUSG00000075327	744.488	-0.348395	0.118695	-2.93521	0.00333318	0.0169386	Zbtb2	zinc finger and BTB domain containing 2 [Source:MGI Symbol;Acc:MGI:2685949]
844	ENSMUSG00000047414	815.295	-0.347782	0.113537	-3.06315	0.00219017	0.0121268	Flrt2	fibronectin leucine rich transmembrane protein 2 [Source:MGI Symbol;Acc:MGI:3603594]
845	ENSMUSG00000038696	1970.24	-0.347642	0.0793503	-4.3811	1.18081e-05	0.000130318	Mapkap1	mitogen-activated protein kinase associated protein 1 [Source:MGI Symbol;Acc:MGI:2444554]
846	ENSMUSG00000030649	991.731	-0.347523	0.107872	-3.22164	0.00127461	0.00761323	Anapc15	anaphase promoting complex C subunit 15 [Source:MGI Symbol;Acc:MGI:1922680]
847	ENSMUSG00000023050	655.172	-0.346589	0.13162	-2.63327	0.00845681	0.0359112	Map3k12	mitogen-activated protein kinase kinase kinase 12 [Source:MGI Symbol;Acc:MGI:1346881]
848	ENSMUSG00000055884	1044.76	-0.346196	0.105183	-3.29136	0.000997029	0.00618462	Fancm	Fanconi anemia, complementation group M [Source:MGI Symbol;Acc:MGI:2442306]
849	ENSMUSG00000027641	1354.66	-0.346168	0.0909783	-3.80495	0.000141832	0.00116219	Rbl1	RB transcriptional corepressor like 1 [Source:MGI Symbol;Acc:MGI:103300]
850	ENSMUSG00000020086	1357.4	-0.345788	0.0936853	-3.69096	0.000223413	0.00171841	Macroh2a2	macroH2A.2 histone [Source:MGI Symbol;Acc:MGI:3037658]
851	ENSMUSG00000020330	3886.58	-0.345667	0.067812	-5.09744	3.44283e-07	5.45707e-06	Hmmr	hyaluronan mediated motility receptor (RHAMM) [Source:MGI Symbol;Acc:MGI:104667]
852	ENSMUSG00000031577	640.364	-0.345451	0.129595	-2.66562	0.00768465	0.0333044	Tti2	TELO2 interacting protein 2 [Source:MGI Symbol;Acc:MGI:2384576]
853	ENSMUSG00000026201	1941.62	-0.344407	0.0783253	-4.39714	1.09689e-05	0.000122403	Stk16	serine/threonine kinase 16 [Source:MGI Symbol;Acc:MGI:1313271]
854	ENSMUSG00000074182	1097.06	-0.344201	0.107368	-3.20582	0.0013468	0.00798227	Znhit6	zinc finger, HIT type 6 [Source:MGI Symbol;Acc:MGI:1916996]
855	ENSMUSG00000033728	1050.81	-0.343971	0.111132	-3.09516	0.00196704	0.0110843	Lrrc14	leucine rich repeat containing 14 [Source:MGI Symbol;Acc:MGI:2445060]
856	ENSMUSG00000022972	1092.53	-0.343638	0.106424	-3.22896	0.00124239	0.00745837	Cfap298	cilia and flagella associate protien 298 [Source:MGI Symbol;Acc:MGI:1915251]
857	ENSMUSG00000028542	995.96	-0.343447	0.105138	-3.26662	0.00108839	0.00666886	Slc6a9	solute carrier family 6 (neurotransmitter transporter, glycine), member 9 [Source:MGI Symbol;Acc:MGI:95760]
858	ENSMUSG00000028861	2214.4	-0.343187	0.0847146	-4.0511	5.09767e-05	0.000474655	Mrps15	mitochondrial ribosomal protein S15 [Source:MGI Symbol;Acc:MGI:1913657]
859	ENSMUSG00000012443	4552.5	-0.342688	0.0584751	-5.86041	4.61724e-09	1.04207e-07	Kif11	kinesin family member 11 [Source:MGI Symbol;Acc:MGI:1098231]
860	ENSMUSG00000024983	837.514	-0.342531	0.115179	-2.9739	0.00294045	0.0154359	Vti1a	vesicle transport through interaction with t-SNAREs 1A [Source:MGI Symbol;Acc:MGI:1855699]
861	ENSMUSG00000027160	1565.48	-0.342523	0.0925097	-3.70256	0.000213436	0.00165928	Ccdc34	coiled-coil domain containing 34 [Source:MGI Symbol;Acc:MGI:1915451]
862	ENSMUSG00000021965	962.736	-0.342467	0.11338	-3.02051	0.00252348	0.0136706	Ska3	spindle and kinetochore associated complex subunit 3 [Source:MGI Symbol;Acc:MGI:3041235]
863	ENSMUSG00000024974	6064.22	-0.34196	0.0597118	-5.72684	1.02321e-08	2.17391e-07	Smc3	structural maintenance of chromosomes 3 [Source:MGI Symbol;Acc:MGI:1339795]
864	ENSMUSG00000078348	2833.82	-0.341004	0.0686692	-4.9659	6.8384e-07	1.02419e-05	Sf3b5	splicing factor 3b, subunit 5 [Source:MGI Symbol;Acc:MGI:1913375]
865	ENSMUSG00000037286	2672.39	-0.340592	0.0692456	-4.91861	8.71618e-07	1.27469e-05	Stag1	stromal antigen 1 [Source:MGI Symbol;Acc:MGI:1098658]
866	ENSMUSG00000025758	1877.69	-0.340565	0.0800906	-4.25225	2.11633e-05	0.00021998	Plk4	polo like kinase 4 [Source:MGI Symbol;Acc:MGI:101783]
867	ENSMUSG00000005575	3628.95	-0.340245	0.0666445	-5.10537	3.30146e-07	5.27142e-06	Ube2m	ubiquitin-conjugating enzyme E2M [Source:MGI Symbol;Acc:MGI:108278]
868	ENSMUSG00000020238	5183.04	-0.340072	0.062008	-5.48433	4.15035e-08	7.79011e-07	Ncln	nicalin [Source:MGI Symbol;Acc:MGI:1926081]
869	ENSMUSG00000036053	3060.54	-0.339797	0.0697338	-4.87278	1.10038e-06	1.57741e-05	Fmnl2	formin-like 2 [Source:MGI Symbol;Acc:MGI:1918659]
870	ENSMUSG00000019831	921.018	-0.339672	0.111137	-3.05635	0.00224053	0.0123532	Wasf1	WASP family, member 1 [Source:MGI Symbol;Acc:MGI:1890563]
871	ENSMUSG00000028675	2732.53	-0.339271	0.071472	-4.74691	2.06552e-06	2.76073e-05	Pnrc2	proline-rich nuclear receptor coactivator 2 [Source:MGI Symbol;Acc:MGI:106512]
872	ENSMUSG00000038034	1519.35	-0.339178	0.0947816	-3.57852	0.000345545	0.00248766	Igsf8	immunoglobulin superfamily, member 8 [Source:MGI Symbol;Acc:MGI:2154090]
873	ENSMUSG00000025733	1492.58	-0.338798	0.104381	-3.24578	0.00117128	0.00708032	Rhot2	ras homolog family member T2 [Source:MGI Symbol;Acc:MGI:2384892]
874	ENSMUSG00000031226	2919.33	-0.33872	0.0742645	-4.56099	5.09125e-06	6.22449e-05	Pbdc1	polysaccharide biosynthesis domain containing 1 [Source:MGI Symbol;Acc:MGI:1914933]
875	ENSMUSG00000032400	1564.64	-0.338348	0.0908631	-3.72371	0.000196314	0.00154552	Zwilch	zwilch kinetochore protein [Source:MGI Symbol;Acc:MGI:1915264]
876	ENSMUSG00000020516	4034.95	-0.338258	0.0601584	-5.62279	1.87895e-08	3.80014e-07	Rps6kb1	ribosomal protein S6 kinase, polypeptide 1 [Source:MGI Symbol;Acc:MGI:1270849]
877	ENSMUSG00000028873	2323.53	-0.338223	0.0775305	-4.36244	1.28617e-05	0.000139934	Cdca8	cell division cycle associated 8 [Source:MGI Symbol;Acc:MGI:1196274]
878	ENSMUSG00000030983	2218.64	-0.338039	0.0847293	-3.98964	6.61745e-05	0.000598645	Bccip	BRCA2 and CDKN1A interacting protein [Source:MGI Symbol;Acc:MGI:1913415]
879	ENSMUSG00000027575	1798.73	-0.33712	0.0851937	-3.9571	7.58659e-05	0.000672787	Arfgap1	ADP-ribosylation factor GTPase activating protein 1 [Source:MGI Symbol;Acc:MGI:2183559]
880	ENSMUSG00000006517	1226.56	-0.336943	0.109692	-3.07173	0.00212821	0.011834	Mvd	mevalonate (diphospho) decarboxylase [Source:MGI Symbol;Acc:MGI:2179327]
881	ENSMUSG00000026683	2349	-0.336615	0.0813154	-4.13962	3.47875e-05	0.000342493	Nuf2	NUF2, NDC80 kinetochore complex component [Source:MGI Symbol;Acc:MGI:1914227]
882	ENSMUSG00000029838	2822.68	-0.3364	0.0809637	-4.15495	3.25361e-05	0.000322763	Ptn	pleiotrophin [Source:MGI Symbol;Acc:MGI:97804]
883	ENSMUSG00000026020	10666.5	-0.336313	0.0487931	-6.89263	5.47713e-12	1.90024e-10	Nop58	NOP58 ribonucleoprotein [Source:MGI Symbol;Acc:MGI:1933184]
884	ENSMUSG00000022698	9465.43	-0.336156	0.0535345	-6.27924	3.40238e-10	9.36371e-09	Naa50	N(alpha)-acetyltransferase 50, NatE catalytic subunit [Source:MGI Symbol;Acc:MGI:1919367]
885	ENSMUSG00000072946	1139.55	-0.335134	0.100305	-3.34117	0.000834275	0.00529592	Ptgr2	prostaglandin reductase 2 [Source:MGI Symbol;Acc:MGI:1916372]
886	ENSMUSG00000043384	609.086	-0.335022	0.132391	-2.53056	0.0113882	0.0455422	Gprasp1	G protein-coupled receptor associated sorting protein 1 [Source:MGI Symbol;Acc:MGI:1917418]
887	ENSMUSG00000004880	3156.54	-0.334985	0.0654445	-5.11862	3.07783e-07	4.95072e-06	Lbr	lamin B receptor [Source:MGI Symbol;Acc:MGI:2138281]
888	ENSMUSG00000025155	1823.9	-0.334909	0.0840334	-3.98542	6.73605e-05	0.000607688	Dus1l	dihydrouridine synthase 1-like (S. cerevisiae) [Source:MGI Symbol;Acc:MGI:1915980]
889	ENSMUSG00000015971	1182.34	-0.334864	0.0993204	-3.37156	0.000747442	0.0048341	Actr8	ARP8 actin-related protein 8 [Source:MGI Symbol;Acc:MGI:1860775]
890	ENSMUSG00000024982	1930.04	-0.334716	0.078937	-4.24029	2.23228e-05	0.000230016	Zdhhc6	zinc finger, DHHC domain containing 6 [Source:MGI Symbol;Acc:MGI:1914230]
891	ENSMUSG00000016256	2275.32	-0.334268	0.0734335	-4.55198	5.31437e-06	6.47906e-05	Ctsz	cathepsin Z [Source:MGI Symbol;Acc:MGI:1891190]
892	ENSMUSG00000022814	4624.42	-0.334207	0.058033	-5.75891	8.46567e-09	1.82839e-07	Umps	uridine monophosphate synthetase [Source:MGI Symbol;Acc:MGI:1298388]
893	ENSMUSG00000027797	4336.83	-0.333912	0.058623	-5.69591	1.22714e-08	2.56128e-07	Dclk1	doublecortin-like kinase 1 [Source:MGI Symbol;Acc:MGI:1330861]
894	ENSMUSG00000020706	6259.16	-0.333881	0.0561576	-5.94543	2.7574e-09	6.45072e-08	Ftsj3	FtsJ RNA methyltransferase homolog 3 (E. coli) [Source:MGI Symbol;Acc:MGI:1860295]
895	ENSMUSG00000024665	5148.03	-0.333123	0.0557724	-5.97291	2.33065e-09	5.51786e-08	Fads2	fatty acid desaturase 2 [Source:MGI Symbol;Acc:MGI:1930079]
896	ENSMUSG00000022299	1551.06	-0.332877	0.0859364	-3.87353	0.000107272	0.00091342	Slc25a32	solute carrier family 25, member 32 [Source:MGI Symbol;Acc:MGI:1917156]
897	ENSMUSG00000020538	5153.94	-0.332836	0.0598581	-5.56042	2.69132e-08	5.22444e-07	Srebf1	sterol regulatory element binding transcription factor 1 [Source:MGI Symbol;Acc:MGI:107606]
898	ENSMUSG00000025485	2093.41	-0.331438	0.0881351	-3.76057	0.00016953	0.00135593	Ric8a	RIC8 guanine nucleotide exchange factor A [Source:MGI Symbol;Acc:MGI:2141866]
899	ENSMUSG00000029328	8184.33	-0.331241	0.053379	-6.20546	5.4538e-10	1.42575e-08	Hnrnpdl	heterogeneous nuclear ribonucleoprotein D-like [Source:MGI Symbol;Acc:MGI:1355299]
900	ENSMUSG00000056209	3152.94	-0.331084	0.0704412	-4.70014	2.5998e-06	3.39823e-05	Npm3	nucleoplasmin 3 [Source:MGI Symbol;Acc:MGI:894653]
901	ENSMUSG00000053113	815.417	-0.330182	0.120955	-2.72979	0.00633754	0.0284692	Socs3	suppressor of cytokine signaling 3 [Source:MGI Symbol;Acc:MGI:1201791]
902	ENSMUSG00000021079	995.502	-0.329443	0.109685	-3.00353	0.00266864	0.0143202	Timm9	translocase of inner mitochondrial membrane 9 [Source:MGI Symbol;Acc:MGI:1353436]
903	ENSMUSG00000031400	6143.77	-0.328843	0.059132	-5.56118	2.67964e-08	5.20952e-07	G6pdx	glucose-6-phosphate dehydrogenase X-linked [Source:MGI Symbol;Acc:MGI:105979]
904	ENSMUSG00000001403	4399.34	-0.328421	0.0589857	-5.56781	2.57956e-08	5.04504e-07	Ube2c	ubiquitin-conjugating enzyme E2C [Source:MGI Symbol;Acc:MGI:1915862]
905	ENSMUSG00000024900	2424.18	-0.328321	0.0749195	-4.38232	1.17423e-05	0.000129922	Cpt1a	carnitine palmitoyltransferase 1a, liver [Source:MGI Symbol;Acc:MGI:1098296]
906	ENSMUSG00000026234	79564.7	-0.328319	0.0408777	-8.03174	9.60979e-16	5.18016e-14	Ncl	nucleolin [Source:MGI Symbol;Acc:MGI:97286]
907	ENSMUSG00000067367	4360.01	-0.328235	0.0620477	-5.29003	1.22294e-07	2.12144e-06	Lyar	Ly1 antibody reactive clone [Source:MGI Symbol;Acc:MGI:107470]
908	ENSMUSG00000003604	700.843	-0.327633	0.123645	-2.64979	0.00805414	0.0345726	Aven	apoptosis, caspase activation inhibitor [Source:MGI Symbol;Acc:MGI:1921518]
909	ENSMUSG00000024165	6122.59	-0.327352	0.0575185	-5.69125	1.26112e-08	2.628e-07	Jpt2	Jupiter microtubule associated homolog 2 [Source:MGI Symbol;Acc:MGI:1196260]
910	ENSMUSG00000078652	7561.9	-0.327092	0.0497649	-6.57275	4.93953e-11	1.51614e-09	Psme3	proteaseome (prosome, macropain) activator subunit 3 (PA28 gamma, Ki) [Source:MGI Symbol;Acc:MGI:1096366]
911	ENSMUSG00000031434	964.282	-0.326741	0.107203	-3.04788	0.00230461	0.0126424	Morc4	microrchidia 4 [Source:MGI Symbol;Acc:MGI:1922996]
912	ENSMUSG00000038372	1706.57	-0.325854	0.0868225	-3.75311	0.000174654	0.00139435	Gmds	GDP-mannose 4, 6-dehydratase [Source:MGI Symbol;Acc:MGI:1891112]
913	ENSMUSG00000048915	741.814	-0.325621	0.127671	-2.55048	0.0107576	0.0435679	Efna5	ephrin A5 [Source:MGI Symbol;Acc:MGI:107444]
914	ENSMUSG00000039450	1132.92	-0.325522	0.0984396	-3.30681	0.000943635	0.00589264	Dcxr	dicarbonyl L-xylulose reductase [Source:MGI Symbol;Acc:MGI:1915130]
915	ENSMUSG00000020873	1475.8	-0.325437	0.0970016	-3.35497	0.000793745	0.00508416	Slc35b1	solute carrier family 35, member B1 [Source:MGI Symbol;Acc:MGI:1343133]
916	ENSMUSG00000030521	2443.26	-0.325022	0.0808511	-4.02001	5.81954e-05	0.000534999	Mphosph10	M-phase phosphoprotein 10 (U3 small nucleolar ribonucleoprotein) [Source:MGI Symbol;Acc:MGI:1915223]
917	ENSMUSG00000021952	4121.51	-0.324884	0.0631732	-5.14276	2.70735e-07	4.40917e-06	Xpo4	exportin 4 [Source:MGI Symbol;Acc:MGI:1888526]
918	ENSMUSG00000044224	1000.23	-0.323838	0.108503	-2.98461	0.00283942	0.0150082	Dnajc21	DnaJ heat shock protein family (Hsp40) member C21 [Source:MGI Symbol;Acc:MGI:1925371]
919	ENSMUSG00000047409	818.853	-0.323723	0.114415	-2.82939	0.00466372	0.0222223	Ctdspl	CTD (carboxy-terminal domain, RNA polymerase II, polypeptide A) small phosphatase-like [Source:MGI Symbol;Acc:MGI:1916524]
920	ENSMUSG00000042489	2175.09	-0.32271	0.0754116	-4.27932	1.87464e-05	0.000196897	Clspn	claspin [Source:MGI Symbol;Acc:MGI:2445153]
921	ENSMUSG00000042148	821.564	-0.322615	0.114194	-2.82515	0.0047259	0.0224261	Cox10	heme A:farnesyltransferase cytochrome c oxidase assembly factor 10 [Source:MGI Symbol;Acc:MGI:1917633]
922	ENSMUSG00000023868	651.211	-0.321644	0.128479	-2.50347	0.0122981	0.0484387	Pde10a	phosphodiesterase 10A [Source:MGI Symbol;Acc:MGI:1345143]
923	ENSMUSG00000021692	881.107	-0.320842	0.111921	-2.86668	0.00414801	0.0202662	Dimt1	DIM1 dimethyladenosine transferase 1-like (S. cerevisiae) [Source:MGI Symbol;Acc:MGI:1913504]
924	ENSMUSG00000001911	6507.76	-0.319382	0.0516817	-6.17978	6.41894e-10	1.65484e-08	Nfix	nuclear factor I/X [Source:MGI Symbol;Acc:MGI:97311]
925	ENSMUSG00000035049	1771.45	-0.318984	0.0851724	-3.74515	0.000180283	0.00143489	Rrp12	ribosomal RNA processing 12 homolog [Source:MGI Symbol;Acc:MGI:2147437]
926	ENSMUSG00000062075	2291.82	-0.31869	0.0794249	-4.01247	6.00876e-05	0.000550565	Lmnb2	lamin B2 [Source:MGI Symbol;Acc:MGI:96796]
927	ENSMUSG00000040599	1686.47	-0.318602	0.0827662	-3.84943	0.000118394	0.000991943	Mis12	MIS12 kinetochore complex component [Source:MGI Symbol;Acc:MGI:1914389]
928	ENSMUSG00000002395	1103.95	-0.318165	0.109671	-2.90109	0.00371864	0.0185576	Use1	unconventional SNARE in the ER 1 homolog (S. cerevisiae) [Source:MGI Symbol;Acc:MGI:1914273]
929	ENSMUSG00000046668	1411.51	-0.317709	0.0907788	-3.49981	0.000465587	0.00321014	Cxxc5	CXXC finger 5 [Source:MGI Symbol;Acc:MGI:1914643]
930	ENSMUSG00000030103	2457.81	-0.317698	0.0774617	-4.10136	4.10732e-05	0.000394261	Bhlhe40	basic helix-loop-helix family, member e40 [Source:MGI Symbol;Acc:MGI:1097714]
931	ENSMUSG00000006315	1861.44	-0.316854	0.0817964	-3.87369	0.000107199	0.000913393	Tmem147	transmembrane protein 147 [Source:MGI Symbol;Acc:MGI:1915011]
932	ENSMUSG00000003199	1545.06	-0.31643	0.0901858	-3.50865	0.000450389	0.00311689	Mpnd	MPN domain containing [Source:MGI Symbol;Acc:MGI:1915297]
933	ENSMUSG00000061024	4616.58	-0.316408	0.0656594	-4.81893	1.44329e-06	2.00253e-05	Rrs1	ribosome biogenesis regulator 1 [Source:MGI Symbol;Acc:MGI:1929721]
934	ENSMUSG00000053560	1458.48	-0.316369	0.10416	-3.03733	0.00238683	0.0130305	Ier2	immediate early response 2 [Source:MGI Symbol;Acc:MGI:104815]
935	ENSMUSG00000032113	769.918	-0.316214	0.121847	-2.59518	0.00945412	0.0392768	Chek1	checkpoint kinase 1 [Source:MGI Symbol;Acc:MGI:1202065]
936	ENSMUSG00000002984	5472.38	-0.316179	0.0552312	-5.72466	1.03644e-08	2.19843e-07	Tomm40	translocase of outer mitochondrial membrane 40 [Source:MGI Symbol;Acc:MGI:1858259]
937	ENSMUSG00000041453	2925.89	-0.316168	0.0837743	-3.77405	0.000160622	0.00129886	Rpl21	ribosomal protein L21 [Source:MGI Symbol;Acc:MGI:1278340]
938	ENSMUSG00000060739	6744.42	-0.315897	0.0619108	-5.10246	3.35275e-07	5.32724e-06	Nsa2	NSA2 ribosome biogenesis homolog [Source:MGI Symbol;Acc:MGI:1913883]
939	ENSMUSG00000028066	1179.95	-0.315351	0.0986763	-3.19582	0.00139436	0.00820083	Pmf1	polyamine-modulated factor 1 [Source:MGI Symbol;Acc:MGI:1914287]
940	ENSMUSG00000032254	2479.8	-0.315304	0.0729324	-4.32324	1.53758e-05	0.000164273	Kif23	kinesin family member 23 [Source:MGI Symbol;Acc:MGI:1919069]
941	ENSMUSG00000027395	3151.2	-0.315058	0.0655234	-4.80832	1.52201e-06	2.10325e-05	Polr1b	polymerase (RNA) I polypeptide B [Source:MGI Symbol;Acc:MGI:108014]
942	ENSMUSG00000044155	1481.79	-0.315029	0.0931621	-3.38151	0.000720883	0.00468323	Lsm8	LSM8 homolog, U6 small nuclear RNA associated [Source:MGI Symbol;Acc:MGI:1923772]
943	ENSMUSG00000027752	1686.85	-0.314527	0.0860452	-3.65536	0.000256817	0.00194101	Exosc8	exosome component 8 [Source:MGI Symbol;Acc:MGI:1916889]
944	ENSMUSG00000004099	10370.4	-0.31443	0.046652	-6.73992	1.58479e-11	5.19435e-10	Dnmt1	DNA methyltransferase (cytosine-5) 1 [Source:MGI Symbol;Acc:MGI:94912]
945	ENSMUSG00000062515	1513.15	-0.314382	0.0915495	-3.43402	0.000594709	0.00397438	Fabp4	fatty acid binding protein 4, adipocyte [Source:MGI Symbol;Acc:MGI:88038]
946	ENSMUSG00000002963	692.49	-0.314131	0.12514	-2.51023	0.0120652	0.0477086	Pnkp	polynucleotide kinase 3'- phosphatase [Source:MGI Symbol;Acc:MGI:1891698]
947	ENSMUSG00000044783	7319.33	-0.313358	0.0504013	-6.21725	5.05945e-10	1.33487e-08	Hjurp	Holliday junction recognition protein [Source:MGI Symbol;Acc:MGI:2685821]
948	ENSMUSG00000027881	4660.57	-0.313147	0.0755802	-4.14324	3.42433e-05	0.000337829	Prpf38b	PRP38 pre-mRNA processing factor 38 (yeast) domain containing B [Source:MGI Symbol;Acc:MGI:1914171]
949	ENSMUSG00000015176	12146.8	-0.312835	0.0446066	-7.01321	2.32919e-12	8.60743e-11	Nolc1	nucleolar and coiled-body phosphoprotein 1 [Source:MGI Symbol;Acc:MGI:1918019]
950	ENSMUSG00000079109	959.199	-0.312068	0.106136	-2.94026	0.00327932	0.0167665	Pms2	PMS1 homolog2, mismatch repair system component [Source:MGI Symbol;Acc:MGI:104288]
951	ENSMUSG00000020111	2617.34	-0.311872	0.0720594	-4.32798	1.50483e-05	0.000161435	Micu1	mitochondrial calcium uptake 1 [Source:MGI Symbol;Acc:MGI:2384909]
952	ENSMUSG00000045948	929.032	-0.311212	0.107616	-2.89186	0.00382963	0.0189953	Mrps12	mitochondrial ribosomal protein S12 [Source:MGI Symbol;Acc:MGI:1346333]
953	ENSMUSG00000030268	4988.17	-0.310961	0.0568396	-5.47086	4.47852e-08	8.38196e-07	Bcat1	branched chain aminotransferase 1, cytosolic [Source:MGI Symbol;Acc:MGI:104861]
954	ENSMUSG00000031309	3219.48	-0.310689	0.0674865	-4.60372	4.15015e-06	5.20326e-05	Rps6ka3	ribosomal protein S6 kinase polypeptide 3 [Source:MGI Symbol;Acc:MGI:104557]
955	ENSMUSG00000024824	774.79	-0.310604	0.116508	-2.66594	0.0076773	0.0332836	Rad9a	RAD9 checkpoint clamp component A [Source:MGI Symbol;Acc:MGI:1328356]
956	ENSMUSG00000078713	3102.9	-0.31026	0.0694644	-4.46645	7.95264e-06	9.23796e-05	Tomm5	translocase of outer mitochondrial membrane 5 [Source:MGI Symbol;Acc:MGI:1915762]
957	ENSMUSG00000039599	840.899	-0.310129	0.112259	-2.76262	0.00573396	0.0262824	Fam149b	family with sequence similarity 149, member B [Source:MGI Symbol;Acc:MGI:2145567]
958	ENSMUSG00000022614	2626.9	-0.31002	0.0698755	-4.43675	9.13252e-06	0.000104047	Lmf2	lipase maturation factor 2 [Source:MGI Symbol;Acc:MGI:2146015]
959	ENSMUSG00000063236	982.128	-0.309732	0.106372	-2.91177	0.00359384	0.018087	1110038F14Rik	RIKEN cDNA 1110038F14 gene [Source:MGI Symbol;Acc:MGI:2152337]
960	ENSMUSG00000022360	4647.88	-0.309138	0.0573955	-5.38611	7.19994e-08	1.30268e-06	Atad2	ATPase family, AAA domain containing 2 [Source:MGI Symbol;Acc:MGI:1917722]
961	ENSMUSG00000034932	1537.47	-0.308705	0.107699	-2.86636	0.00415222	0.0202723	Mrpl54	mitochondrial ribosomal protein L54 [Source:MGI Symbol;Acc:MGI:1913297]
962	ENSMUSG00000030465	1922.97	-0.308561	0.0803516	-3.84013	0.000122968	0.00102828	Psd3	pleckstrin and Sec7 domain containing 3 [Source:MGI Symbol;Acc:MGI:1918215]
963	ENSMUSG00000037572	1993.56	-0.308311	0.0879967	-3.50367	0.000458901	0.00317074	Wdhd1	WD repeat and HMG-box DNA binding protein 1 [Source:MGI Symbol;Acc:MGI:2443514]
964	ENSMUSG00000041571	2339.29	-0.308296	0.0834202	-3.6957	0.000219279	0.00169137	Selenow	selenoprotein W [Source:MGI Symbol;Acc:MGI:1100878]
965	ENSMUSG00000032042	6054.82	-0.308255	0.0538226	-5.72725	1.02071e-08	2.17214e-07	Srpr	signal recognition particle receptor ('docking protein') [Source:MGI Symbol;Acc:MGI:1914648]
966	ENSMUSG00000063760	1402.82	-0.307704	0.0934089	-3.29417	0.000987139	0.00613493	Rnf217	ring finger protein 217 [Source:MGI Symbol;Acc:MGI:3610311]
967	ENSMUSG00000043587	1316.38	-0.307614	0.101237	-3.03853	0.00237732	0.0129866	Pxylp1	2-phosphoxylose phosphatase 1 [Source:MGI Symbol;Acc:MGI:2442444]
968	ENSMUSG00000017493	5733.65	-0.307604	0.054781	-5.61517	1.9637e-08	3.94099e-07	Igfbp4	insulin-like growth factor binding protein 4 [Source:MGI Symbol;Acc:MGI:96439]
969	ENSMUSG00000063406	4754.52	-0.307369	0.0574144	-5.35353	8.6256e-08	1.53508e-06	Tmed5	transmembrane p24 trafficking protein 5 [Source:MGI Symbol;Acc:MGI:1921586]
970	ENSMUSG00000039834	1357.56	-0.307233	0.103622	-2.96494	0.00302745	0.0158162	Zfp335	zinc finger protein 335 [Source:MGI Symbol;Acc:MGI:2682313]
971	ENSMUSG00000025236	2298.4	-0.306588	0.0747367	-4.10225	4.09156e-05	0.000393806	Adpgk	ADP-dependent glucokinase [Source:MGI Symbol;Acc:MGI:1919391]
972	ENSMUSG00000028484	5392.45	-0.306065	0.055721	-5.49281	3.95583e-08	7.44644e-07	Psip1	PC4 and SFRS1 interacting protein 1 [Source:MGI Symbol;Acc:MGI:2142116]
973	ENSMUSG00000023988	2630.57	-0.30563	0.0749134	-4.07978	4.50789e-05	0.000427675	Bysl	bystin-like [Source:MGI Symbol;Acc:MGI:1858419]
974	ENSMUSG00000032590	2185.36	-0.305571	0.0781827	-3.90842	9.28999e-05	0.000804701	Apeh	acylpeptide hydrolase [Source:MGI Symbol;Acc:MGI:88041]
975	ENSMUSG00000035027	3916.06	-0.305398	0.0614734	-4.96796	6.76612e-07	1.01453e-05	Map2k2	mitogen-activated protein kinase kinase 2 [Source:MGI Symbol;Acc:MGI:1346867]
976	ENSMUSG00000028048	1248.41	-0.304635	0.0988836	-3.08074	0.00206484	0.0115505	Gba	glucosidase, beta, acid [Source:MGI Symbol;Acc:MGI:95665]
977	ENSMUSG00000020219	2795.21	-0.304419	0.0790674	-3.85013	0.000118057	0.000990387	Timm13	translocase of inner mitochondrial membrane 13 [Source:MGI Symbol;Acc:MGI:1353432]
978	ENSMUSG00000028010	2174.44	-0.304344	0.0775851	-3.92272	8.75562e-05	0.000761955	Gar1	GAR1 ribonucleoprotein [Source:MGI Symbol;Acc:MGI:1930948]
979	ENSMUSG00000040034	815.941	-0.304284	0.113438	-2.68239	0.00730983	0.0319667	Nup43	nucleoporin 43 [Source:MGI Symbol;Acc:MGI:1917162]
980	ENSMUSG00000039275	4290.09	-0.303947	0.059635	-5.0968	3.45449e-07	5.46891e-06	Foxk2	forkhead box K2 [Source:MGI Symbol;Acc:MGI:1916087]
981	ENSMUSG00000020277	7236.51	-0.303818	0.050264	-6.04444	1.4993e-09	3.6695e-08	Pfkl	phosphofructokinase, liver, B-type [Source:MGI Symbol;Acc:MGI:97547]
982	ENSMUSG00000025198	1517.13	-0.303711	0.0906742	-3.34947	0.000809665	0.00516736	Erlin1	ER lipid raft associated 1 [Source:MGI Symbol;Acc:MGI:2387613]
983	ENSMUSG00000015880	2395.92	-0.303061	0.0736664	-4.11396	3.88929e-05	0.000377841	Ncapg	non-SMC condensin I complex, subunit G [Source:MGI Symbol;Acc:MGI:1930197]
984	ENSMUSG00000020897	2410.81	-0.302804	0.0731568	-4.13911	3.48661e-05	0.000343008	Aurkb	aurora kinase B [Source:MGI Symbol;Acc:MGI:107168]
985	ENSMUSG00000035799	1200.48	-0.302447	0.104808	-2.88572	0.00390515	0.0193038	Twist1	twist basic helix-loop-helix transcription factor 1 [Source:MGI Symbol;Acc:MGI:98872]
986	ENSMUSG00000020620	776.258	-0.302313	0.11655	-2.59384	0.0094911	0.0393928	Abca8b	ATP-binding cassette, sub-family A (ABC1), member 8b [Source:MGI Symbol;Acc:MGI:1351668]
987	ENSMUSG00000028899	1132.09	-0.302131	0.102001	-2.96204	0.00305613	0.0159178	Taf12	TATA-box binding protein associated factor 12 [Source:MGI Symbol;Acc:MGI:1913714]
988	ENSMUSG00000034488	1046.66	-0.30165	0.104832	-2.87746	0.00400892	0.0196864	Edil3	EGF-like repeats and discoidin I-like domains 3 [Source:MGI Symbol;Acc:MGI:1329025]
989	ENSMUSG00000079478	1992.31	-0.301536	0.0791151	-3.81135	0.000138207	0.00113534	Znrd2	zinc ribbon domain containing 2 [Source:MGI Symbol;Acc:MGI:1913482]
990	ENSMUSG00000022945	916.207	-0.301367	0.113283	-2.6603	0.00780713	0.0337232	Chaf1b	chromatin assembly factor 1, subunit B (p60) [Source:MGI Symbol;Acc:MGI:1314881]
991	ENSMUSG00000025158	776.111	-0.301312	0.120134	-2.50813	0.0121371	0.0479493	Rfng	RFNG O-fucosylpeptide 3-beta-N-acetylglucosaminyltransferase [Source:MGI Symbol;Acc:MGI:894275]
992	ENSMUSG00000071547	3023.76	-0.300893	0.06769	-4.44516	8.7828e-06	0.000100828	Nt5dc2	5'-nucleotidase domain containing 2 [Source:MGI Symbol;Acc:MGI:1917271]
993	ENSMUSG00000022797	11963.1	-0.300665	0.0469746	-6.4006	1.54772e-10	4.45697e-09	Tfrc	transferrin receptor [Source:MGI Symbol;Acc:MGI:98822]
994	ENSMUSG00000002103	1176.74	-0.300322	0.102173	-2.93935	0.003289	0.016786	Acp2	acid phosphatase 2, lysosomal [Source:MGI Symbol;Acc:MGI:87882]
995	ENSMUSG00000037531	985.52	-0.29974	0.106217	-2.82197	0.00477304	0.0226169	Mrpl47	mitochondrial ribosomal protein L47 [Source:MGI Symbol;Acc:MGI:1921850]
996	ENSMUSG00000024791	847.85	-0.299095	0.112614	-2.65592	0.00790921	0.0340739	Cdca5	cell division cycle associated 5 [Source:MGI Symbol;Acc:MGI:1915099]
997	ENSMUSG00000031924	11029.8	-0.29901	0.0456433	-6.55102	5.71444e-11	1.74578e-09	Cyb5b	cytochrome b5 type B [Source:MGI Symbol;Acc:MGI:1913677]
998	ENSMUSG00000032849	1394.28	-0.298736	0.0911099	-3.27886	0.00104229	0.00642715	Abcc4	ATP-binding cassette, sub-family C (CFTR/MRP), member 4 [Source:MGI Symbol;Acc:MGI:2443111]
999	ENSMUSG00000014294	1885.74	-0.298573	0.0800542	-3.72963	0.000191759	0.00151697	Ndufa2	NADH:ubiquinone oxidoreductase subunit A2 [Source:MGI Symbol;Acc:MGI:1343103]
1000	ENSMUSG00000025785	901.347	-0.298515	0.111662	-2.67337	0.00750926	0.0327073	Exosc7	exosome component 7 [Source:MGI Symbol;Acc:MGI:1913696]
1001	ENSMUSG00000038762	8136.01	-0.298385	0.0543614	-5.48892	4.04406e-08	7.60155e-07	Abcf1	ATP-binding cassette, sub-family F (GCN20), member 1 [Source:MGI Symbol;Acc:MGI:1351658]
1002	ENSMUSG00000035455	1693.82	-0.297907	0.0860546	-3.46184	0.000536503	0.00364135	Fignl1	fidgetin-like 1 [Source:MGI Symbol;Acc:MGI:1890648]
1003	ENSMUSG00000075528	952.31	-0.29773	0.108028	-2.75604	0.00585055	0.0267135	Aarsd1	alanyl-tRNA synthetase domain containing 1 [Source:MGI Symbol;Acc:MGI:1916934]
1004	ENSMUSG00000068744	5083.86	-0.297685	0.0597488	-4.98227	6.28425e-07	9.4882e-06	Psrc1	proline/serine-rich coiled-coil 1 [Source:MGI Symbol;Acc:MGI:1913099]
1005	ENSMUSG00000089774	3064.94	-0.297506	0.0668944	-4.4474	8.69178e-06	0.000100025	Slc5a3	solute carrier family 5 (inositol transporters), member 3 [Source:MGI Symbol;Acc:MGI:1858226]
1006	ENSMUSG00000027599	1961.59	-0.296563	0.0812061	-3.65198	0.000260227	0.00196337	Armc1	armadillo repeat containing 1 [Source:MGI Symbol;Acc:MGI:1921502]
1007	ENSMUSG00000007080	2458.93	-0.296042	0.0743413	-3.9822	6.82793e-05	0.000613855	Pole	polymerase (DNA directed), epsilon [Source:MGI Symbol;Acc:MGI:1196391]
1008	ENSMUSG00000022401	894.615	-0.295656	0.10993	-2.68949	0.00715609	0.0313891	Xpnpep3	X-prolyl aminopeptidase 3, mitochondrial [Source:MGI Symbol;Acc:MGI:2445217]
1009	ENSMUSG00000039640	3760.9	-0.295473	0.0638556	-4.62722	3.70613e-06	4.68681e-05	Mrpl12	mitochondrial ribosomal protein L12 [Source:MGI Symbol;Acc:MGI:1926273]
1010	ENSMUSG00000030254	1310.71	-0.295154	0.109754	-2.68924	0.00716139	0.0313912	Rad18	RAD18 E3 ubiquitin protein ligase [Source:MGI Symbol;Acc:MGI:1890476]
1011	ENSMUSG00000020843	1118.48	-0.295012	0.100269	-2.94222	0.00325871	0.0166836	Timm22	translocase of inner mitochondrial membrane 22 [Source:MGI Symbol;Acc:MGI:1929742]
1012	ENSMUSG00000033031	3046.61	-0.294821	0.0681145	-4.32832	1.50249e-05	0.000161316	Cip2a	cell proliferation regulating inhibitor of protein phosphatase 2A [Source:MGI Symbol;Acc:MGI:2146335]
1013	ENSMUSG00000027185	2598.02	-0.294743	0.0711085	-4.14498	3.39843e-05	0.000335599	Nat10	N-acetyltransferase 10 [Source:MGI Symbol;Acc:MGI:2138939]
1014	ENSMUSG00000040699	1268.99	-0.294538	0.0941805	-3.12738	0.00176372	0.0100602	Limd2	LIM domain containing 2 [Source:MGI Symbol;Acc:MGI:1915053]
1015	ENSMUSG00000013822	1347.06	-0.294275	0.0999706	-2.94362	0.00324402	0.0166218	Elof1	ELF1 homolog, elongation factor 1 [Source:MGI Symbol;Acc:MGI:1913376]
1016	ENSMUSG00000027937	998.914	-0.294114	0.105918	-2.77682	0.0054894	0.0253844	Jtb	jumping translocation breakpoint [Source:MGI Symbol;Acc:MGI:1346082]
1017	ENSMUSG00000028527	2082.68	-0.294016	0.0936146	-3.14071	0.00168539	0.00967689	Ak4	adenylate kinase 4 [Source:MGI Symbol;Acc:MGI:87979]
1018	ENSMUSG00000003438	2443.46	-0.293894	0.0717944	-4.09355	4.24823e-05	0.000405399	Timm50	translocase of inner mitochondrial membrane 50 [Source:MGI Symbol;Acc:MGI:1913775]
1019	ENSMUSG00000020392	1416.64	-0.29352	0.0899194	-3.26425	0.00109753	0.00670911	Cdkn2aipnl	CDKN2A interacting protein N-terminal like [Source:MGI Symbol;Acc:MGI:1261797]
1020	ENSMUSG00000020467	7411.84	-0.29292	0.0557411	-5.25501	1.4802e-07	2.52738e-06	Efemp1	epidermal growth factor-containing fibulin-like extracellular matrix protein 1 [Source:MGI Symbol;Acc:MGI:1339998]
1021	ENSMUSG00000022792	1464.67	-0.29273	0.0877838	-3.33467	0.000853999	0.00539226	Yars2	tyrosyl-tRNA synthetase 2 (mitochondrial) [Source:MGI Symbol;Acc:MGI:1917370]
1022	ENSMUSG00000020923	8063.35	-0.292267	0.0494169	-5.91432	3.33254e-09	7.69434e-08	Ubtf	upstream binding transcription factor, RNA polymerase I [Source:MGI Symbol;Acc:MGI:98512]
1023	ENSMUSG00000029910	2769.93	-0.291784	0.0693663	-4.20642	2.59444e-05	0.000263792	Mad2l1	MAD2 mitotic arrest deficient-like 1 [Source:MGI Symbol;Acc:MGI:1860374]
1024	ENSMUSG00000026159	4854.52	-0.291755	0.0574964	-5.07433	3.88865e-07	6.11911e-06	Agfg1	ArfGAP with FG repeats 1 [Source:MGI Symbol;Acc:MGI:1333754]
1025	ENSMUSG00000026039	1234.34	-0.291585	0.094777	-3.07654	0.00209419	0.0116747	Sgo2a	shugoshin 2A [Source:MGI Symbol;Acc:MGI:1098767]
1026	ENSMUSG00000027255	2801.11	-0.29152	0.0717776	-4.06144	4.87715e-05	0.000459368	Arfgap2	ADP-ribosylation factor GTPase activating protein 2 [Source:MGI Symbol;Acc:MGI:1924288]
1027	ENSMUSG00000028348	1571.16	-0.291474	0.0889821	-3.27565	0.00105419	0.00649597	Cavin4	caveolae associated 4 [Source:MGI Symbol;Acc:MGI:1915266]
1028	ENSMUSG00000020814	1518.75	-0.29085	0.103469	-2.81098	0.00493908	0.0232853	Mxra7	matrix-remodelling associated 7 [Source:MGI Symbol;Acc:MGI:1914872]
1029	ENSMUSG00000020163	2032.75	-0.29037	0.0783481	-3.70615	0.000210436	0.00164183	Uqcr11	ubiquinol-cytochrome c reductase, complex III subunit XI [Source:MGI Symbol;Acc:MGI:1913844]
1030	ENSMUSG00000079197	1005.93	-0.290367	0.107118	-2.71071	0.00671402	0.0298008	Psme2	proteasome (prosome, macropain) activator subunit 2 (PA28 beta) [Source:MGI Symbol;Acc:MGI:1096365]
1031	ENSMUSG00000020808	1517.74	-0.290282	0.0866445	-3.35026	0.000807356	0.00515514	Pimreg	PICALM interacting mitotic regulator [Source:MGI Symbol;Acc:MGI:1924434]
1032	ENSMUSG00000049091	2274.04	-0.290183	0.0758495	-3.82577	0.000130362	0.00107905	Sephs2	selenophosphate synthetase 2 [Source:MGI Symbol;Acc:MGI:108388]
1033	ENSMUSG00000004270	3056.48	-0.290172	0.0726256	-3.99545	6.45725e-05	0.000586318	Lpcat3	lysophosphatidylcholine acyltransferase 3 [Source:MGI Symbol;Acc:MGI:1315211]
1034	ENSMUSG00000022160	918.269	-0.290164	0.114366	-2.53715	0.011176	0.0448727	Mettl3	methyltransferase 3, N6-adenosine-methyltransferase complex catalytic subunit [Source:MGI Symbol;Acc:MGI:1927165]
1035	ENSMUSG00000002870	4797.16	-0.289982	0.0626888	-4.62573	3.73281e-06	4.71389e-05	Mcm2	minichromosome maintenance complex component 2 [Source:MGI Symbol;Acc:MGI:105380]
1036	ENSMUSG00000026049	928.544	-0.289159	0.113298	-2.5522	0.0107046	0.0433941	Tex30	testis expressed 30 [Source:MGI Symbol;Acc:MGI:1922873]
1037	ENSMUSG00000038047	2161.72	-0.28906	0.0782032	-3.69627	0.000218791	0.00168884	Haus6	HAUS augmin-like complex, subunit 6 [Source:MGI Symbol;Acc:MGI:1923389]
1038	ENSMUSG00000042406	7522.23	-0.288394	0.0497826	-5.79308	6.91085e-09	1.51516e-07	Atf4	activating transcription factor 4 [Source:MGI Symbol;Acc:MGI:88096]
1039	ENSMUSG00000021427	13568.2	-0.288175	0.0465278	-6.1936	5.88055e-10	1.52509e-08	Ssr1	signal sequence receptor, alpha [Source:MGI Symbol;Acc:MGI:105082]
1040	ENSMUSG00000071253	916.741	-0.287782	0.114626	-2.51063	0.0120517	0.0476841	Slc25a16	solute carrier family 25 (mitochondrial carrier, Graves disease autoantigen), member 16 [Source:MGI Symbol;Acc:MGI:1920382]
1041	ENSMUSG00000029594	2056.5	-0.287171	0.0765403	-3.7519	0.000175502	0.00140026	Rbm19	RNA binding motif protein 19 [Source:MGI Symbol;Acc:MGI:1921361]
1042	ENSMUSG00000024889	808.954	-0.287151	0.115061	-2.49564	0.0125731	0.0492985	Rce1	Ras converting CAAX endopeptidase 1 [Source:MGI Symbol;Acc:MGI:1336895]
1043	ENSMUSG00000024525	1473.3	-0.287046	0.0928122	-3.09276	0.00198307	0.0111613	Impa2	inositol monophosphatase 2 [Source:MGI Symbol;Acc:MGI:2149728]
1044	ENSMUSG00000025153	24012	-0.28667	0.0504844	-5.67839	1.35971e-08	2.81101e-07	Fasn	fatty acid synthase [Source:MGI Symbol;Acc:MGI:95485]
1045	ENSMUSG00000024529	116224	-0.286444	0.0361346	-7.92713	2.24269e-15	1.17024e-13	Lox	lysyl oxidase [Source:MGI Symbol;Acc:MGI:96817]
1046	ENSMUSG00000002660	1672.55	-0.286008	0.0856825	-3.338	0.000843834	0.00533842	Clpp	caseinolytic mitochondrial matrix peptidase proteolytic subunit [Source:MGI Symbol;Acc:MGI:1858213]
1047	ENSMUSG00000020288	1348.29	-0.285866	0.10125	-2.82336	0.00475234	0.0225352	Ahsa2	AHA1, activator of heat shock protein ATPase 2 [Source:MGI Symbol;Acc:MGI:1916133]
1048	ENSMUSG00000030677	2389.09	-0.285788	0.0784429	-3.64326	0.000269203	0.00202524	Kif22	kinesin family member 22 [Source:MGI Symbol;Acc:MGI:109233]
1049	ENSMUSG00000038181	2549.2	-0.285689	0.0798165	-3.57933	0.000344479	0.00248135	Chpf2	chondroitin polymerizing factor 2 [Source:MGI Symbol;Acc:MGI:1917522]
1050	ENSMUSG00000022721	1696.26	-0.285653	0.0864334	-3.3049	0.00095012	0.00592746	Trmt2a	TRM2 tRNA methyltransferase 2A [Source:MGI Symbol;Acc:MGI:96270]
1051	ENSMUSG00000024287	1868.89	-0.285539	0.0814656	-3.50502	0.000456572	0.00315633	Thoc1	THO complex 1 [Source:MGI Symbol;Acc:MGI:1919668]
1052	ENSMUSG00000020329	1461.31	-0.285341	0.088796	-3.21345	0.00131151	0.00779082	Polrmt	polymerase (RNA) mitochondrial (DNA directed) [Source:MGI Symbol;Acc:MGI:1915843]
1053	ENSMUSG00000024097	6834.71	-0.285095	0.0555127	-5.13568	2.81122e-07	4.56124e-06	Srsf7	serine and arginine-rich splicing factor 7 [Source:MGI Symbol;Acc:MGI:1926232]
1054	ENSMUSG00000024513	2379.63	-0.285002	0.0724991	-3.9311	8.45564e-05	0.000738312	Mbd2	methyl-CpG binding domain protein 2 [Source:MGI Symbol;Acc:MGI:1333813]
1055	ENSMUSG00000041231	909.563	-0.284989	0.109554	-2.60134	0.00928591	0.0387692	Ublcp1	ubiquitin-like domain containing CTD phosphatase 1 [Source:MGI Symbol;Acc:MGI:1933105]
1056	ENSMUSG00000007833	1300.24	-0.284292	0.0987391	-2.87923	0.0039865	0.0196093	Aldh16a1	aldehyde dehydrogenase 16 family, member A1 [Source:MGI Symbol;Acc:MGI:1916998]
1057	ENSMUSG00000053477	5811.48	-0.284083	0.0544204	-5.22015	1.78781e-07	2.99384e-06	Tcf4	transcription factor 4 [Source:MGI Symbol;Acc:MGI:98506]
1058	ENSMUSG00000021109	13959.9	-0.284067	0.0447391	-6.34942	2.16133e-10	6.14259e-09	Hif1a	hypoxia inducible factor 1, alpha subunit [Source:MGI Symbol;Acc:MGI:106918]
1059	ENSMUSG00000052934	994.732	-0.283863	0.11303	-2.5114	0.0120252	0.0476069	Fbxo31	F-box protein 31 [Source:MGI Symbol;Acc:MGI:1354708]
1060	ENSMUSG00000053801	2763.76	-0.283661	0.0732395	-3.87306	0.000107479	0.000914589	Grwd1	glutamate-rich WD repeat containing 1 [Source:MGI Symbol;Acc:MGI:2141989]
1061	ENSMUSG00000018189	2075.42	-0.283428	0.0880435	-3.21918	0.00128556	0.00766809	Uchl5	ubiquitin carboxyl-terminal esterase L5 [Source:MGI Symbol;Acc:MGI:1914848]
1062	ENSMUSG00000027203	4371.63	-0.283413	0.0649088	-4.36633	1.26354e-05	0.000137702	Dut	deoxyuridine triphosphatase [Source:MGI Symbol;Acc:MGI:1346051]
1063	ENSMUSG00000030432	21989.5	-0.283379	0.0523165	-5.41663	6.07333e-08	1.11587e-06	Rpl28	ribosomal protein L28 [Source:MGI Symbol;Acc:MGI:101839]
1064	ENSMUSG00000059278	979.654	-0.282778	0.107242	-2.63682	0.00836873	0.0355835	Naa38	N(alpha)-acetyltransferase 38, NatC auxiliary subunit [Source:MGI Symbol;Acc:MGI:1925554]
1065	ENSMUSG00000033166	4021.57	-0.282572	0.060819	-4.64612	3.38236e-06	4.31731e-05	Dis3	DIS3 homolog, exosome endoribonuclease and 3'-5' exoribonuclease [Source:MGI Symbol;Acc:MGI:1919912]
1066	ENSMUSG00000022111	1730.14	-0.282376	0.0930009	-3.03627	0.00239522	0.0130626	Uchl3	ubiquitin carboxyl-terminal esterase L3 (ubiquitin thiolesterase) [Source:MGI Symbol;Acc:MGI:1355274]
1067	ENSMUSG00000057788	1669.52	-0.282254	0.0900133	-3.1357	0.00171447	0.00982657	Ddx49	DEAD box helicase 49 [Source:MGI Symbol;Acc:MGI:2136689]
1068	ENSMUSG00000048458	1396.28	-0.282001	0.0910566	-3.09699	0.00195496	0.0110304	Inka2	inka box actin regulator 2 [Source:MGI Symbol;Acc:MGI:1923497]
1069	ENSMUSG00000029428	1018.41	-0.281874	0.10316	-2.73239	0.00628767	0.0282934	Stx2	syntaxin 2 [Source:MGI Symbol;Acc:MGI:108059]
1070	ENSMUSG00000063275	1072.47	-0.281799	0.104161	-2.70542	0.00682188	0.0301853	Hacd1	3-hydroxyacyl-CoA dehydratase 1 [Source:MGI Symbol;Acc:MGI:1353592]
1071	ENSMUSG00000032788	1411.45	-0.281667	0.0947938	-2.97137	0.00296475	0.0155384	Pdxk	pyridoxal (pyridoxine, vitamin B6) kinase [Source:MGI Symbol;Acc:MGI:1351869]
1072	ENSMUSG00000026779	961.877	-0.281015	0.106461	-2.63961	0.00830007	0.0353559	Mastl	microtubule associated serine/threonine kinase-like [Source:MGI Symbol;Acc:MGI:1914371]
1073	ENSMUSG00000058290	2394.53	-0.280521	0.0742961	-3.77572	0.000159544	0.0012919	Espl1	extra spindle pole bodies 1, separase [Source:MGI Symbol;Acc:MGI:2146156]
1074	ENSMUSG00000009207	1117.72	-0.280183	0.0985726	-2.8424	0.00447755	0.0214978	Lnpk	lunapark, ER junction formation factor [Source:MGI Symbol;Acc:MGI:1918115]
1075	ENSMUSG00000030037	965.233	-0.280037	0.110214	-2.54085	0.0110583	0.0445267	Mrpl53	mitochondrial ribosomal protein L53 [Source:MGI Symbol;Acc:MGI:1915749]
1076	ENSMUSG00000020484	2096.52	-0.279821	0.0784069	-3.56883	0.000358583	0.00256619	Xbp1	X-box binding protein 1 [Source:MGI Symbol;Acc:MGI:98970]
1077	ENSMUSG00000021569	1984.48	-0.278853	0.0797215	-3.49784	0.00046905	0.00322772	Trip13	thyroid hormone receptor interactor 13 [Source:MGI Symbol;Acc:MGI:1916966]
1078	ENSMUSG00000010663	5160.56	-0.278622	0.0553654	-5.03243	4.84307e-07	7.5033e-06	Fads1	fatty acid desaturase 1 [Source:MGI Symbol;Acc:MGI:1923517]
1079	ENSMUSG00000039016	1219.58	-0.278197	0.0952872	-2.91956	0.00350521	0.0177299	Timm8b	translocase of inner mitochondrial membrane 8B [Source:MGI Symbol;Acc:MGI:1353424]
1080	ENSMUSG00000020949	3935.64	-0.277889	0.065378	-4.2505	2.13294e-05	0.000221354	Fkbp3	FK506 binding protein 3 [Source:MGI Symbol;Acc:MGI:1353460]
1081	ENSMUSG00000024691	4673.13	-0.277888	0.0590236	-4.70808	2.50057e-06	3.28499e-05	Fam111a	family with sequence similarity 111, member A [Source:MGI Symbol;Acc:MGI:1915508]
1082	ENSMUSG00000028114	1046.75	-0.277802	0.102611	-2.70734	0.00678257	0.0300539	Mettl14	methyltransferase 14, N6-adenosine-methyltransferase subunit [Source:MGI Symbol;Acc:MGI:2442926]
1083	ENSMUSG00000020290	9385.78	-0.27743	0.049833	-5.56719	2.58881e-08	5.05554e-07	Xpo1	exportin 1 [Source:MGI Symbol;Acc:MGI:2144013]
1084	ENSMUSG00000020775	1973.04	-0.277308	0.0778146	-3.5637	0.00036567	0.00261236	Mrpl38	mitochondrial ribosomal protein L38 [Source:MGI Symbol;Acc:MGI:1926269]
1085	ENSMUSG00000028468	1991.61	-0.27717	0.0899124	-3.08267	0.00205152	0.0114908	Rgp1	RAB6A GEF compex partner 1 [Source:MGI Symbol;Acc:MGI:1915956]
1086	ENSMUSG00000029414	1873.48	-0.277023	0.0795379	-3.48291	0.000495992	0.00339822	Kntc1	kinetochore associated 1 [Source:MGI Symbol;Acc:MGI:2673709]
1087	ENSMUSG00000034248	2403.31	-0.276937	0.072436	-3.8232	0.00013173	0.00108829	Slc25a37	solute carrier family 25, member 37 [Source:MGI Symbol;Acc:MGI:1914962]
1088	ENSMUSG00000044934	1125.54	-0.276707	0.106522	-2.59765	0.00938635	0.0390698	Zfp367	zinc finger protein 367 [Source:MGI Symbol;Acc:MGI:2442266]
1089	ENSMUSG00000050229	1781.29	-0.276615	0.087457	-3.16287	0.00156225	0.00905353	Pigm	phosphatidylinositol glycan anchor biosynthesis, class M [Source:MGI Symbol;Acc:MGI:1914806]
1090	ENSMUSG00000035726	6960.12	-0.276582	0.0516929	-5.35048	8.77218e-08	1.55691e-06	Supt16	SPT16, facilitates chromatin remodeling subunit [Source:MGI Symbol;Acc:MGI:1890948]
1091	ENSMUSG00000026675	2577.49	-0.275993	0.0719271	-3.83712	0.000124483	0.00103895	Hsd17b7	hydroxysteroid (17-beta) dehydrogenase 7 [Source:MGI Symbol;Acc:MGI:1330808]
1092	ENSMUSG00000001918	4901.82	-0.275858	0.0580903	-4.74877	2.04655e-06	2.73819e-05	Slc1a5	solute carrier family 1 (neutral amino acid transporter), member 5 [Source:MGI Symbol;Acc:MGI:105305]
1093	ENSMUSG00000028455	3813.66	-0.275673	0.0626469	-4.40043	1.08038e-05	0.000120975	Stoml2	stomatin (Epb7.2)-like 2 [Source:MGI Symbol;Acc:MGI:1913842]
1094	ENSMUSG00000024683	1235.6	-0.275659	0.100319	-2.74783	0.0059991	0.0272772	Mrpl16	mitochondrial ribosomal protein L16 [Source:MGI Symbol;Acc:MGI:2137219]
1095	ENSMUSG00000025995	4970.54	-0.275617	0.0607795	-4.5347	5.76844e-06	6.94822e-05	Wdr75	WD repeat domain 75 [Source:MGI Symbol;Acc:MGI:1920924]
1096	ENSMUSG00000026355	8508.36	-0.275444	0.0489588	-5.62604	1.8439e-08	3.74084e-07	Mcm6	minichromosome maintenance complex component 6 [Source:MGI Symbol;Acc:MGI:1298227]
1097	ENSMUSG00000058070	1362.81	-0.275169	0.0950727	-2.89431	0.00379998	0.0188985	Eml1	echinoderm microtubule associated protein like 1 [Source:MGI Symbol;Acc:MGI:1915769]
1098	ENSMUSG00000054079	2899.28	-0.274895	0.0728726	-3.77227	0.000161767	0.00130584	Utp18	UTP18 small subunit processome component [Source:MGI Symbol;Acc:MGI:1923402]
1099	ENSMUSG00000036372	1159.24	-0.274846	0.10203	-2.69379	0.00706453	0.0310866	Tmem258	transmembrane protein 258 [Source:MGI Symbol;Acc:MGI:1916288]
1100	ENSMUSG00000005481	4843.91	-0.274801	0.0631763	-4.34974	1.36297e-05	0.000147366	Ddx39a	DEAD box helicase 39a [Source:MGI Symbol;Acc:MGI:1915528]
1101	ENSMUSG00000020994	6203.86	-0.274487	0.0566616	-4.84431	1.27049e-06	1.78211e-05	Pnn	pinin [Source:MGI Symbol;Acc:MGI:1100514]
1102	ENSMUSG00000040857	4811.3	-0.274427	0.0568363	-4.82838	1.37649e-06	1.91636e-05	Erf	Ets2 repressor factor [Source:MGI Symbol;Acc:MGI:109637]
1103	ENSMUSG00000052155	1099.29	-0.27421	0.100998	-2.715	0.00662764	0.0295178	Acvr2a	activin receptor IIA [Source:MGI Symbol;Acc:MGI:102806]
1104	ENSMUSG00000000028	1117.35	-0.27415	0.100281	-2.73383	0.00626017	0.0281794	Cdc45	cell division cycle 45 [Source:MGI Symbol;Acc:MGI:1338073]
1105	ENSMUSG00000020048	45239.3	-0.27383	0.0433852	-6.31159	2.76186e-10	7.73143e-09	Hsp90b1	heat shock protein 90, beta (Grp94), member 1 [Source:MGI Symbol;Acc:MGI:98817]
1106	ENSMUSG00000020572	2745.28	-0.273669	0.0708053	-3.86509	0.000111049	0.000941891	Nampt	nicotinamide phosphoribosyltransferase [Source:MGI Symbol;Acc:MGI:1929865]
1107	ENSMUSG00000041912	1393.93	-0.273608	0.0977996	-2.79764	0.00514774	0.0241381	Tdrkh	tudor and KH domain containing protein [Source:MGI Symbol;Acc:MGI:1919884]
1108	ENSMUSG00000053641	1420.24	-0.273461	0.0954041	-2.86635	0.00415236	0.0202723	Dennd4a	DENN domain containing 4A [Source:MGI Symbol;Acc:MGI:2142979]
1109	ENSMUSG00000018858	1078.68	-0.273456	0.10002	-2.73402	0.00625653	0.0281794	Mrpl58	mitochondrial ribosomal protein L58 [Source:MGI Symbol;Acc:MGI:1915822]
1110	ENSMUSG00000023027	2806.72	-0.273359	0.069387	-3.93963	8.16087e-05	0.000715447	Atf1	activating transcription factor 1 [Source:MGI Symbol;Acc:MGI:1298366]
1111	ENSMUSG00000070319	4400.93	-0.273359	0.0629489	-4.34255	1.40839e-05	0.000151964	Eif3g	eukaryotic translation initiation factor 3, subunit G [Source:MGI Symbol;Acc:MGI:1858258]
1112	ENSMUSG00000075229	1242.01	-0.273196	0.0980938	-2.78505	0.00535197	0.0248723	Mix23	mitochondrial matrix import factor 23 [Source:MGI Symbol;Acc:MGI:2146423]
1113	ENSMUSG00000000568	7956.03	-0.273174	0.0582905	-4.68643	2.78008e-06	3.61216e-05	Hnrnpd	heterogeneous nuclear ribonucleoprotein D [Source:MGI Symbol;Acc:MGI:101947]
1114	ENSMUSG00000022322	1276.11	-0.273126	0.0961493	-2.84065	0.00450218	0.0215922	Shcbp1	Shc SH2-domain binding protein 1 [Source:MGI Symbol;Acc:MGI:1338802]
1115	ENSMUSG00000008035	1607.07	-0.272285	0.0850802	-3.20033	0.00137268	0.00808793	Mid1ip1	Mid1 interacting protein 1 (gastrulation specific G12-like (zebrafish)) [Source:MGI Symbol;Acc:MGI:1915291]
1116	ENSMUSG00000045328	4259.51	-0.272188	0.0618722	-4.3992	1.08649e-05	0.000121555	Cenpe	centromere protein E [Source:MGI Symbol;Acc:MGI:1098230]
1117	ENSMUSG00000043998	3897.14	-0.271955	0.061556	-4.41802	9.96111e-06	0.000112504	Mgat2	mannoside acetylglucosaminyltransferase 2 [Source:MGI Symbol;Acc:MGI:2384966]
1118	ENSMUSG00000031314	3903.72	-0.27188	0.0632666	-4.29737	1.72835e-05	0.00018268	Taf1	TATA-box binding protein associated factor 1 [Source:MGI Symbol;Acc:MGI:1336878]
1119	ENSMUSG00000048007	2342.55	-0.27124	0.0892518	-3.03904	0.00237331	0.0129719	Timm8a1	translocase of inner mitochondrial membrane 8A1 [Source:MGI Symbol;Acc:MGI:1353433]
1120	ENSMUSG00000028165	2417.31	-0.27074	0.0728223	-3.71782	0.000200947	0.00157533	Cisd2	CDGSH iron sulfur domain 2 [Source:MGI Symbol;Acc:MGI:1914256]
1121	ENSMUSG00000069910	1226.11	-0.270536	0.0998721	-2.70882	0.00675227	0.02994	Spdl1	spindle apparatus coiled-coil protein 1 [Source:MGI Symbol;Acc:MGI:1917635]
1122	ENSMUSG00000030588	1223.02	-0.270198	0.0954783	-2.82994	0.00465565	0.0222058	Yif1b	Yip1 interacting factor homolog B (S. cerevisiae) [Source:MGI Symbol;Acc:MGI:1924504]
1123	ENSMUSG00000026203	1039.79	-0.268988	0.107459	-2.50316	0.0123089	0.0484663	Dnajb2	DnaJ heat shock protein family (Hsp40) member B2 [Source:MGI Symbol;Acc:MGI:1928739]
1124	ENSMUSG00000041238	1486.55	-0.268787	0.0949889	-2.82966	0.0046597	0.022217	Rbbp8	retinoblastoma binding protein 8, endonuclease [Source:MGI Symbol;Acc:MGI:2442995]
1125	ENSMUSG00000001630	1518.19	-0.268786	0.0984618	-2.72985	0.0063363	0.0284692	Stk38l	serine/threonine kinase 38 like [Source:MGI Symbol;Acc:MGI:1922250]
1126	ENSMUSG00000002948	2476.97	-0.268563	0.0778393	-3.45022	0.000560134	0.00377454	Map2k7	mitogen-activated protein kinase kinase 7 [Source:MGI Symbol;Acc:MGI:1346871]
1127	ENSMUSG00000027323	1772.97	-0.268209	0.0939284	-2.85547	0.00429738	0.020809	Rad51	RAD51 recombinase [Source:MGI Symbol;Acc:MGI:97890]
1128	ENSMUSG00000030019	1583.03	-0.268071	0.0910193	-2.94521	0.00322731	0.0165749	Fbxl14	F-box and leucine-rich repeat protein 14 [Source:MGI Symbol;Acc:MGI:2141676]
1129	ENSMUSG00000030056	2244.51	-0.268071	0.0739236	-3.62633	0.00028748	0.00212957	Isy1	ISY1 splicing factor homolog [Source:MGI Symbol;Acc:MGI:1923310]
1130	ENSMUSG00000063785	1652.24	-0.267922	0.0847957	-3.15962	0.00157975	0.00913469	Utp14a	UTP14A small subunit processome component [Source:MGI Symbol;Acc:MGI:1919804]
1131	ENSMUSG00000022089	1025.98	-0.267596	0.104655	-2.55693	0.0105599	0.0429543	Bin3	bridging integrator 3 [Source:MGI Symbol;Acc:MGI:1929883]
1132	ENSMUSG00000021040	1237.75	-0.267544	0.0979508	-2.73141	0.00630636	0.028358	Slirp	SRA stem-loop interacting RNA binding protein [Source:MGI Symbol;Acc:MGI:1916394]
1133	ENSMUSG00000059355	1401.5	-0.267375	0.0918372	-2.9114	0.00359814	0.0181017	Wdr83os	WD repeat domain 83 opposite strand [Source:MGI Symbol;Acc:MGI:3041257]
1134	ENSMUSG00000009013	7466.32	-0.267221	0.0609004	-4.38783	1.14489e-05	0.000126999	Dynll1	dynein light chain LC8-type 1 [Source:MGI Symbol;Acc:MGI:1861457]
1135	ENSMUSG00000079470	1821.69	-0.267219	0.082422	-3.24209	0.00118657	0.00715619	Utp14b	UTP14B small subunit processome component [Source:MGI Symbol;Acc:MGI:2445092]
1136	ENSMUSG00000051378	1411.28	-0.267017	0.090293	-2.95723	0.00310417	0.0161026	Kif18b	kinesin family member 18B [Source:MGI Symbol;Acc:MGI:2446979]
1137	ENSMUSG00000020308	975.743	-0.266694	0.105237	-2.53421	0.0112701	0.0451392	Tpgs1	tubulin polyglutamylase complex subunit 1 [Source:MGI Symbol;Acc:MGI:106618]
1138	ENSMUSG00000041498	1412.97	-0.26659	0.0944563	-2.82236	0.0047671	0.022597	Kif14	kinesin family member 14 [Source:MGI Symbol;Acc:MGI:1098226]
1139	ENSMUSG00000014767	1539.3	-0.266253	0.0948104	-2.80827	0.00498085	0.0234453	Tbp	TATA box binding protein [Source:MGI Symbol;Acc:MGI:101838]
1140	ENSMUSG00000034793	1039.47	-0.266198	0.106498	-2.49955	0.0124352	0.0488313	G6pc3	glucose 6 phosphatase, catalytic, 3 [Source:MGI Symbol;Acc:MGI:1915651]
1141	ENSMUSG00000042354	5703	-0.266138	0.0548456	-4.8525	1.21914e-06	1.72118e-05	Gnl3	guanine nucleotide binding protein-like 3 (nucleolar) [Source:MGI Symbol;Acc:MGI:1353651]
1142	ENSMUSG00000034120	12926.7	-0.265965	0.0442727	-6.00743	1.88493e-09	4.52001e-08	Srsf2	serine and arginine-rich splicing factor 2 [Source:MGI Symbol;Acc:MGI:98284]
1143	ENSMUSG00000004268	3283.75	-0.26572	0.0657966	-4.0385	5.37933e-05	0.000498745	Emg1	EMG1 N1-specific pseudouridine methyltransferase [Source:MGI Symbol;Acc:MGI:1315195]
1144	ENSMUSG00000063334	2419.15	-0.26571	0.0733212	-3.62391	0.000290177	0.00214394	Krr1	KRR1, small subunit (SSU) processome component, homolog (yeast) [Source:MGI Symbol;Acc:MGI:1289274]
1145	ENSMUSG00000020547	6103.91	-0.265642	0.0563052	-4.71789	2.38308e-06	3.14013e-05	Bzw2	basic leucine zipper and W2 domains 2 [Source:MGI Symbol;Acc:MGI:1914162]
1146	ENSMUSG00000038774	2872.95	-0.265538	0.0696937	-3.81007	0.000138926	0.00114053	Ascc3	activating signal cointegrator 1 complex subunit 3 [Source:MGI Symbol;Acc:MGI:1925237]
1147	ENSMUSG00000026434	10207	-0.265516	0.0465351	-5.70572	1.15856e-08	2.44158e-07	Nucks1	nuclear casein kinase and cyclin-dependent kinase substrate 1 [Source:MGI Symbol;Acc:MGI:1934811]
1148	ENSMUSG00000028693	4810.88	-0.2654	0.0609583	-4.3538	1.33798e-05	0.000144846	Nasp	nuclear autoantigenic sperm protein (histone-binding) [Source:MGI Symbol;Acc:MGI:1355328]
1149	ENSMUSG00000024767	3085.98	-0.264647	0.0670983	-3.94417	8.0076e-05	0.000705328	Otub1	OTU domain, ubiquitin aldehyde binding 1 [Source:MGI Symbol;Acc:MGI:2147616]
1150	ENSMUSG00000031922	1380.45	-0.264563	0.0900878	-2.93672	0.00331701	0.0168803	Cep57	centrosomal protein 57 [Source:MGI Symbol;Acc:MGI:1915551]
1151	ENSMUSG00000044674	2587.86	-0.264016	0.0698664	-3.77888	0.000157538	0.00127883	Fzd1	frizzled class receptor 1 [Source:MGI Symbol;Acc:MGI:1196625]
1152	ENSMUSG00000018379	17543.9	-0.263909	0.0425664	-6.19992	5.6492e-10	1.47388e-08	Srsf1	serine and arginine-rich splicing factor 1 [Source:MGI Symbol;Acc:MGI:98283]
1153	ENSMUSG00000021811	2974.02	-0.263787	0.0816592	-3.23034	0.00123645	0.00744314	Dnajc9	DnaJ heat shock protein family (Hsp40) member C9 [Source:MGI Symbol;Acc:MGI:1915326]
1154	ENSMUSG00000025403	9960.74	-0.263609	0.0490681	-5.37231	7.77327e-08	1.39673e-06	Shmt2	serine hydroxymethyltransferase 2 (mitochondrial) [Source:MGI Symbol;Acc:MGI:1277989]
1155	ENSMUSG00000042133	4294.01	-0.263308	0.0622079	-4.2327	2.30898e-05	0.000237186	Ppig	peptidyl-prolyl isomerase G (cyclophilin G) [Source:MGI Symbol;Acc:MGI:2445173]
1156	ENSMUSG00000072582	1296.44	-0.263207	0.10551	-2.49461	0.0126097	0.0493677	Ptrh2	peptidyl-tRNA hydrolase 2 [Source:MGI Symbol;Acc:MGI:2444848]
1157	ENSMUSG00000024764	1786.03	-0.262924	0.0910824	-2.88666	0.00389358	0.0192539	Naa40	N(alpha)-acetyltransferase 40, NatD catalytic subunit [Source:MGI Symbol;Acc:MGI:1918249]
1158	ENSMUSG00000001105	964.311	-0.262794	0.105329	-2.49498	0.0125964	0.0493454	Ift20	intraflagellar transport 20 [Source:MGI Symbol;Acc:MGI:1915585]
1159	ENSMUSG00000024370	4128.96	-0.262696	0.060324	-4.35476	1.33213e-05	0.000144452	Cdc23	CDC23 cell division cycle 23 [Source:MGI Symbol;Acc:MGI:1098815]
1160	ENSMUSG00000050379	1256.32	-0.262229	0.0949985	-2.76034	0.00577404	0.0264381	Septin6	septin 6 [Source:MGI Symbol;Acc:MGI:1888939]
1161	ENSMUSG00000029623	7817.43	-0.262148	0.05265	-4.97907	6.38898e-07	9.62405e-06	Pdap1	PDGFA associated protein 1 [Source:MGI Symbol;Acc:MGI:2448536]
1162	ENSMUSG00000045838	1535.3	-0.262011	0.0923852	-2.83607	0.00456726	0.0218642	Ccdc9b	coiled-coil domain containing 9B [Source:MGI Symbol;Acc:MGI:2685199]
1163	ENSMUSG00000039849	1437.4	-0.262003	0.0914757	-2.86419	0.00418082	0.0203812	Pcif1	phosphorylated CTD interacting factor 1 [Source:MGI Symbol;Acc:MGI:2443858]
1164	ENSMUSG00000042625	3450.37	-0.261916	0.0645535	-4.05735	4.96333e-05	0.000465134	Safb2	scaffold attachment factor B2 [Source:MGI Symbol;Acc:MGI:2146808]
1165	ENSMUSG00000019731	2657.1	-0.261376	0.0703193	-3.71698	0.000201615	0.00157962	Slc35e1	solute carrier family 35, member E1 [Source:MGI Symbol;Acc:MGI:2142403]
1166	ENSMUSG00000010936	1805.17	-0.261235	0.0814305	-3.20808	0.00133626	0.00792701	Vac14	Vac14 homolog (S. cerevisiae) [Source:MGI Symbol;Acc:MGI:2157980]
1167	ENSMUSG00000057388	2354.38	-0.260997	0.0736892	-3.54186	0.000397309	0.00280612	Mrpl18	mitochondrial ribosomal protein L18 [Source:MGI Symbol;Acc:MGI:1914931]
1168	ENSMUSG00000055302	12925.9	-0.260912	0.0535522	-4.8721	1.10421e-06	1.58116e-05	Mrfap1	Morf4 family associated protein 1 [Source:MGI Symbol;Acc:MGI:1914818]
1169	ENSMUSG00000038510	1814.18	-0.260461	0.0836946	-3.11204	0.00185802	0.0105291	Rpf2	ribosome production factor 2 homolog [Source:MGI Symbol;Acc:MGI:1914489]
1170	ENSMUSG00000022205	4364.55	-0.26036	0.0738739	-3.52439	0.000424465	0.0029674	Sub1	SUB1 homolog, transcriptional regulator [Source:MGI Symbol;Acc:MGI:104811]
1171	ENSMUSG00000021273	3539.54	-0.260332	0.0680101	-3.82784	0.000129272	0.00107138	Fdft1	farnesyl diphosphate farnesyl transferase 1 [Source:MGI Symbol;Acc:MGI:102706]
1172	ENSMUSG00000028910	1085.74	-0.259977	0.103128	-2.52091	0.0117052	0.046539	Mecr	mitochondrial trans-2-enoyl-CoA reductase [Source:MGI Symbol;Acc:MGI:1349441]
1173	ENSMUSG00000074102	3122.74	-0.259961	0.0675286	-3.84963	0.000118295	0.000991744	Rbm15b	RNA binding motif protein 15B [Source:MGI Symbol;Acc:MGI:1923598]
1174	ENSMUSG00000003865	3044.66	-0.259945	0.0716387	-3.62855	0.000285016	0.00211372	Gys1	glycogen synthase 1, muscle [Source:MGI Symbol;Acc:MGI:101805]
1175	ENSMUSG00000039515	6658.26	-0.259908	0.060435	-4.30062	1.70324e-05	0.000180201	Ptpa	protein phosphatase 2 protein activator [Source:MGI Symbol;Acc:MGI:1346006]
1176	ENSMUSG00000046591	1190.88	-0.259842	0.0992976	-2.61681	0.00887569	0.0373276	Ticrr	TOPBP1-interacting checkpoint and replication regulator [Source:MGI Symbol;Acc:MGI:1924261]
1177	ENSMUSG00000023104	2162.16	-0.259401	0.075233	-3.44796	0.000564833	0.00380002	Rfc2	replication factor C (activator 1) 2 [Source:MGI Symbol;Acc:MGI:1341868]
1178	ENSMUSG00000006585	2081.08	-0.259242	0.079875	-3.2456	0.00117203	0.00708156	Cdt1	chromatin licensing and DNA replication factor 1 [Source:MGI Symbol;Acc:MGI:1914427]
1179	ENSMUSG00000017146	1701.43	-0.259104	0.0876154	-2.95729	0.00310355	0.0161026	Brca1	breast cancer 1, early onset [Source:MGI Symbol;Acc:MGI:104537]
1180	ENSMUSG00000055612	2400.78	-0.258964	0.0750578	-3.4502	0.000560176	0.00377454	Cdca7	cell division cycle associated 7 [Source:MGI Symbol;Acc:MGI:1914203]
1181	ENSMUSG00000006494	3443.75	-0.258483	0.066891	-3.86425	0.000111433	0.000944538	Pdk1	pyruvate dehydrogenase kinase, isoenzyme 1 [Source:MGI Symbol;Acc:MGI:1926119]
1182	ENSMUSG00000042734	2466.56	-0.258352	0.0735839	-3.51099	0.000446447	0.00309947	Ttc9	tetratricopeptide repeat domain 9 [Source:MGI Symbol;Acc:MGI:1916730]
1183	ENSMUSG00000027018	2474.12	-0.258019	0.0751159	-3.43495	0.000592661	0.00396272	Hat1	histone aminotransferase 1 [Source:MGI Symbol;Acc:MGI:96013]
1184	ENSMUSG00000016921	11172.4	-0.25778	0.0491563	-5.24409	1.57056e-07	2.67466e-06	Srsf6	serine and arginine-rich splicing factor 6 [Source:MGI Symbol;Acc:MGI:1915246]
1185	ENSMUSG00000058600	13873.5	-0.257393	0.0516917	-4.97938	6.37881e-07	9.61984e-06	Rpl30	ribosomal protein L30 [Source:MGI Symbol;Acc:MGI:98037]
1186	ENSMUSG00000024601	1876.73	-0.256727	0.079146	-3.24372	0.00117981	0.00711868	Isoc1	isochorismatase domain containing 1 [Source:MGI Symbol;Acc:MGI:1913557]
1187	ENSMUSG00000052798	4566.22	-0.25628	0.0607679	-4.21735	2.47186e-05	0.000252312	Nup107	nucleoporin 107 [Source:MGI Symbol;Acc:MGI:2143854]
1188	ENSMUSG00000034998	1940.51	-0.256209	0.0851521	-3.00884	0.00262248	0.0141055	Foxn2	forkhead box N2 [Source:MGI Symbol;Acc:MGI:1347478]
1189	ENSMUSG00000020914	13710.4	-0.256083	0.0435258	-5.88348	4.01735e-09	9.16195e-08	Top2a	topoisomerase (DNA) II alpha [Source:MGI Symbol;Acc:MGI:98790]
1190	ENSMUSG00000002105	1433.46	-0.255718	0.0947834	-2.69792	0.00697747	0.030792	Slc39a13	solute carrier family 39 (metal ion transporter), member 13 [Source:MGI Symbol;Acc:MGI:1915677]
1191	ENSMUSG00000025358	1790.66	-0.255416	0.081688	-3.12673	0.00176761	0.010078	Cdk2	cyclin dependent kinase 2 [Source:MGI Symbol;Acc:MGI:104772]
1192	ENSMUSG00000019773	1139.53	-0.255399	0.0981817	-2.60129	0.00928738	0.0387692	Fbxo5	F-box protein 5 [Source:MGI Symbol;Acc:MGI:1914391]
1193	ENSMUSG00000030609	5947.6	-0.255172	0.0533863	-4.77973	1.75528e-06	2.38269e-05	Aen	apoptosis enhancing nuclease [Source:MGI Symbol;Acc:MGI:1915298]
1194	ENSMUSG00000030045	1840.2	-0.255095	0.0884643	-2.88359	0.0039317	0.0194056	Mrpl19	mitochondrial ribosomal protein L19 [Source:MGI Symbol;Acc:MGI:1926274]
1195	ENSMUSG00000042535	2130.91	-0.254967	0.0810047	-3.14756	0.00164639	0.00947381	Gtpbp1	GTP binding protein 1 [Source:MGI Symbol;Acc:MGI:109443]
1196	ENSMUSG00000041219	3903.83	-0.254957	0.0664051	-3.83942	0.000123327	0.00103062	Arhgap11a	Rho GTPase activating protein 11A [Source:MGI Symbol;Acc:MGI:2444300]
1197	ENSMUSG00000008575	3940.16	-0.254598	0.0620855	-4.10077	4.11784e-05	0.000394689	Nfib	nuclear factor I/B [Source:MGI Symbol;Acc:MGI:103188]
1198	ENSMUSG00000026966	1197.69	-0.254475	0.0999451	-2.54615	0.0108919	0.043962	Ssna1	SS nuclear autoantigen 1 [Source:MGI Symbol;Acc:MGI:1915725]
1199	ENSMUSG00000035206	1843.03	-0.254472	0.0934579	-2.72285	0.00647212	0.0289735	Sppl2b	signal peptide peptidase like 2B [Source:MGI Symbol;Acc:MGI:1920468]
1200	ENSMUSG00000025571	1702.84	-0.254284	0.0912516	-2.78663	0.00532599	0.0247964	Tnrc6c	trinucleotide repeat containing 6C [Source:MGI Symbol;Acc:MGI:2443265]
1201	ENSMUSG00000062210	1165.32	-0.253971	0.0993157	-2.55721	0.0105515	0.042945	Tnfaip8	tumor necrosis factor, alpha-induced protein 8 [Source:MGI Symbol;Acc:MGI:2147191]
1202	ENSMUSG00000106864	3343.18	-0.253402	0.064901	-3.90443	9.44464e-05	0.000817012	Gtf3c2	general transcription factor IIIC, polypeptide 2, beta [Source:MGI Symbol;Acc:MGI:1919002]
1203	ENSMUSG00000028282	1601.98	-0.252941	0.0976905	-2.58921	0.0096196	0.0398374	Casp8ap2	caspase 8 associated protein 2 [Source:MGI Symbol;Acc:MGI:1349399]
1204	ENSMUSG00000022338	2251.58	-0.252729	0.0746549	-3.3853	0.000711008	0.00463292	Eny2	ENY2 transcription and export complex 2 subunit [Source:MGI Symbol;Acc:MGI:1919286]
1205	ENSMUSG00000040084	4852.59	-0.252711	0.0567108	-4.45614	8.34491e-06	9.6421e-05	Bub1b	BUB1B, mitotic checkpoint serine/threonine kinase [Source:MGI Symbol;Acc:MGI:1333889]
1206	ENSMUSG00000012422	3254.5	-0.252633	0.0658181	-3.83836	0.00012386	0.00103442	Tmem167	transmembrane protein 167 [Source:MGI Symbol;Acc:MGI:1913324]
1207	ENSMUSG00000002010	3436.32	-0.25222	0.0677165	-3.72464	0.000195593	0.0015417	Idh3g	isocitrate dehydrogenase 3 (NAD+), gamma [Source:MGI Symbol;Acc:MGI:1099463]
1208	ENSMUSG00000070462	2439.54	-0.252195	0.072754	-3.46641	0.000527459	0.00358931	Tlnrd1	talin rod domain containing 1 [Source:MGI Symbol;Acc:MGI:1891420]
1209	ENSMUSG00000066150	2150.85	-0.252135	0.0781024	-3.22826	0.00124546	0.00747336	Slc31a1	solute carrier family 31, member 1 [Source:MGI Symbol;Acc:MGI:1333843]
1210	ENSMUSG00000021645	1446.01	-0.251536	0.094274	-2.66813	0.00762739	0.0331113	Smn1	survival motor neuron 1 [Source:MGI Symbol;Acc:MGI:109257]
1211	ENSMUSG00000031778	1571.22	-0.25147	0.085054	-2.95659	0.00311065	0.0161153	Cx3cl1	chemokine (C-X3-C motif) ligand 1 [Source:MGI Symbol;Acc:MGI:1097153]
1212	ENSMUSG00000001627	3647.87	-0.25142	0.0647255	-3.8844	0.000102581	0.000878642	Ifrd1	interferon-related developmental regulator 1 [Source:MGI Symbol;Acc:MGI:1316717]
1213	ENSMUSG00000047221	1898.98	-0.251399	0.0825841	-3.04416	0.00233335	0.0127786	Fam185a	family with sequence similarity 185, member A [Source:MGI Symbol;Acc:MGI:2140983]
1214	ENSMUSG00000028382	4298.17	-0.251372	0.059583	-4.21886	2.45545e-05	0.00025103	Ptbp3	polypyrimidine tract binding protein 3 [Source:MGI Symbol;Acc:MGI:1923334]
1215	ENSMUSG00000038412	1581.74	-0.251366	0.0926893	-2.71192	0.00668946	0.0297018	Higd1a	HIG1 domain family, member 1A [Source:MGI Symbol;Acc:MGI:1930666]
1216	ENSMUSG00000000561	4831.47	-0.251292	0.0570135	-4.40759	1.04526e-05	0.000117586	Wdr77	WD repeat domain 77 [Source:MGI Symbol;Acc:MGI:1917715]
1217	ENSMUSG00000078302	1843.78	-0.25096	0.0836047	-3.00174	0.0026844	0.0143752	Foxd1	forkhead box D1 [Source:MGI Symbol;Acc:MGI:1347463]
1218	ENSMUSG00000023505	2211.83	-0.250646	0.0868792	-2.88499	0.00391421	0.0193413	Cdca3	cell division cycle associated 3 [Source:MGI Symbol;Acc:MGI:1315198]
1219	ENSMUSG00000021392	1846.16	-0.250411	0.0867222	-2.88751	0.003883	0.0192294	Nol8	nucleolar protein 8 [Source:MGI Symbol;Acc:MGI:1918180]
1220	ENSMUSG00000039153	2157.32	-0.250085	0.0760342	-3.28911	0.00100503	0.00623131	Runx2	runt related transcription factor 2 [Source:MGI Symbol;Acc:MGI:99829]
1221	ENSMUSG00000041133	7861.61	-0.25007	0.0508372	-4.91904	8.69686e-07	1.27329e-05	Smc1a	structural maintenance of chromosomes 1A [Source:MGI Symbol;Acc:MGI:1344345]
1222	ENSMUSG00000034926	7218.75	-0.249629	0.0503994	-4.95302	7.30716e-07	1.09189e-05	Dhcr24	24-dehydrocholesterol reductase [Source:MGI Symbol;Acc:MGI:1922004]
1223	ENSMUSG00000045414	1617.77	-0.249445	0.0844665	-2.95318	0.0031452	0.0162363	Dipk2a	divergent protein kinase domain 2A [Source:MGI Symbol;Acc:MGI:1916111]
1224	ENSMUSG00000015354	2781.94	-0.249218	0.0722629	-3.44876	0.000563164	0.00379075	Pcolce2	procollagen C-endopeptidase enhancer 2 [Source:MGI Symbol;Acc:MGI:1923727]
1225	ENSMUSG00000052712	1883.9	-0.248955	0.0837192	-2.97369	0.00294239	0.0154398	BC004004	cDNA sequence BC004004 [Source:MGI Symbol;Acc:MGI:2136782]
1226	ENSMUSG00000033737	4246.92	-0.248901	0.0671834	-3.70479	0.000211564	0.00164964	Fndc3c1	fibronectin type III domain containing 3C1 [Source:MGI Symbol;Acc:MGI:2685630]
1227	ENSMUSG00000029185	3234.23	-0.248742	0.0719782	-3.4558	0.00054866	0.00371228	Fam114a1	family with sequence similarity 114, member A1 [Source:MGI Symbol;Acc:MGI:1915553]
1228	ENSMUSG00000062397	4911.41	-0.248406	0.0628284	-3.95372	7.69467e-05	0.000680983	Zfp706	zinc finger protein 706 [Source:MGI Symbol;Acc:MGI:1915286]
1229	ENSMUSG00000022261	6196.81	-0.248225	0.0581337	-4.2699	1.95563e-05	0.00020458	Sdc2	syndecan 2 [Source:MGI Symbol;Acc:MGI:1349165]
1230	ENSMUSG00000079614	5575.33	-0.24778	0.0560441	-4.42117	9.81683e-06	0.000111067	Seh1l	SEH1-like (S. cerevisiae [Source:MGI Symbol;Acc:MGI:1919374]
1231	ENSMUSG00000029191	4111.47	-0.247727	0.0610722	-4.05629	4.98585e-05	0.000466909	Rfc1	replication factor C (activator 1) 1 [Source:MGI Symbol;Acc:MGI:97891]
1232	ENSMUSG00000039704	1812.85	-0.2477	0.0838654	-2.95354	0.00314148	0.0162251	Lmbrd2	LMBR1 domain containing 2 [Source:MGI Symbol;Acc:MGI:2444173]
1233	ENSMUSG00000027533	7972.76	-0.247502	0.050186	-4.93169	8.15193e-07	1.20025e-05	Fabp5	fatty acid binding protein 5, epidermal [Source:MGI Symbol;Acc:MGI:101790]
1234	ENSMUSG00000002728	2462.57	-0.246921	0.0736969	-3.35049	0.00080669	0.00515342	Naa20	N(alpha)-acetyltransferase 20, NatB catalytic subunit [Source:MGI Symbol;Acc:MGI:1915127]
1235	ENSMUSG00000027379	2263.15	-0.246782	0.0824044	-2.99477	0.00274656	0.014636	Bub1	BUB1, mitotic checkpoint serine/threonine kinase [Source:MGI Symbol;Acc:MGI:1100510]
1236	ENSMUSG00000022136	4636.45	-0.246702	0.0604002	-4.08445	4.41812e-05	0.000420076	Dnajc3	DnaJ heat shock protein family (Hsp40) member C3 [Source:MGI Symbol;Acc:MGI:107373]
1237	ENSMUSG00000042729	1589.58	-0.246411	0.084844	-2.90429	0.00368088	0.0184185	Wdr74	WD repeat domain 74 [Source:MGI Symbol;Acc:MGI:2147427]
1238	ENSMUSG00000026622	1736.43	-0.246323	0.0882036	-2.79266	0.00522766	0.0244338	Nek2	NIMA (never in mitosis gene a)-related expressed kinase 2 [Source:MGI Symbol;Acc:MGI:109359]
1239	ENSMUSG00000022471	2291.43	-0.246119	0.0731097	-3.36643	0.000761477	0.00490784	Xrcc6	X-ray repair complementing defective repair in Chinese hamster cells 6 [Source:MGI Symbol;Acc:MGI:95606]
1240	ENSMUSG00000021476	1435.39	-0.246041	0.0936012	-2.62862	0.00857332	0.0362996	Habp4	hyaluronic acid binding protein 4 [Source:MGI Symbol;Acc:MGI:1891713]
1241	ENSMUSG00000032212	4060.02	-0.245946	0.0686271	-3.58381	0.000338622	0.00244621	Sltm	SAFB-like, transcription modulator [Source:MGI Symbol;Acc:MGI:1913910]
1242	ENSMUSG00000020107	1497.85	-0.245832	0.0874992	-2.80954	0.00496125	0.0233788	Anapc16	anaphase promoting complex subunit 16 [Source:MGI Symbol;Acc:MGI:1289325]
1243	ENSMUSG00000066551	8139.42	-0.245657	0.0548737	-4.47676	7.57826e-06	8.89125e-05	Hmgb1	high mobility group box 1 [Source:MGI Symbol;Acc:MGI:96113]
1244	ENSMUSG00000002365	4420.29	-0.245579	0.0647976	-3.78993	0.000150687	0.00122704	Snx9	sorting nexin 9 [Source:MGI Symbol;Acc:MGI:1913866]
1245	ENSMUSG00000033952	2252.65	-0.245324	0.0814499	-3.01196	0.00259568	0.0140094	Aspm	abnormal spindle microtubule assembly [Source:MGI Symbol;Acc:MGI:1334448]
1246	ENSMUSG00000030528	1502.75	-0.245194	0.0876105	-2.79868	0.00513123	0.0240694	Blm	Bloom syndrome, RecQ like helicase [Source:MGI Symbol;Acc:MGI:1328362]
1247	ENSMUSG00000030814	1752.92	-0.244795	0.0825948	-2.96381	0.00303856	0.0158616	Bcl7c	B cell CLL/lymphoma 7C [Source:MGI Symbol;Acc:MGI:1332237]
1248	ENSMUSG00000024319	1670.48	-0.244755	0.0861287	-2.84174	0.00448686	0.0215346	Vps52	VPS52 GARP complex subunit [Source:MGI Symbol;Acc:MGI:1330304]
1249	ENSMUSG00000042426	1858.11	-0.244507	0.0824006	-2.9673	0.0030043	0.0157268	Dhx29	DEAH (Asp-Glu-Ala-His) box polypeptide 29 [Source:MGI Symbol;Acc:MGI:2145374]
1250	ENSMUSG00000037313	3586.01	-0.244446	0.0722768	-3.38208	0.00071939	0.00467818	Tacc3	transforming, acidic coiled-coil containing protein 3 [Source:MGI Symbol;Acc:MGI:1341163]
1251	ENSMUSG00000038482	10757.7	-0.244292	0.0462345	-5.28378	1.26548e-07	2.18362e-06	Tfdp1	transcription factor Dp 1 [Source:MGI Symbol;Acc:MGI:101934]
1252	ENSMUSG00000030122	12428.3	-0.244019	0.0456922	-5.34049	9.26961e-08	1.63629e-06	Ptms	parathymosin [Source:MGI Symbol;Acc:MGI:1916452]
1253	ENSMUSG00000034620	1804.42	-0.243681	0.0939438	-2.5939	0.00948947	0.0393928	Rxylt1	ribitol xylosyltransferase 1 [Source:MGI Symbol;Acc:MGI:2384919]
1254	ENSMUSG00000025950	2784.76	-0.243053	0.0710538	-3.42069	0.000624621	0.00415088	Idh1	isocitrate dehydrogenase 1 (NADP+), soluble [Source:MGI Symbol;Acc:MGI:96413]
1255	ENSMUSG00000054766	24095.6	-0.242684	0.0542891	-4.47022	7.81401e-06	9.12567e-05	Set	SET nuclear oncogene [Source:MGI Symbol;Acc:MGI:1860267]
1256	ENSMUSG00000003814	38677.8	-0.242526	0.0393081	-6.16987	6.83462e-10	1.74819e-08	Calr	calreticulin [Source:MGI Symbol;Acc:MGI:88252]
1257	ENSMUSG00000035021	6240.76	-0.242346	0.0540298	-4.48541	7.27728e-06	8.59892e-05	Baz1a	bromodomain adjacent to zinc finger domain 1A [Source:MGI Symbol;Acc:MGI:1309478]
1258	ENSMUSG00000050244	6572.81	-0.242301	0.0529708	-4.57423	4.77968e-06	5.89885e-05	Heatr1	HEAT repeat containing 1 [Source:MGI Symbol;Acc:MGI:2442524]
1259	ENSMUSG00000051255	2331.22	-0.24224	0.0804468	-3.01118	0.00260237	0.0140339	Gm6563	predicted pseudogene 6563 [Source:MGI Symbol;Acc:MGI:3646907]
1260	ENSMUSG00000022551	5371.09	-0.242239	0.0547114	-4.42758	9.52948e-06	0.000108097	Cyc1	cytochrome c-1 [Source:MGI Symbol;Acc:MGI:1913695]
1261	ENSMUSG00000037060	1891.51	-0.242095	0.0831862	-2.91028	0.00361103	0.0181526	Cavin3	caveolae associated 3 [Source:MGI Symbol;Acc:MGI:1923422]
1262	ENSMUSG00000024422	2158.14	-0.241566	0.0774865	-3.11753	0.00182375	0.0103702	Dhx16	DEAH (Asp-Glu-Ala-His) box polypeptide 16 [Source:MGI Symbol;Acc:MGI:1916442]
1263	ENSMUSG00000038116	2063.08	-0.241556	0.0768356	-3.1438	0.00166768	0.00959213	Phf20	PHD finger protein 20 [Source:MGI Symbol;Acc:MGI:2444148]
1264	ENSMUSG00000027699	3340.16	-0.241477	0.0640354	-3.771	0.000162596	0.0013101	Ect2	ect2 oncogene [Source:MGI Symbol;Acc:MGI:95281]
1265	ENSMUSG00000031256	3549.85	-0.241362	0.0714344	-3.37879	0.000728054	0.00472041	Cstf2	cleavage stimulation factor, 3' pre-RNA subunit 2 [Source:MGI Symbol;Acc:MGI:1343054]
1266	ENSMUSG00000039231	2447.9	-0.24127	0.074079	-3.25694	0.00112622	0.00685241	Suv39h1	suppressor of variegation 3-9 1 [Source:MGI Symbol;Acc:MGI:1099440]
1267	ENSMUSG00000004642	2832.66	-0.240796	0.07276	-3.30945	0.000934778	0.00584853	Slbp	stem-loop binding protein [Source:MGI Symbol;Acc:MGI:108402]
1268	ENSMUSG00000022673	6220.46	-0.240721	0.0531144	-4.53212	5.8394e-06	7.02074e-05	Mcm4	minichromosome maintenance complex component 4 [Source:MGI Symbol;Acc:MGI:103199]
1269	ENSMUSG00000039929	1329.4	-0.240348	0.0954643	-2.51768	0.0118132	0.0468826	Urb1	URB1 ribosome biogenesis 1 homolog (S. cerevisiae) [Source:MGI Symbol;Acc:MGI:2146468]
1270	ENSMUSG00000025626	2015.82	-0.240061	0.0835276	-2.87403	0.00405267	0.0198599	Phf6	PHD finger protein 6 [Source:MGI Symbol;Acc:MGI:1918248]
1271	ENSMUSG00000056612	4192.05	-0.240059	0.0794288	-3.02232	0.00250845	0.0136061	Ppp1r14b	protein phosphatase 1, regulatory inhibitor subunit 14B [Source:MGI Symbol;Acc:MGI:107682]
1272	ENSMUSG00000025134	3201.53	-0.239796	0.0713507	-3.36081	0.000777154	0.00499882	Alyref	Aly/REF export factor [Source:MGI Symbol;Acc:MGI:1341044]
1273	ENSMUSG00000039168	5658.5	-0.239136	0.0569173	-4.20146	2.652e-05	0.000269016	Dap	death-associated protein [Source:MGI Symbol;Acc:MGI:1918190]
1274	ENSMUSG00000029703	1649.01	-0.239042	0.0845693	-2.82659	0.00470469	0.0223585	Lrwd1	leucine-rich repeats and WD repeat domain containing 1 [Source:MGI Symbol;Acc:MGI:1918985]
1275	ENSMUSG00000089762	1706.68	-0.239041	0.0830293	-2.879	0.00398935	0.0196159	Ier5l	immediate early response 5-like [Source:MGI Symbol;Acc:MGI:1919750]
1276	ENSMUSG00000037364	6447.74	-0.238468	0.0539012	-4.42417	9.68156e-06	0.000109727	Srrt	serrate RNA effector molecule homolog (Arabidopsis) [Source:MGI Symbol;Acc:MGI:1933527]
1277	ENSMUSG00000054604	3894.68	-0.238195	0.0619326	-3.84603	0.000120046	0.00100513	Cggbp1	CGG triplet repeat binding protein 1 [Source:MGI Symbol;Acc:MGI:2146370]
1278	ENSMUSG00000056124	1721.56	-0.238143	0.0859174	-2.77176	0.00557536	0.0256636	B4galt6	UDP-Gal:betaGlcNAc beta 1,4-galactosyltransferase, polypeptide 6 [Source:MGI Symbol;Acc:MGI:1928380]
1279	ENSMUSG00000014226	8045.82	-0.238001	0.0508233	-4.68291	2.82824e-06	3.66379e-05	Cacybp	calcyclin binding protein [Source:MGI Symbol;Acc:MGI:1270839]
1280	ENSMUSG00000041057	8962.33	-0.237925	0.0507722	-4.68613	2.78416e-06	3.61386e-05	Wdr43	WD repeat domain 43 [Source:MGI Symbol;Acc:MGI:1919765]
1281	ENSMUSG00000048279	1873.8	-0.237702	0.0892211	-2.66419	0.00771737	0.0334138	Sacs	sacsin [Source:MGI Symbol;Acc:MGI:1354724]
1282	ENSMUSG00000044600	1788.39	-0.237659	0.0840177	-2.82867	0.00467413	0.0222542	Smim7	small integral membrane protein 7 [Source:MGI Symbol;Acc:MGI:1914068]
1283	ENSMUSG00000061613	3701.67	-0.237424	0.0654917	-3.62525	0.000288684	0.00213606	U2af1	U2 small nuclear ribonucleoprotein auxiliary factor (U2AF) 1 [Source:MGI Symbol;Acc:MGI:98884]
1284	ENSMUSG00000031134	1571.35	-0.237186	0.0874202	-2.71317	0.00666433	0.0296196	Rbmx	RNA binding motif protein, X chromosome [Source:MGI Symbol;Acc:MGI:1343044]
1285	ENSMUSG00000078566	2949.97	-0.236215	0.068458	-3.45051	0.000559534	0.00377454	Bnip3	BCL2/adenovirus E1B interacting protein 3 [Source:MGI Symbol;Acc:MGI:109326]
1286	ENSMUSG00000041084	3769.98	-0.236108	0.0660383	-3.57532	0.0003498	0.00251274	Ostc	oligosaccharyltransferase complex subunit (non-catalytic) [Source:MGI Symbol;Acc:MGI:1913607]
1287	ENSMUSG00000062647	12409.7	-0.235465	0.0490727	-4.79829	1.60024e-06	2.20434e-05	Rpl7a	ribosomal protein L7A [Source:MGI Symbol;Acc:MGI:1353472]
1288	ENSMUSG00000030335	1970.67	-0.235312	0.081682	-2.88083	0.00396634	0.0195499	Mrpl51	mitochondrial ribosomal protein L51 [Source:MGI Symbol;Acc:MGI:1913743]
1289	ENSMUSG00000026083	10269.4	-0.235283	0.0590713	-3.98304	6.80389e-05	0.000612913	Eif5b	eukaryotic translation initiation factor 5B [Source:MGI Symbol;Acc:MGI:2441772]
1290	ENSMUSG00000033364	1262.7	-0.235159	0.0933155	-2.52004	0.011734	0.0466108	Usp37	ubiquitin specific peptidase 37 [Source:MGI Symbol;Acc:MGI:2442483]
1291	ENSMUSG00000022636	1402.68	-0.234691	0.089716	-2.61593	0.00889853	0.0374094	Alcam	activated leukocyte cell adhesion molecule [Source:MGI Symbol;Acc:MGI:1313266]
1292	ENSMUSG00000030867	4411.81	-0.234658	0.0632628	-3.70926	0.000207862	0.00162369	Plk1	polo like kinase 1 [Source:MGI Symbol;Acc:MGI:97621]
1293	ENSMUSG00000039585	2245.03	-0.234354	0.0793069	-2.95502	0.00312648	0.0161717	Myo9a	myosin IXa [Source:MGI Symbol;Acc:MGI:107735]
1294	ENSMUSG00000022557	5992.79	-0.234143	0.0574022	-4.07899	4.52326e-05	0.000428822	Bop1	block of proliferation 1 [Source:MGI Symbol;Acc:MGI:1334460]
1295	ENSMUSG00000019961	8724.55	-0.234131	0.0524277	-4.46578	7.97779e-06	9.25892e-05	Tmpo	thymopoietin [Source:MGI Symbol;Acc:MGI:106920]
1296	ENSMUSG00000052105	1319.69	-0.234078	0.0927809	-2.52291	0.011639	0.0463038	Mtcl1	microtubule crosslinking factor 1 [Source:MGI Symbol;Acc:MGI:1915867]
1297	ENSMUSG00000013701	3870.54	-0.233613	0.0757505	-3.08398	0.00204251	0.0114501	Timm23	translocase of inner mitochondrial membrane 23 [Source:MGI Symbol;Acc:MGI:1858317]
1298	ENSMUSG00000027669	1805.19	-0.232771	0.080438	-2.89379	0.00380617	0.0189194	Gnb4	guanine nucleotide binding protein (G protein), beta 4 [Source:MGI Symbol;Acc:MGI:104581]
1299	ENSMUSG00000032116	10823.7	-0.232728	0.0461044	-5.04784	4.46826e-07	6.98065e-06	Stt3a	STT3, subunit of the oligosaccharyltransferase complex, homolog A (S. cerevisiae) [Source:MGI Symbol;Acc:MGI:105124]
1300	ENSMUSG00000029538	2867.64	-0.232454	0.0712022	-3.2647	0.00109582	0.00670493	Srsf9	serine and arginine-rich splicing factor 9 [Source:MGI Symbol;Acc:MGI:104896]
1301	ENSMUSG00000040952	15197.3	-0.232215	0.0520989	-4.45718	8.30433e-06	9.61394e-05	Rps19	ribosomal protein S19 [Source:MGI Symbol;Acc:MGI:1333780]
1302	ENSMUSG00000046324	2636.07	-0.23211	0.0709653	-3.27075	0.00107264	0.00658571	Ermp1	endoplasmic reticulum metallopeptidase 1 [Source:MGI Symbol;Acc:MGI:106250]
1303	ENSMUSG00000065954	1396.98	-0.231877	0.0929337	-2.49508	0.012593	0.0493454	Tacc1	transforming, acidic coiled-coil containing protein 1 [Source:MGI Symbol;Acc:MGI:2443510]
1304	ENSMUSG00000030016	3469.76	-0.231816	0.0678719	-3.41549	0.000636681	0.00421813	Zfp638	zinc finger protein 638 [Source:MGI Symbol;Acc:MGI:1203484]
1305	ENSMUSG00000059208	15613.4	-0.231587	0.0453097	-5.11121	3.20102e-07	5.1236e-06	Hnrnpm	heterogeneous nuclear ribonucleoprotein M [Source:MGI Symbol;Acc:MGI:1926465]
1306	ENSMUSG00000021500	6581.2	-0.231528	0.0549166	-4.21598	2.48695e-05	0.000253455	Ddx46	DEAD box helicase 46 [Source:MGI Symbol;Acc:MGI:1920895]
1307	ENSMUSG00000032477	2090.92	-0.231501	0.0774538	-2.98889	0.00279989	0.0148414	Cdc25a	cell division cycle 25A [Source:MGI Symbol;Acc:MGI:103198]
1308	ENSMUSG00000032014	4043.19	-0.231411	0.0624212	-3.70725	0.000209522	0.00163568	Oaf	out at first homolog [Source:MGI Symbol;Acc:MGI:94852]
1309	ENSMUSG00000039994	1721.68	-0.231134	0.0840042	-2.75146	0.00593306	0.0270146	Timeless	timeless circadian clock 1 [Source:MGI Symbol;Acc:MGI:1321393]
1310	ENSMUSG00000057649	1402.79	-0.230957	0.0897184	-2.57424	0.0100461	0.0413264	Brd9	bromodomain containing 9 [Source:MGI Symbol;Acc:MGI:2145317]
1311	ENSMUSG00000031657	4558.42	-0.230944	0.0572803	-4.03183	5.53445e-05	0.000512035	Heatr3	HEAT repeat containing 3 [Source:MGI Symbol;Acc:MGI:2444491]
1312	ENSMUSG00000031508	2183.01	-0.230674	0.0792959	-2.90903	0.0036255	0.0182043	Ankrd10	ankyrin repeat domain 10 [Source:MGI Symbol;Acc:MGI:1921840]
1313	ENSMUSG00000009418	2264.65	-0.230619	0.0821582	-2.80701	0.00500034	0.0235146	Nav1	neuron navigator 1 [Source:MGI Symbol;Acc:MGI:2183683]
1314	ENSMUSG00000057278	3085.42	-0.230061	0.0662981	-3.4701	0.000520262	0.00354588	Snrpg	small nuclear ribonucleoprotein polypeptide G [Source:MGI Symbol;Acc:MGI:1915261]
1315	ENSMUSG00000028044	4616.34	-0.229704	0.0579983	-3.96053	7.47842e-05	0.000665003	Cks1b	CDC28 protein kinase 1b [Source:MGI Symbol;Acc:MGI:1889208]
1316	ENSMUSG00000030678	6003.07	-0.229434	0.0570067	-4.02469	5.70515e-05	0.000526334	Maz	MYC-associated zinc finger protein (purine-binding transcription factor) [Source:MGI Symbol;Acc:MGI:1338823]
1317	ENSMUSG00000059436	3915.51	-0.229192	0.0643394	-3.56223	0.000367714	0.00262409	Max	Max protein [Source:MGI Symbol;Acc:MGI:96921]
1318	ENSMUSG00000053553	1475.23	-0.228464	0.0914245	-2.49894	0.0124566	0.048886	3110082I17Rik	RIKEN cDNA 3110082I17 gene [Source:MGI Symbol;Acc:MGI:1920462]
1319	ENSMUSG00000054115	2094.77	-0.228316	0.0765441	-2.9828	0.00285623	0.0150665	Skp2	S-phase kinase-associated protein 2 [Source:MGI Symbol;Acc:MGI:1351663]
1320	ENSMUSG00000024436	1940.35	-0.227044	0.0790044	-2.87381	0.00405554	0.019866	Mrps18b	mitochondrial ribosomal protein S18B [Source:MGI Symbol;Acc:MGI:1914223]
1321	ENSMUSG00000027351	3288.96	-0.226903	0.0647109	-3.50641	0.000454188	0.00314151	Spred1	sprouty protein with EVH-1 domain 1, related sequence [Source:MGI Symbol;Acc:MGI:2150016]
1322	ENSMUSG00000020739	3852.23	-0.226712	0.0640203	-3.54125	0.000398236	0.00280962	Nup85	nucleoporin 85 [Source:MGI Symbol;Acc:MGI:3046173]
1323	ENSMUSG00000028729	4713.89	-0.226691	0.0613861	-3.69287	0.000221734	0.00170751	Ebna1bp2	EBNA1 binding protein 2 [Source:MGI Symbol;Acc:MGI:1916322]
1324	ENSMUSG00000023015	5355.7	-0.226492	0.057413	-3.94496	7.98122e-05	0.00070348	Racgap1	Rac GTPase-activating protein 1 [Source:MGI Symbol;Acc:MGI:1349423]
1325	ENSMUSG00000030127	4510.56	-0.226266	0.0594437	-3.80639	0.000141008	0.00115689	Cops7a	COP9 signalosome subunit 7A [Source:MGI Symbol;Acc:MGI:1349400]
1326	ENSMUSG00000066441	2110.35	-0.225939	0.0767427	-2.94411	0.00323885	0.016619	Rdh11	retinol dehydrogenase 11 [Source:MGI Symbol;Acc:MGI:102581]
1327	ENSMUSG00000006931	4582.32	-0.225728	0.0596516	-3.7841	0.000154264	0.00125538	P3h4	prolyl 3-hydroxylase family member 4 (non-enzymatic) [Source:MGI Symbol;Acc:MGI:1913430]
1328	ENSMUSG00000021486	13560.7	-0.225686	0.0472092	-4.78054	1.74822e-06	2.37805e-05	Prelid1	PRELI domain containing 1 [Source:MGI Symbol;Acc:MGI:1913744]
1329	ENSMUSG00000020608	5033.91	-0.225606	0.0555862	-4.05868	4.93519e-05	0.000463162	Smc6	structural maintenance of chromosomes 6 [Source:MGI Symbol;Acc:MGI:1914491]
1330	ENSMUSG00000026037	2140.29	-0.225183	0.0810284	-2.77906	0.00545156	0.0252273	Orc2	origin recognition complex, subunit 2 [Source:MGI Symbol;Acc:MGI:1328306]
1331	ENSMUSG00000038943	4471.73	-0.224979	0.0614784	-3.65949	0.000252722	0.00191783	Prc1	protein regulator of cytokinesis 1 [Source:MGI Symbol;Acc:MGI:1858961]
1332	ENSMUSG00000028582	2526.28	-0.224893	0.0734607	-3.0614	0.00220303	0.0121928	Cc2d1b	coiled-coil and C2 domain containing 1B [Source:MGI Symbol;Acc:MGI:2443076]
1333	ENSMUSG00000058392	4108.92	-0.224704	0.0608459	-3.693	0.00022162	0.00170751	Rrp1b	ribosomal RNA processing 1B [Source:MGI Symbol;Acc:MGI:1919712]
1334	ENSMUSG00000002997	3360.69	-0.224567	0.0637576	-3.52219	0.000427992	0.00298724	Prkar2b	protein kinase, cAMP dependent regulatory, type II beta [Source:MGI Symbol;Acc:MGI:97760]
1335	ENSMUSG00000037894	16327.2	-0.224417	0.0427408	-5.25066	1.51553e-07	2.58432e-06	H2az1	H2A.Z variant histone 1 [Source:MGI Symbol;Acc:MGI:1888388]
1336	ENSMUSG00000038172	2528.12	-0.224159	0.071368	-3.14089	0.00168434	0.00967511	Ttc39b	tetratricopeptide repeat domain 39B [Source:MGI Symbol;Acc:MGI:1917113]
1337	ENSMUSG00000021981	1762.05	-0.223536	0.0897414	-2.49089	0.0127423	0.0498272	Cab39l	calcium binding protein 39-like [Source:MGI Symbol;Acc:MGI:1914081]
1338	ENSMUSG00000026739	4021.01	-0.223529	0.0639695	-3.49431	0.000475288	0.00326839	Bmi1	Bmi1 polycomb ring finger oncogene [Source:MGI Symbol;Acc:MGI:88174]
1339	ENSMUSG00000058799	22376.5	-0.223359	0.0502234	-4.44731	8.69518e-06	0.000100025	Nap1l1	nucleosome assembly protein 1-like 1 [Source:MGI Symbol;Acc:MGI:1855693]
1340	ENSMUSG00000020532	6453.16	-0.223344	0.0549413	-4.06514	4.80028e-05	0.000453109	Acaca	acetyl-Coenzyme A carboxylase alpha [Source:MGI Symbol;Acc:MGI:108451]
1341	ENSMUSG00000013033	4764.05	-0.223042	0.0644326	-3.46163	0.000536912	0.00364224	Adgrl1	adhesion G protein-coupled receptor L1 [Source:MGI Symbol;Acc:MGI:1929461]
1342	ENSMUSG00000027968	2625.08	-0.222882	0.0740648	-3.00928	0.00261869	0.0141019	Larp7	La ribonucleoprotein 7, transcriptional regulator [Source:MGI Symbol;Acc:MGI:107634]
1343	ENSMUSG00000020075	15623.1	-0.222844	0.0437483	-5.09379	3.50983e-07	5.54307e-06	Ddx21	DExD box helicase 21 [Source:MGI Symbol;Acc:MGI:1860494]
1344	ENSMUSG00000020358	32209.3	-0.222779	0.0498559	-4.46847	7.87813e-06	9.18411e-05	Hnrnpab	heterogeneous nuclear ribonucleoprotein A/B [Source:MGI Symbol;Acc:MGI:1330294]
1345	ENSMUSG00000029062	3581.42	-0.222487	0.0712684	-3.12183	0.00179734	0.0102385	Cdk11b	cyclin dependent kinase 11B [Source:MGI Symbol;Acc:MGI:88353]
1346	ENSMUSG00000033589	1516.89	-0.222383	0.0865931	-2.56814	0.0102246	0.0418906	Reep4	receptor accessory protein 4 [Source:MGI Symbol;Acc:MGI:1919799]
1347	ENSMUSG00000039630	37144.9	-0.221808	0.0400441	-5.53911	3.04018e-08	5.84081e-07	Hnrnpu	heterogeneous nuclear ribonucleoprotein U [Source:MGI Symbol;Acc:MGI:1858195]
1348	ENSMUSG00000027406	4081.74	-0.221702	0.0626654	-3.53786	0.00040338	0.00284284	Idh3b	isocitrate dehydrogenase 3 (NAD+) beta [Source:MGI Symbol;Acc:MGI:2158650]
1349	ENSMUSG00000034021	3944.89	-0.221655	0.0610021	-3.63356	0.000279534	0.00208254	Pds5b	PDS5 cohesin associated factor B [Source:MGI Symbol;Acc:MGI:2140945]
1350	ENSMUSG00000032643	2193.5	-0.221519	0.0776021	-2.85455	0.00430982	0.0208615	Fhl3	four and a half LIM domains 3 [Source:MGI Symbol;Acc:MGI:1341092]
1351	ENSMUSG00000021048	8454.43	-0.221513	0.0488949	-4.53039	5.88756e-06	7.07212e-05	Mthfd1	methylenetetrahydrofolate dehydrogenase (NADP+ dependent), methenyltetrahydrofolate cyclohydrolase, formyltetrahydrofolate synthase [Source:MGI Symbol;Acc:MGI:1342005]
1352	ENSMUSG00000021276	1554.29	-0.221292	0.0882009	-2.50896	0.0121088	0.0478665	Cinp	cyclin dependent kinase 2 interacting protein [Source:MGI Symbol;Acc:MGI:1914486]
1353	ENSMUSG00000001017	5756.29	-0.220122	0.0605888	-3.63306	0.000280083	0.00208334	Chtop	chromatin target of PRMT1 [Source:MGI Symbol;Acc:MGI:1913761]
1354	ENSMUSG00000001785	2947.79	-0.220049	0.0714502	-3.07975	0.00207176	0.0115744	Pwp1	PWP1 homolog, endonuclein [Source:MGI Symbol;Acc:MGI:1914735]
1355	ENSMUSG00000027326	1630.32	-0.219997	0.0860853	-2.55557	0.0106013	0.0430422	Knl1	kinetochore scaffold 1 [Source:MGI Symbol;Acc:MGI:1923714]
1356	ENSMUSG00000025728	1801	-0.219967	0.0810494	-2.71399	0.00664787	0.0295776	Pigq	phosphatidylinositol glycan anchor biosynthesis, class Q [Source:MGI Symbol;Acc:MGI:1333114]
1357	ENSMUSG00000022568	2897.31	-0.219635	0.0775253	-2.83307	0.00461026	0.0220377	Scrib	scribbled planar cell polarity [Source:MGI Symbol;Acc:MGI:2145950]
1358	ENSMUSG00000033904	2278.54	-0.219512	0.0769877	-2.85126	0.00435459	0.0210235	Ccp110	centriolar coiled coil protein 110 [Source:MGI Symbol;Acc:MGI:2141942]
1359	ENSMUSG00000041891	8018.59	-0.218904	0.0513356	-4.26417	2.00647e-05	0.000209563	Lman1	lectin, mannose-binding, 1 [Source:MGI Symbol;Acc:MGI:1917611]
1360	ENSMUSG00000063229	81372.8	-0.218797	0.0367899	-5.9472	2.72773e-09	6.41139e-08	Ldha	lactate dehydrogenase A [Source:MGI Symbol;Acc:MGI:96759]
1361	ENSMUSG00000021196	4531.03	-0.217952	0.0607715	-3.58641	0.000335263	0.00242837	Pfkp	phosphofructokinase, platelet [Source:MGI Symbol;Acc:MGI:1891833]
1362	ENSMUSG00000017999	4410.34	-0.217716	0.0611507	-3.56032	0.000370409	0.0026402	Ddx27	DEAD box helicase 27 [Source:MGI Symbol;Acc:MGI:2385884]
1363	ENSMUSG00000029480	1749.92	-0.217659	0.0821367	-2.64996	0.00805008	0.0345666	Dhx37	DEAH (Asp-Glu-Ala-His) box polypeptide 37 [Source:MGI Symbol;Acc:MGI:3028576]
1364	ENSMUSG00000038759	8564.51	-0.217385	0.0506497	-4.29193	1.77128e-05	0.000186793	Nup205	nucleoporin 205 [Source:MGI Symbol;Acc:MGI:2141625]
1365	ENSMUSG00000033813	6437.79	-0.217316	0.0531383	-4.08962	4.32073e-05	0.000412017	Tcea1	transcription elongation factor A (SII) 1 [Source:MGI Symbol;Acc:MGI:1196624]
1366	ENSMUSG00000031848	2866.69	-0.217129	0.0685589	-3.16705	0.00153995	0.00893625	Lsm4	LSM4 homolog, U6 small nuclear RNA and mRNA degradation associated [Source:MGI Symbol;Acc:MGI:1354692]
1367	ENSMUSG00000028614	4321.5	-0.216959	0.0610462	-3.55402	0.000379385	0.00268825	Ndc1	NDC1 transmembrane nucleoporin [Source:MGI Symbol;Acc:MGI:1920037]
1368	ENSMUSG00000051323	3028.78	-0.216807	0.0692314	-3.13163	0.00173836	0.00993297	Pcdh19	protocadherin 19 [Source:MGI Symbol;Acc:MGI:2685563]
1369	ENSMUSG00000020697	2882.43	-0.216541	0.0761598	-2.84325	0.00446566	0.0214524	Lig3	ligase III, DNA, ATP-dependent [Source:MGI Symbol;Acc:MGI:109152]
1370	ENSMUSG00000032216	75017.9	-0.216191	0.0401384	-5.38615	7.19831e-08	1.30268e-06	Nedd4	neural precursor cell expressed, developmentally down-regulated 4 [Source:MGI Symbol;Acc:MGI:97297]
1371	ENSMUSG00000031232	3442.65	-0.215841	0.0640029	-3.37237	0.000745254	0.00482234	Magt1	magnesium transporter 1 [Source:MGI Symbol;Acc:MGI:1914325]
1372	ENSMUSG00000028820	13887	-0.215431	0.0451262	-4.77396	1.80636e-06	2.44439e-05	Sfpq	splicing factor proline/glutamine rich (polypyrimidine tract binding protein associated) [Source:MGI Symbol;Acc:MGI:1918764]
1373	ENSMUSG00000025511	6743.21	-0.214189	0.0556155	-3.85124	0.000117521	0.000987165	Tspan4	tetraspanin 4 [Source:MGI Symbol;Acc:MGI:1928097]
1374	ENSMUSG00000020272	2160.13	-0.213715	0.0753708	-2.83551	0.00457526	0.0218944	Stk10	serine/threonine kinase 10 [Source:MGI Symbol;Acc:MGI:1099439]
1375	ENSMUSG00000016559	20728.7	-0.213452	0.0445843	-4.7876	1.68789e-06	2.30561e-05	H3f3b	H3.3 histone B [Source:MGI Symbol;Acc:MGI:1101768]
1376	ENSMUSG00000020680	5035.49	-0.213202	0.0557399	-3.82494	0.000130805	0.00108161	Taf15	TATA-box binding protein associated factor 15 [Source:MGI Symbol;Acc:MGI:1917689]
1377	ENSMUSG00000051768	2022.26	-0.213185	0.0773799	-2.75504	0.00586845	0.0267858	Xrcc1	X-ray repair complementing defective repair in Chinese hamster cells 1 [Source:MGI Symbol;Acc:MGI:99137]
1378	ENSMUSG00000054428	3960.89	-0.212931	0.0634683	-3.35491	0.000793901	0.00508416	Atp5if1	ATP synthase inhibitory factor subunit 1 [Source:MGI Symbol;Acc:MGI:1196457]
1379	ENSMUSG00000046756	2446.74	-0.212825	0.0745295	-2.85558	0.00429588	0.020809	Mrps7	mitchondrial ribosomal protein S7 [Source:MGI Symbol;Acc:MGI:1354367]
1380	ENSMUSG00000028678	2171.49	-0.212748	0.0761659	-2.79322	0.00521869	0.0244269	Kif2c	kinesin family member 2C [Source:MGI Symbol;Acc:MGI:1921054]
1381	ENSMUSG00000068882	9354.24	-0.212732	0.0499685	-4.25733	2.06883e-05	0.000215558	Ssb	small RNA binding exonuclease protection factor La [Source:MGI Symbol;Acc:MGI:98423]
1382	ENSMUSG00000041506	2540.2	-0.212707	0.0722041	-2.94591	0.00322002	0.0165505	Rrp9	ribosomal RNA processing 9, U3 small nucleolar RNA binding protein [Source:MGI Symbol;Acc:MGI:2384313]
1383	ENSMUSG00000021458	1607.21	-0.211969	0.084867	-2.49766	0.0125016	0.0490475	Aopep	aminopeptidase O [Source:MGI Symbol;Acc:MGI:1919311]
1384	ENSMUSG00000061273	2435.81	-0.211952	0.0722067	-2.93535	0.00333169	0.0169376	Mmgt1	membrane magnesium transporter 1 [Source:MGI Symbol;Acc:MGI:2384305]
1385	ENSMUSG00000064370	125790	-0.211901	0.0485228	-4.36703	1.25945e-05	0.000137441	mt-Cytb	mitochondrially encoded cytochrome b [Source:MGI Symbol;Acc:MGI:102501]
1386	ENSMUSG00000030842	2699.29	-0.211795	0.0690702	-3.06638	0.00216671	0.0120224	Lamtor1	late endosomal/lysosomal adaptor, MAPK and MTOR activator 1 [Source:MGI Symbol;Acc:MGI:1913758]
1387	ENSMUSG00000019916	8313.48	-0.211692	0.0516054	-4.10214	4.09353e-05	0.000393806	P4ha1	procollagen-proline, 2-oxoglutarate 4-dioxygenase (proline 4-hydroxylase), alpha 1 polypeptide [Source:MGI Symbol;Acc:MGI:97463]
1388	ENSMUSG00000003429	24117.9	-0.211408	0.0574315	-3.68105	0.000232279	0.00178135	Rps11	ribosomal protein S11 [Source:MGI Symbol;Acc:MGI:1351329]
1389	ENSMUSG00000031708	5218.44	-0.211343	0.057833	-3.65437	0.000257811	0.00194739	Tecr	trans-2,3-enoyl-CoA reductase [Source:MGI Symbol;Acc:MGI:1915408]
1390	ENSMUSG00000061607	2534.97	-0.211114	0.0714012	-2.95672	0.00310927	0.0161153	Mdc1	mediator of DNA damage checkpoint 1 [Source:MGI Symbol;Acc:MGI:3525201]
1391	ENSMUSG00000067288	7255.09	-0.210937	0.0620554	-3.39917	0.000675911	0.00444418	Rps28	ribosomal protein S28 [Source:MGI Symbol;Acc:MGI:1859516]
1392	ENSMUSG00000005370	4927.2	-0.210731	0.0580129	-3.63248	0.00028071	0.00208653	Msh6	mutS homolog 6 [Source:MGI Symbol;Acc:MGI:1343961]
1393	ENSMUSG00000023004	44864	-0.210234	0.0398185	-5.27979	1.29333e-07	2.22873e-06	Tuba1b	tubulin, alpha 1B [Source:MGI Symbol;Acc:MGI:107804]
1394	ENSMUSG00000037740	2204.53	-0.210226	0.0818694	-2.56782	0.010234	0.0419029	Mrps26	mitochondrial ribosomal protein S26 [Source:MGI Symbol;Acc:MGI:1333830]
1395	ENSMUSG00000034220	5847.6	-0.209711	0.0552029	-3.79892	0.000145329	0.00118711	Gpc1	glypican 1 [Source:MGI Symbol;Acc:MGI:1194891]
1396	ENSMUSG00000027236	7429.22	-0.209614	0.0537091	-3.90276	9.51032e-05	0.000821603	Eif3j1	eukaryotic translation initiation factor 3, subunit J1 [Source:MGI Symbol;Acc:MGI:1925905]
1397	ENSMUSG00000044018	2144.11	-0.209423	0.0766036	-2.73385	0.0062599	0.0281794	Mrpl50	mitochondrial ribosomal protein L50 [Source:MGI Symbol;Acc:MGI:107329]
1398	ENSMUSG00000018548	2672.69	-0.209252	0.0707511	-2.95757	0.00310072	0.0161023	Trim37	tripartite motif-containing 37 [Source:MGI Symbol;Acc:MGI:2153072]
1399	ENSMUSG00000032423	13517.7	-0.208814	0.0439029	-4.75628	1.97189e-06	2.64916e-05	Syncrip	synaptotagmin binding, cytoplasmic RNA interacting protein [Source:MGI Symbol;Acc:MGI:1891690]
1400	ENSMUSG00000030980	6000.6	-0.208536	0.0532649	-3.91508	9.03755e-05	0.000784397	Knop1	lysine rich nucleolar protein 1 [Source:MGI Symbol;Acc:MGI:1913606]
1401	ENSMUSG00000006050	2033.3	-0.208387	0.0773678	-2.69346	0.0070714	0.0311013	Sra1	steroid receptor RNA activator 1 [Source:MGI Symbol;Acc:MGI:1344414]
1402	ENSMUSG00000008690	4551.27	-0.208164	0.0572715	-3.63469	0.000278311	0.0020793	Ncaph2	non-SMC condensin II complex, subunit H2 [Source:MGI Symbol;Acc:MGI:1289164]
1403	ENSMUSG00000022427	3776.86	-0.208121	0.0667895	-3.11607	0.00183277	0.0104131	Tomm22	translocase of outer mitochondrial membrane 22 [Source:MGI Symbol;Acc:MGI:2450248]
1404	ENSMUSG00000017760	4903.7	-0.207853	0.0572012	-3.63372	0.000279363	0.00208245	Ctsa	cathepsin A [Source:MGI Symbol;Acc:MGI:97748]
1405	ENSMUSG00000056091	1808.47	-0.207231	0.0822837	-2.51849	0.0117859	0.0468027	St3gal5	ST3 beta-galactoside alpha-2,3-sialyltransferase 5 [Source:MGI Symbol;Acc:MGI:1339963]
1406	ENSMUSG00000029500	2606.66	-0.207097	0.0732678	-2.82658	0.0047048	0.0223585	Pgam5	phosphoglycerate mutase family member 5 [Source:MGI Symbol;Acc:MGI:1919792]
1407	ENSMUSG00000029004	3618.62	-0.206966	0.0695838	-2.97434	0.00293619	0.015426	Kmt2e	lysine (K)-specific methyltransferase 2E [Source:MGI Symbol;Acc:MGI:1924825]
1408	ENSMUSG00000032803	10653	-0.206314	0.0508321	-4.05873	4.93408e-05	0.000463162	Cdv3	carnitine deficiency-associated gene expressed in ventricle 3 [Source:MGI Symbol;Acc:MGI:2448759]
1409	ENSMUSG00000058709	2190.78	-0.206219	0.0773482	-2.66611	0.00767338	0.0332777	Egln2	egl-9 family hypoxia-inducible factor 2 [Source:MGI Symbol;Acc:MGI:1932287]
1410	ENSMUSG00000024081	3359.58	-0.206127	0.067827	-3.039	0.00237362	0.0129719	Cebpz	CCAAT/enhancer binding protein zeta [Source:MGI Symbol;Acc:MGI:109386]
1411	ENSMUSG00000029622	12942.7	-0.206079	0.044618	-4.61874	3.86083e-06	4.86131e-05	Arpc1b	actin related protein 2/3 complex, subunit 1B [Source:MGI Symbol;Acc:MGI:1343142]
1412	ENSMUSG00000034203	1771.73	-0.205965	0.0811001	-2.53964	0.0110966	0.0446567	Chchd4	coiled-coil-helix-coiled-coil-helix domain containing 4 [Source:MGI Symbol;Acc:MGI:1919420]
1413	ENSMUSG00000035133	4295.58	-0.205925	0.06064	-3.39587	0.000684112	0.00448454	Arhgap5	Rho GTPase activating protein 5 [Source:MGI Symbol;Acc:MGI:1332637]
1414	ENSMUSG00000064360	6290.24	-0.205811	0.0566115	-3.6355	0.000277443	0.00207526	mt-Nd3	mitochondrially encoded NADH dehydrogenase 3 [Source:MGI Symbol;Acc:MGI:102499]
1415	ENSMUSG00000025369	4063.6	-0.205676	0.0600359	-3.42589	0.000612794	0.004084	Smarcc2	SWI/SNF related, matrix associated, actin dependent regulator of chromatin, subfamily c, member 2 [Source:MGI Symbol;Acc:MGI:1915344]
1416	ENSMUSG00000041355	7156.55	-0.205093	0.0542305	-3.78188	0.000155649	0.00126507	Ssr2	signal sequence receptor, beta [Source:MGI Symbol;Acc:MGI:1913506]
1417	ENSMUSG00000024841	2392.38	-0.205031	0.0730509	-2.80669	0.00500534	0.0235296	Eif1ad	eukaryotic translation initiation factor 1A domain containing [Source:MGI Symbol;Acc:MGI:1917110]
1418	ENSMUSG00000071172	12791.7	-0.204632	0.0497204	-4.11565	3.86087e-05	0.000375859	Srsf3	serine and arginine-rich splicing factor 3 [Source:MGI Symbol;Acc:MGI:98285]
1419	ENSMUSG00000025817	3409.89	-0.204308	0.0643219	-3.17634	0.00149148	0.00871701	Nudt5	nudix hydrolase 5 [Source:MGI Symbol;Acc:MGI:1858232]
1420	ENSMUSG00000022255	8524.27	-0.204257	0.0494148	-4.13351	3.57271e-05	0.000350949	Mtdh	metadherin [Source:MGI Symbol;Acc:MGI:1914404]
1421	ENSMUSG00000056167	2183.67	-0.203915	0.0804562	-2.53448	0.0112614	0.0451199	Cnot10	CCR4-NOT transcription complex, subunit 10 [Source:MGI Symbol;Acc:MGI:1926143]
1422	ENSMUSG00000024590	5502.07	-0.203638	0.0577566	-3.5258	0.000422213	0.0029564	Lmnb1	lamin B1 [Source:MGI Symbol;Acc:MGI:96795]
1423	ENSMUSG00000050017	4690.95	-0.203517	0.0634363	-3.20821	0.00133562	0.0079268	Pitpnb	phosphatidylinositol transfer protein, beta [Source:MGI Symbol;Acc:MGI:1927542]
1424	ENSMUSG00000066232	15000.6	-0.203511	0.045949	-4.42906	9.46431e-06	0.000107452	Ipo7	importin 7 [Source:MGI Symbol;Acc:MGI:2152414]
1425	ENSMUSG00000020741	8138.16	-0.20347	0.0531493	-3.82827	0.000129047	0.0010702	Cluh	clustered mitochondria (cluA/CLU1) homolog [Source:MGI Symbol;Acc:MGI:1921398]
1426	ENSMUSG00000021520	2280.15	-0.203378	0.073688	-2.75999	0.00578031	0.0264576	Uqcrb	ubiquinol-cytochrome c reductase binding protein [Source:MGI Symbol;Acc:MGI:1914780]
1427	ENSMUSG00000018906	4631.87	-0.202964	0.0578313	-3.50959	0.000448796	0.00311081	P4ha2	procollagen-proline, 2-oxoglutarate 4-dioxygenase (proline 4-hydroxylase), alpha II polypeptide [Source:MGI Symbol;Acc:MGI:894286]
1428	ENSMUSG00000031939	2789.33	-0.202808	0.0697793	-2.90643	0.00365581	0.0183001	Taf1d	TATA-box binding protein associated factor, RNA polymerase I, D [Source:MGI Symbol;Acc:MGI:1922566]
1429	ENSMUSG00000036202	3045.56	-0.202601	0.073008	-2.77505	0.00551935	0.0255138	Rif1	replication timing regulatory factor 1 [Source:MGI Symbol;Acc:MGI:1098622]
1430	ENSMUSG00000056952	2241.5	-0.202476	0.075249	-2.69075	0.0071292	0.0313133	Tatdn2	TatD DNase domain containing 2 [Source:MGI Symbol;Acc:MGI:3576210]
1431	ENSMUSG00000040945	16107.8	-0.20247	0.0441083	-4.59029	4.4264e-06	5.49928e-05	Rcc2	regulator of chromosome condensation 2 [Source:MGI Symbol;Acc:MGI:1919784]
1432	ENSMUSG00000027469	6592.39	-0.202396	0.0526512	-3.84408	0.000121005	0.00101252	Tpx2	TPX2, microtubule-associated [Source:MGI Symbol;Acc:MGI:1919369]
1433	ENSMUSG00000007836	13735.2	-0.20223	0.0485114	-4.16871	3.06332e-05	0.000305746	Hnrnpa0	heterogeneous nuclear ribonucleoprotein A0 [Source:MGI Symbol;Acc:MGI:1924384]
1434	ENSMUSG00000022463	10999.4	-0.202107	0.0462813	-4.36692	1.2601e-05	0.000137441	Srebf2	sterol regulatory element binding factor 2 [Source:MGI Symbol;Acc:MGI:107585]
1435	ENSMUSG00000020116	2566.14	-0.201874	0.0805601	-2.50588	0.0122146	0.0481823	Pno1	partner of NOB1 homolog [Source:MGI Symbol;Acc:MGI:1913499]
1436	ENSMUSG00000021816	3822.02	-0.201547	0.0659143	-3.05772	0.00223029	0.0123176	Ppp3cb	protein phosphatase 3, catalytic subunit, beta isoform [Source:MGI Symbol;Acc:MGI:107163]
1437	ENSMUSG00000052488	4329.17	-0.200739	0.0650005	-3.08826	0.0020133	0.0113198	Cherp	calcium homeostasis endoplasmic reticulum protein [Source:MGI Symbol;Acc:MGI:106417]
1438	ENSMUSG00000016018	5291.77	-0.200439	0.0590955	-3.39179	0.000694381	0.0045359	Mtrex	Mtr4 exosome RNA helicase [Source:MGI Symbol;Acc:MGI:1919448]
1439	ENSMUSG00000035890	3037.38	-0.200438	0.0657945	-3.04642	0.00231583	0.0126933	Rnf126	ring finger protein 126 [Source:MGI Symbol;Acc:MGI:1917544]
1440	ENSMUSG00000032373	3034.39	-0.200274	0.0671747	-2.98139	0.00286939	0.0150993	Car12	carbonic anhydrase 12 [Source:MGI Symbol;Acc:MGI:1923709]
1441	ENSMUSG00000018547	4232.4	-0.200072	0.0587796	-3.40376	0.000664646	0.00437894	Pip4k2b	phosphatidylinositol-5-phosphate 4-kinase, type II, beta [Source:MGI Symbol;Acc:MGI:1934234]
1442	ENSMUSG00000034826	2062.36	-0.199897	0.0762231	-2.62253	0.00872796	0.0368348	Nup54	nucleoporin 54 [Source:MGI Symbol;Acc:MGI:1920460]
1443	ENSMUSG00000039242	2178.6	-0.199821	0.0800275	-2.4969	0.0125284	0.0491379	B3galnt2	UDP-GalNAc:betaGlcNAc beta 1,3-galactosaminyltransferase, polypeptide 2 [Source:MGI Symbol;Acc:MGI:2145517]
1444	ENSMUSG00000015749	6597.28	-0.198547	0.0518774	-3.82723	0.000129592	0.00107335	Anp32e	acidic (leucine-rich) nuclear phosphoprotein 32 family, member E [Source:MGI Symbol;Acc:MGI:1913721]
1445	ENSMUSG00000068328	2830.31	-0.198492	0.0741733	-2.67606	0.00744931	0.0324896	Aup1	ancient ubiquitous protein 1 [Source:MGI Symbol;Acc:MGI:107789]
1446	ENSMUSG00000019814	2076.47	-0.198127	0.0778366	-2.54543	0.0109144	0.0440343	Ltv1	LTV1 ribosome biogenesis factor [Source:MGI Symbol;Acc:MGI:2447810]
1447	ENSMUSG00000029014	3855.72	-0.19789	0.0711388	-2.78175	0.00540662	0.0250548	Dnajc2	DnaJ heat shock protein family (Hsp40) member C2 [Source:MGI Symbol;Acc:MGI:99470]
1448	ENSMUSG00000054309	2963.09	-0.197832	0.0777226	-2.54536	0.0109166	0.0440343	Cpsf3	cleavage and polyadenylation specificity factor 3 [Source:MGI Symbol;Acc:MGI:1859328]
1449	ENSMUSG00000030695	42694.6	-0.197541	0.0399903	-4.93972	7.82364e-07	1.15977e-05	Aldoa	aldolase A, fructose-bisphosphate [Source:MGI Symbol;Acc:MGI:87994]
1450	ENSMUSG00000001415	5009.74	-0.197346	0.0583537	-3.38189	0.000719886	0.00467908	Smg5	SMG5 nonsense mediated mRNA decay factor [Source:MGI Symbol;Acc:MGI:2447364]
1451	ENSMUSG00000020952	2545.52	-0.19693	0.0713656	-2.75945	0.00578987	0.0264828	Scfd1	Sec1 family domain containing 1 [Source:MGI Symbol;Acc:MGI:1924233]
1452	ENSMUSG00000009079	14413.5	-0.19688	0.0495592	-3.97262	7.10875e-05	0.000635162	Ewsr1	Ewing sarcoma breakpoint region 1 [Source:MGI Symbol;Acc:MGI:99960]
1453	ENSMUSG00000041324	4251.6	-0.19675	0.0638632	-3.08081	0.00206441	0.0115505	Inhba	inhibin beta-A [Source:MGI Symbol;Acc:MGI:96570]
1454	ENSMUSG00000020803	2743.84	-0.196433	0.0740461	-2.65284	0.00798176	0.0343297	Txndc17	thioredoxin domain containing 17 [Source:MGI Symbol;Acc:MGI:1289248]
1455	ENSMUSG00000036752	14989.1	-0.195924	0.0490947	-3.99074	6.58667e-05	0.000596274	Tubb4b	tubulin, beta 4B class IVB [Source:MGI Symbol;Acc:MGI:1915472]
1456	ENSMUSG00000074886	3090.45	-0.195509	0.0690333	-2.83209	0.00462445	0.0220974	Grk6	G protein-coupled receptor kinase 6 [Source:MGI Symbol;Acc:MGI:1347078]
1457	ENSMUSG00000070934	3825.91	-0.194933	0.0654295	-2.97929	0.0028892	0.0151974	Rraga	Ras-related GTP binding A [Source:MGI Symbol;Acc:MGI:1915691]
1458	ENSMUSG00000020074	6731.96	-0.19492	0.0591682	-3.29433	0.000986552	0.00613421	Ccar1	cell division cycle and apoptosis regulator 1 [Source:MGI Symbol;Acc:MGI:1914750]
1459	ENSMUSG00000027425	2703.12	-0.194308	0.070075	-2.77286	0.00555654	0.0256196	Kat14	lysine acetyltransferase 14 [Source:MGI Symbol;Acc:MGI:1917264]
1460	ENSMUSG00000046873	2587.26	-0.193919	0.0726362	-2.66973	0.00759134	0.0329767	Mbtps2	membrane-bound transcription factor peptidase, site 2 [Source:MGI Symbol;Acc:MGI:2444506]
1461	ENSMUSG00000028902	3419.22	-0.193533	0.0663712	-2.91591	0.00354651	0.0178903	Sf3a3	splicing factor 3a, subunit 3 [Source:MGI Symbol;Acc:MGI:1922312]
1462	ENSMUSG00000022021	2637.06	-0.193394	0.0712486	-2.71435	0.00664057	0.0295552	Diaph3	diaphanous related formin 3 [Source:MGI Symbol;Acc:MGI:1927222]
1463	ENSMUSG00000003464	3073.96	-0.19295	0.0658474	-2.93025	0.00338685	0.0171846	Pex19	peroxisomal biogenesis factor 19 [Source:MGI Symbol;Acc:MGI:1334458]
1464	ENSMUSG00000030505	2686.36	-0.192651	0.0687442	-2.80244	0.0050718	0.0238248	Prmt3	protein arginine N-methyltransferase 3 [Source:MGI Symbol;Acc:MGI:1919224]
1465	ENSMUSG00000051329	3027.93	-0.19264	0.06749	-2.85435	0.00431251	0.0208667	Nup160	nucleoporin 160 [Source:MGI Symbol;Acc:MGI:1926227]
1466	ENSMUSG00000029169	11400.4	-0.192591	0.0466983	-4.12415	3.72112e-05	0.000363884	Dhx15	DEAH (Asp-Glu-Ala-His) box polypeptide 15 [Source:MGI Symbol;Acc:MGI:1099786]
1467	ENSMUSG00000027774	3568.83	-0.191916	0.062981	-3.04721	0.00230978	0.0126654	Gfm1	G elongation factor, mitochondrial 1 [Source:MGI Symbol;Acc:MGI:107339]
1468	ENSMUSG00000006390	2900.9	-0.191298	0.0668822	-2.86022	0.0042335	0.0205837	Elovl1	elongation of very long chain fatty acids (FEN1/Elo2, SUR4/Elo3, yeast)-like 1 [Source:MGI Symbol;Acc:MGI:1858959]
1469	ENSMUSG00000032249	6990.58	-0.190792	0.0562322	-3.39292	0.00069151	0.00452166	Anp32a	acidic (leucine-rich) nuclear phosphoprotein 32 family, member A [Source:MGI Symbol;Acc:MGI:108447]
1470	ENSMUSG00000026516	3927.6	-0.190771	0.0657196	-2.9028	0.00369839	0.0184919	Nvl	nuclear VCP-like [Source:MGI Symbol;Acc:MGI:1914709]
1471	ENSMUSG00000025326	5656.94	-0.190308	0.0539712	-3.52611	0.000421719	0.00295452	Ube3a	ubiquitin protein ligase E3A [Source:MGI Symbol;Acc:MGI:105098]
1472	ENSMUSG00000055053	6661.95	-0.190095	0.0529869	-3.58758	0.00033376	0.00242152	Nfic	nuclear factor I/C [Source:MGI Symbol;Acc:MGI:109591]
1473	ENSMUSG00000040524	3736.66	-0.189227	0.0696425	-2.71713	0.00658516	0.0293888	Zfp609	zinc finger protein 609 [Source:MGI Symbol;Acc:MGI:2674092]
1474	ENSMUSG00000027820	3366.85	-0.188805	0.0641701	-2.94226	0.0032583	0.0166836	Mme	membrane metallo endopeptidase [Source:MGI Symbol;Acc:MGI:97004]
1475	ENSMUSG00000018293	24556.1	-0.188528	0.0451097	-4.17932	2.92379e-05	0.000292491	Pfn1	profilin 1 [Source:MGI Symbol;Acc:MGI:97549]
1476	ENSMUSG00000024483	3199.18	-0.187831	0.0707771	-2.65384	0.00795821	0.0342623	Ankhd1	ankyrin repeat and KH domain containing 1 [Source:MGI Symbol;Acc:MGI:1921733]
1477	ENSMUSG00000026603	3267.68	-0.187755	0.0660897	-2.84091	0.0044985	0.0215826	Smyd2	SET and MYND domain containing 2 [Source:MGI Symbol;Acc:MGI:1915889]
1478	ENSMUSG00000057863	11365.1	-0.187622	0.0511245	-3.6699	0.000242646	0.00185649	Rpl36	ribosomal protein L36 [Source:MGI Symbol;Acc:MGI:1860603]
1479	ENSMUSG00000031392	2889.03	-0.187429	0.0708257	-2.64635	0.00813661	0.0348578	Irak1	interleukin-1 receptor-associated kinase 1 [Source:MGI Symbol;Acc:MGI:107420]
1480	ENSMUSG00000038252	6412.82	-0.187373	0.0522369	-3.58698	0.000334528	0.00242494	Ncapd2	non-SMC condensin I complex, subunit D2 [Source:MGI Symbol;Acc:MGI:1915548]
1481	ENSMUSG00000027466	3710.95	-0.186888	0.063306	-2.95214	0.00315581	0.0162846	Rbck1	RanBP-type and C3HC4-type zinc finger containing 1 [Source:MGI Symbol;Acc:MGI:1344372]
1482	ENSMUSG00000021253	3559	-0.186852	0.0654363	-2.85549	0.00429711	0.020809	Tgfb3	transforming growth factor, beta 3 [Source:MGI Symbol;Acc:MGI:98727]
1483	ENSMUSG00000020840	3169.78	-0.186159	0.0694933	-2.6788	0.00738872	0.0322901	Blmh	bleomycin hydrolase [Source:MGI Symbol;Acc:MGI:1345186]
1484	ENSMUSG00000033909	3102.62	-0.185682	0.069873	-2.65742	0.00787405	0.033956	Usp36	ubiquitin specific peptidase 36 [Source:MGI Symbol;Acc:MGI:1919594]
1485	ENSMUSG00000033307	17180.8	-0.185466	0.0461321	-4.02032	5.81199e-05	0.000534999	Mif	macrophage migration inhibitory factor (glycosylation-inhibiting factor) [Source:MGI Symbol;Acc:MGI:96982]
1486	ENSMUSG00000025203	84720.8	-0.185097	0.0364886	-5.07274	3.92127e-07	6.16301e-06	Scd2	stearoyl-Coenzyme A desaturase 2 [Source:MGI Symbol;Acc:MGI:98240]
1487	ENSMUSG00000051695	15772.3	-0.184994	0.0448347	-4.12614	3.6891e-05	0.000361837	Pcbp1	poly(rC) binding protein 1 [Source:MGI Symbol;Acc:MGI:1345635]
1488	ENSMUSG00000021474	4907.32	-0.184724	0.0571949	-3.22973	0.00123909	0.00744671	Sfxn1	sideroflexin 1 [Source:MGI Symbol;Acc:MGI:2137677]
1489	ENSMUSG00000020018	4084.91	-0.184627	0.066363	-2.78208	0.00540113	0.0250548	Snrpf	small nuclear ribonucleoprotein polypeptide F [Source:MGI Symbol;Acc:MGI:1917128]
1490	ENSMUSG00000039001	7865.01	-0.184281	0.0579916	-3.17772	0.00148438	0.00868717	Rps21	ribosomal protein S21 [Source:MGI Symbol;Acc:MGI:1913731]
1491	ENSMUSG00000024943	3139.21	-0.184208	0.0696739	-2.64387	0.00819652	0.0350569	Smc5	structural maintenance of chromosomes 5 [Source:MGI Symbol;Acc:MGI:2385088]
1492	ENSMUSG00000089715	4143.41	-0.184143	0.0633096	-2.90861	0.00363044	0.0182139	Cbx6	chromobox 6 [Source:MGI Symbol;Acc:MGI:3512628]
1493	ENSMUSG00000071072	7087.51	-0.184096	0.0639083	-2.88063	0.00396878	0.0195499	Ptges3	prostaglandin E synthase 3 [Source:MGI Symbol;Acc:MGI:1929282]
1494	ENSMUSG00000056962	2528.02	-0.183855	0.0723055	-2.54275	0.0109984	0.0443095	Jmjd6	jumonji domain containing 6 [Source:MGI Symbol;Acc:MGI:1858910]
1495	ENSMUSG00000003360	5439.58	-0.183618	0.0560864	-3.27384	0.00106095	0.0065345	Ddx23	DEAD box helicase 23 [Source:MGI Symbol;Acc:MGI:1921601]
1496	ENSMUSG00000059273	4883.33	-0.183552	0.056908	-3.22542	0.00125788	0.00753399	Zc3h4	zinc finger CCCH-type containing 4 [Source:MGI Symbol;Acc:MGI:2682314]
1497	ENSMUSG00000022858	7706.92	-0.182914	0.0520163	-3.51648	0.000437315	0.0030458	Tra2b	transformer 2 beta [Source:MGI Symbol;Acc:MGI:106016]
1498	ENSMUSG00000035478	7301.03	-0.182756	0.0508518	-3.5939	0.000325762	0.00236877	Mbd3	methyl-CpG binding domain protein 3 [Source:MGI Symbol;Acc:MGI:1333812]
1499	ENSMUSG00000067194	7378.77	-0.182538	0.0554352	-3.29282	0.000991874	0.00615725	Eif1ax	eukaryotic translation initiation factor 1A, X-linked [Source:MGI Symbol;Acc:MGI:1913485]
1500	ENSMUSG00000001056	4886.64	-0.182148	0.0588958	-3.09272	0.00198328	0.0111613	Nhp2	NHP2 ribonucleoprotein [Source:MGI Symbol;Acc:MGI:1098547]
1501	ENSMUSG00000026127	2571.58	-0.182122	0.0705487	-2.58151	0.00983687	0.0405954	Imp4	IMP4, U3 small nucleolar ribonucleoprotein [Source:MGI Symbol;Acc:MGI:106572]
1502	ENSMUSG00000023905	6539.47	-0.182095	0.0517506	-3.5187	0.000433666	0.003022	Tnfrsf12a	tumor necrosis factor receptor superfamily, member 12a [Source:MGI Symbol;Acc:MGI:1351484]
1503	ENSMUSG00000028719	3050.91	-0.181597	0.0687385	-2.64185	0.00824536	0.0352196	Cmpk1	cytidine monophosphate (UMP-CMP) kinase 1 [Source:MGI Symbol;Acc:MGI:1913838]
1504	ENSMUSG00000030357	12215	-0.181422	0.0531806	-3.41143	0.00064624	0.00427712	Fkbp4	FK506 binding protein 4 [Source:MGI Symbol;Acc:MGI:95543]
1505	ENSMUSG00000038976	3814.21	-0.181171	0.0640944	-2.82663	0.00470406	0.0223585	Ppp1r9b	protein phosphatase 1, regulatory subunit 9B [Source:MGI Symbol;Acc:MGI:2387581]
1506	ENSMUSG00000002748	10007.4	-0.180902	0.0468292	-3.86302	0.000111995	0.000948072	Baz1b	bromodomain adjacent to zinc finger domain, 1B [Source:MGI Symbol;Acc:MGI:1353499]
1507	ENSMUSG00000007670	5605.9	-0.180668	0.0542626	-3.3295	0.000870009	0.00548274	Khsrp	KH-type splicing regulatory protein [Source:MGI Symbol;Acc:MGI:1336214]
1508	ENSMUSG00000091537	3034.52	-0.179644	0.0703231	-2.55455	0.0106326	0.0431558	Tma7	translational machinery associated 7 [Source:MGI Symbol;Acc:MGI:1913417]
1509	ENSMUSG00000027133	2470.84	-0.179576	0.0710323	-2.52809	0.0114685	0.0458088	Nop10	NOP10 ribonucleoprotein [Source:MGI Symbol;Acc:MGI:1913431]
1510	ENSMUSG00000038736	2603.62	-0.179324	0.0708404	-2.53138	0.0113614	0.0454631	Nudcd1	NudC domain containing 1 [Source:MGI Symbol;Acc:MGI:1914679]
1511	ENSMUSG00000015087	4155.19	-0.178558	0.0618311	-2.88784	0.003879	0.0192255	Rabl6	RAB, member RAS oncogene family-like 6 [Source:MGI Symbol;Acc:MGI:2442633]
1512	ENSMUSG00000041203	3850.25	-0.178516	0.0674219	-2.64774	0.00810315	0.0347601	Trir	telomerase RNA component interacting RNase [Source:MGI Symbol;Acc:MGI:1922833]
1513	ENSMUSG00000068240	8349.39	-0.178482	0.0543537	-3.28373	0.00102445	0.0063306	Uba52rt	ubiquitin A-52 residue ribosomal protein fusion product 1, retrotransposed [Source:MGI Symbol;Acc:MGI:3649356]
1514	ENSMUSG00000015165	12325.5	-0.178461	0.0452983	-3.93969	8.1588e-05	0.000715447	Hnrnpl	heterogeneous nuclear ribonucleoprotein L [Source:MGI Symbol;Acc:MGI:104816]
1515	ENSMUSG00000009575	11715.1	-0.178423	0.045103	-3.95591	7.62451e-05	0.000675691	Cbx5	chromobox 5 [Source:MGI Symbol;Acc:MGI:109372]
1516	ENSMUSG00000044147	3733.06	-0.178408	0.0642454	-2.77698	0.00548661	0.0253804	Arf6	ADP-ribosylation factor 6 [Source:MGI Symbol;Acc:MGI:99435]
1517	ENSMUSG00000032939	4158.65	-0.178304	0.0606901	-2.93794	0.00330406	0.0168365	Nup93	nucleoporin 93 [Source:MGI Symbol;Acc:MGI:1919055]
1518	ENSMUSG00000055531	5372.15	-0.178281	0.0549021	-3.24725	0.00116528	0.0070573	Cpsf6	cleavage and polyadenylation specific factor 6 [Source:MGI Symbol;Acc:MGI:1913948]
1519	ENSMUSG00000037351	6314.76	-0.178256	0.0536445	-3.32292	0.000890801	0.00559754	Actr1b	ARP1 actin-related protein 1B, centractin beta [Source:MGI Symbol;Acc:MGI:1917446]
1520	ENSMUSG00000039768	4134.58	-0.177817	0.0596238	-2.98231	0.00286081	0.0150846	Dnajc11	DnaJ heat shock protein family (Hsp40) member C11 [Source:MGI Symbol;Acc:MGI:2443386]
1521	ENSMUSG00000025156	3861.53	-0.177632	0.0616396	-2.88178	0.00395438	0.0195083	Gps1	G protein pathway suppressor 1 [Source:MGI Symbol;Acc:MGI:2384801]
1522	ENSMUSG00000074656	10115.2	-0.177483	0.048002	-3.6974	0.000217819	0.00168333	Eif2s2	eukaryotic translation initiation factor 2, subunit 2 (beta) [Source:MGI Symbol;Acc:MGI:1914454]
1523	ENSMUSG00000061983	17072.9	-0.177425	0.0524872	-3.38035	0.000723947	0.00469845	Rps12	ribosomal protein S12 [Source:MGI Symbol;Acc:MGI:98105]
1524	ENSMUSG00000063273	6883.74	-0.177146	0.0570444	-3.10541	0.00190016	0.0107492	Naa15	N(alpha)-acetyltransferase 15, NatA auxiliary subunit [Source:MGI Symbol;Acc:MGI:1922088]
1525	ENSMUSG00000030232	6112.78	-0.175948	0.052613	-3.34419	0.000825228	0.00525247	Aebp2	AE binding protein 2 [Source:MGI Symbol;Acc:MGI:1338038]
1526	ENSMUSG00000026245	3151.62	-0.175399	0.0682578	-2.56966	0.0101798	0.0417202	Farsb	phenylalanyl-tRNA synthetase, beta subunit [Source:MGI Symbol;Acc:MGI:1346035]
1527	ENSMUSG00000037725	4078.39	-0.174242	0.0610781	-2.85277	0.00433401	0.0209474	Ckap2	cytoskeleton associated protein 2 [Source:MGI Symbol;Acc:MGI:1931797]
1528	ENSMUSG00000039959	4810.89	-0.174065	0.0654302	-2.66032	0.00780665	0.0337232	Hip1	huntingtin interacting protein 1 [Source:MGI Symbol;Acc:MGI:1099804]
1529	ENSMUSG00000005698	3723.87	-0.172678	0.0623577	-2.76916	0.00562009	0.0258148	Ctcf	CCCTC-binding factor [Source:MGI Symbol;Acc:MGI:109447]
1530	ENSMUSG00000057406	5305.34	-0.17144	0.0555155	-3.08815	0.00201404	0.0113198	Nsd2	nuclear receptor binding SET domain protein 2 [Source:MGI Symbol;Acc:MGI:1276574]
1531	ENSMUSG00000023025	6511.78	-0.170832	0.0520098	-3.28461	0.00102125	0.00631685	Larp4	La ribonucleoprotein 4 [Source:MGI Symbol;Acc:MGI:2443114]
1532	ENSMUSG00000028851	7850.35	-0.170064	0.0583569	-2.91421	0.00356592	0.0179673	Nudc	nudC nuclear distribution protein [Source:MGI Symbol;Acc:MGI:106014]
1533	ENSMUSG00000029246	4259.1	-0.169839	0.0650924	-2.6092	0.00907544	0.0380672	Ppat	phosphoribosyl pyrophosphate amidotransferase [Source:MGI Symbol;Acc:MGI:2387203]
1534	ENSMUSG00000062070	43973.2	-0.169792	0.0381891	-4.44608	8.74518e-06	0.000100512	Pgk1	phosphoglycerate kinase 1 [Source:MGI Symbol;Acc:MGI:97555]
1535	ENSMUSG00000001100	4169.71	-0.169789	0.0612365	-2.77267	0.00555981	0.0256196	Poldip2	polymerase (DNA-directed), delta interacting protein 2 [Source:MGI Symbol;Acc:MGI:1915061]
1536	ENSMUSG00000046434	37384.2	-0.169491	0.0435712	-3.88997	0.000100256	0.000860989	Hnrnpa1	heterogeneous nuclear ribonucleoprotein A1 [Source:MGI Symbol;Acc:MGI:104820]
1537	ENSMUSG00000004667	3562.04	-0.168594	0.0629786	-2.677	0.00742853	0.0324098	Polr2e	polymerase (RNA) II (DNA directed) polypeptide E [Source:MGI Symbol;Acc:MGI:1913670]
1538	ENSMUSG00000075700	7282.92	-0.168299	0.0509669	-3.30212	0.000959575	0.00598072	Selenot	selenoprotein T [Source:MGI Symbol;Acc:MGI:1916477]
1539	ENSMUSG00000079435	11035.5	-0.168251	0.0458113	-3.67269	0.000240015	0.00183852	Rpl36a	ribosomal protein L36A [Source:MGI Symbol;Acc:MGI:1201789]
1540	ENSMUSG00000025935	3929.91	-0.167593	0.0633107	-2.64715	0.00811741	0.0348099	Tram1	translocating chain-associating membrane protein 1 [Source:MGI Symbol;Acc:MGI:1919515]
1541	ENSMUSG00000028423	4380.35	-0.167527	0.058921	-2.84325	0.00446558	0.0214524	Nfx1	nuclear transcription factor, X-box binding 1 [Source:MGI Symbol;Acc:MGI:1921414]
1542	ENSMUSG00000024660	4800.4	-0.167274	0.056396	-2.96606	0.00301645	0.0157714	Incenp	inner centromere protein [Source:MGI Symbol;Acc:MGI:1313288]
1543	ENSMUSG00000026174	3553.45	-0.166622	0.0648421	-2.56966	0.0101797	0.0417202	Cnot9	CCR4-NOT transcription complex, subunit 9 [Source:MGI Symbol;Acc:MGI:1928902]
1544	ENSMUSG00000028811	4324.2	-0.165424	0.0583479	-2.83514	0.00458063	0.0219121	Yars	tyrosyl-tRNA synthetase [Source:MGI Symbol;Acc:MGI:2147627]
1545	ENSMUSG00000010608	9157.98	-0.165354	0.0534974	-3.09087	0.0019957	0.0112264	Rbm25	RNA binding motif protein 25 [Source:MGI Symbol;Acc:MGI:1914289]
1546	ENSMUSG00000002718	8412.9	-0.165188	0.0492787	-3.35212	0.000801944	0.0051256	Cse1l	chromosome segregation 1-like (S. cerevisiae) [Source:MGI Symbol;Acc:MGI:1339951]
1547	ENSMUSG00000029718	20945.6	-0.165139	0.0428896	-3.85031	0.000117967	0.000990273	Pcolce	procollagen C-endopeptidase enhancer protein [Source:MGI Symbol;Acc:MGI:105099]
1548	ENSMUSG00000015697	3107.01	-0.164944	0.0655696	-2.51556	0.0118843	0.0471363	Setdb1	SET domain, bifurcated 1 [Source:MGI Symbol;Acc:MGI:1934229]
1549	ENSMUSG00000070544	6370.87	-0.164856	0.0530144	-3.10966	0.00187306	0.0106097	Top1	topoisomerase (DNA) I [Source:MGI Symbol;Acc:MGI:98788]
1550	ENSMUSG00000019943	4838.18	-0.164699	0.0570347	-2.8877	0.0038807	0.0192267	Atp2b1	ATPase, Ca++ transporting, plasma membrane 1 [Source:MGI Symbol;Acc:MGI:104653]
1551	ENSMUSG00000047675	30369.7	-0.163468	0.0436883	-3.74169	0.000182784	0.00145126	Rps8	ribosomal protein S8 [Source:MGI Symbol;Acc:MGI:98166]
1552	ENSMUSG00000073676	9100.28	-0.162861	0.0570849	-2.85296	0.00433139	0.0209425	Hspe1	heat shock protein 1 (chaperonin 10) [Source:MGI Symbol;Acc:MGI:104680]
1553	ENSMUSG00000026662	3823.04	-0.162588	0.0637707	-2.54957	0.0107856	0.043641	Sephs1	selenophosphate synthetase 1 [Source:MGI Symbol;Acc:MGI:1923580]
1554	ENSMUSG00000024222	3659.77	-0.16254	0.0618051	-2.62989	0.00854134	0.036223	Fkbp5	FK506 binding protein 5 [Source:MGI Symbol;Acc:MGI:104670]
1555	ENSMUSG00000011752	29219.2	-0.161687	0.0402635	-4.01572	5.92636e-05	0.000543667	Pgam1	phosphoglycerate mutase 1 [Source:MGI Symbol;Acc:MGI:97552]
1556	ENSMUSG00000031715	8228.43	-0.161657	0.0541045	-2.98787	0.00280933	0.0148732	Smarca5	SWI/SNF related, matrix associated, actin dependent regulator of chromatin, subfamily a, member 5 [Source:MGI Symbol;Acc:MGI:1935129]
1557	ENSMUSG00000029203	3985.33	-0.161482	0.062183	-2.59689	0.00940722	0.0391318	Ube2k	ubiquitin-conjugating enzyme E2K [Source:MGI Symbol;Acc:MGI:1858216]
1558	ENSMUSG00000030795	19841.1	-0.161014	0.0434897	-3.70235	0.000213611	0.00165965	Fus	fused in sarcoma [Source:MGI Symbol;Acc:MGI:1353633]
1559	ENSMUSG00000028180	3915.83	-0.160885	0.0602498	-2.6703	0.00757835	0.0329422	Zranb2	zinc finger, RAN-binding domain containing 2 [Source:MGI Symbol;Acc:MGI:1858211]
1560	ENSMUSG00000046691	6277.52	-0.160048	0.0534941	-2.99187	0.00277272	0.0147513	Chtf8	CTF8, chromosome transmission fidelity factor 8 [Source:MGI Symbol;Acc:MGI:2443370]
1561	ENSMUSG00000035632	3535.32	-0.159979	0.0640134	-2.49915	0.0124493	0.0488719	Cnot3	CCR4-NOT transcription complex, subunit 3 [Source:MGI Symbol;Acc:MGI:2385261]
1562	ENSMUSG00000048126	28251.5	-0.159873	0.0517773	-3.0877	0.00201714	0.0113323	Col6a3	collagen, type VI, alpha 3 [Source:MGI Symbol;Acc:MGI:88461]
1563	ENSMUSG00000031578	4766.2	-0.159697	0.0615064	-2.59643	0.0094198	0.0391716	Mak16	MAK16 homolog [Source:MGI Symbol;Acc:MGI:1915170]
1564	ENSMUSG00000027204	7295.53	-0.159343	0.0580087	-2.74688	0.00601653	0.0273335	Fbn1	fibrillin 1 [Source:MGI Symbol;Acc:MGI:95489]
1565	ENSMUSG00000030138	5874.63	-0.159005	0.0533008	-2.98315	0.00285294	0.0150553	Bms1	BMS1, ribosome biogenesis factor [Source:MGI Symbol;Acc:MGI:2446132]
1566	ENSMUSG00000008604	4376.83	-0.158199	0.058818	-2.68964	0.00715291	0.0313857	Ubqln4	ubiquilin 4 [Source:MGI Symbol;Acc:MGI:2150152]
1567	ENSMUSG00000058355	13479.7	-0.158035	0.0440588	-3.58692	0.000334602	0.00242494	Abce1	ATP-binding cassette, sub-family E (OABP), member 1 [Source:MGI Symbol;Acc:MGI:1195458]
1568	ENSMUSG00000027624	6293.16	-0.157722	0.0534906	-2.94859	0.00319227	0.0164467	Epb41l1	erythrocyte membrane protein band 4.1 like 1 [Source:MGI Symbol;Acc:MGI:103010]
1569	ENSMUSG00000001576	5695.81	-0.156908	0.056624	-2.77105	0.0055875	0.0257013	Ergic1	endoplasmic reticulum-golgi intermediate compartment (ERGIC) 1 [Source:MGI Symbol;Acc:MGI:1914708]
1570	ENSMUSG00000023852	5334.81	-0.156876	0.0549225	-2.85632	0.00428588	0.0207842	Chd1	chromodomain helicase DNA binding protein 1 [Source:MGI Symbol;Acc:MGI:88393]
1571	ENSMUSG00000028936	10761.5	-0.156496	0.0592888	-2.63955	0.00830165	0.0353559	Rpl22	ribosomal protein L22 [Source:MGI Symbol;Acc:MGI:99262]
1572	ENSMUSG00000067150	7356.77	-0.156071	0.0528334	-2.95401	0.00313672	0.0162117	Xpo5	exportin 5 [Source:MGI Symbol;Acc:MGI:1913789]
1573	ENSMUSG00000028464	5064.15	-0.155904	0.057163	-2.72736	0.00638432	0.0286493	Tpm2	tropomyosin 2, beta [Source:MGI Symbol;Acc:MGI:98810]
1574	ENSMUSG00000018677	4740.44	-0.155529	0.0603491	-2.57716	0.00996155	0.041045	Slc25a39	solute carrier family 25, member 39 [Source:MGI Symbol;Acc:MGI:1196386]
1575	ENSMUSG00000040852	6619.35	-0.155217	0.0579579	-2.6781	0.00740411	0.0323248	Plekhh2	pleckstrin homology domain containing, family H (with MyTH4 domain) member 2 [Source:MGI Symbol;Acc:MGI:2146813]
1576	ENSMUSG00000028156	7165.83	-0.155121	0.0539302	-2.87634	0.00402322	0.0197304	Eif4e	eukaryotic translation initiation factor 4E [Source:MGI Symbol;Acc:MGI:95305]
1577	ENSMUSG00000078515	4672.88	-0.15434	0.0614464	-2.51178	0.0120124	0.0475865	Ddi2	DNA-damage inducible protein 2 [Source:MGI Symbol;Acc:MGI:1917244]
1578	ENSMUSG00000022185	8721.03	-0.153927	0.0486094	-3.1666	0.00154232	0.00894601	Acin1	apoptotic chromatin condensation inducer 1 [Source:MGI Symbol;Acc:MGI:1891824]
1579	ENSMUSG00000032253	4205.17	-0.153688	0.0591115	-2.59997	0.00932319	0.038869	Phip	pleckstrin homology domain interacting protein [Source:MGI Symbol;Acc:MGI:1932404]
1580	ENSMUSG00000036371	32599.5	-0.153209	0.0442564	-3.46185	0.000536475	0.00364135	Serbp1	serpine1 mRNA binding protein 1 [Source:MGI Symbol;Acc:MGI:1914120]
1581	ENSMUSG00000079111	4846.44	-0.152436	0.0565331	-2.69639	0.00700946	0.0309061	Kdelr2	KDEL (Lys-Asp-Glu-Leu) endoplasmic reticulum protein retention receptor 2 [Source:MGI Symbol;Acc:MGI:1914163]
1582	ENSMUSG00000020362	5442.45	-0.152036	0.0546534	-2.78183	0.00540534	0.0250548	Cnot6	CCR4-NOT transcription complex, subunit 6 [Source:MGI Symbol;Acc:MGI:2144529]
1583	ENSMUSG00000060126	55445.9	-0.151759	0.0527416	-2.8774	0.00400971	0.0196864	Tpt1	tumor protein, translationally-controlled 1 [Source:MGI Symbol;Acc:MGI:104890]
1584	ENSMUSG00000030697	3914.8	-0.151393	0.0602845	-2.51131	0.0120285	0.0476069	Ppp4c	protein phosphatase 4, catalytic subunit [Source:MGI Symbol;Acc:MGI:1891763]
1585	ENSMUSG00000042699	15549.9	-0.150012	0.0427546	-3.50868	0.000450331	0.00311689	Dhx9	DEAH (Asp-Glu-Ala-His) box polypeptide 9 [Source:MGI Symbol;Acc:MGI:108177]
1586	ENSMUSG00000028234	25886.5	-0.149959	0.0472439	-3.17415	0.00150278	0.00877126	Rps20	ribosomal protein S20 [Source:MGI Symbol;Acc:MGI:1914677]
1587	ENSMUSG00000028798	7412.23	-0.149937	0.0528497	-2.83704	0.00455338	0.0218057	Eif3i	eukaryotic translation initiation factor 3, subunit I [Source:MGI Symbol;Acc:MGI:1860763]
1588	ENSMUSG00000030759	6243.35	-0.149604	0.0521978	-2.86609	0.00415572	0.0202811	Far1	fatty acyl CoA reductase 1 [Source:MGI Symbol;Acc:MGI:1914670]
1589	ENSMUSG00000074364	12661.4	-0.149591	0.0460144	-3.25097	0.00115011	0.00698147	Ehd2	EH-domain containing 2 [Source:MGI Symbol;Acc:MGI:2154274]
1590	ENSMUSG00000027864	6190.91	-0.148642	0.0567677	-2.61842	0.00883371	0.0371728	Ptgfrn	prostaglandin F2 receptor negative regulator [Source:MGI Symbol;Acc:MGI:1277114]
1591	ENSMUSG00000021595	13746.2	-0.148196	0.0469158	-3.15877	0.00158435	0.00914913	Nsun2	NOL1/NOP2/Sun domain family member 2 [Source:MGI Symbol;Acc:MGI:107252]
1592	ENSMUSG00000041781	4584.07	-0.148069	0.0585115	-2.5306	0.0113867	0.0455422	Cpsf2	cleavage and polyadenylation specific factor 2 [Source:MGI Symbol;Acc:MGI:1861601]
1593	ENSMUSG00000046062	5653.76	-0.147849	0.0545095	-2.71236	0.00668061	0.0296726	Ppp1r15b	protein phosphatase 1, regulatory subunit 15B [Source:MGI Symbol;Acc:MGI:2444211]
1594	ENSMUSG00000013663	5953.02	-0.147766	0.0566487	-2.60847	0.0090948	0.0381362	Pten	phosphatase and tensin homolog [Source:MGI Symbol;Acc:MGI:109583]
1595	ENSMUSG00000041431	6088.67	-0.14671	0.0528854	-2.77412	0.00553512	0.0255595	Ccnb1	cyclin B1 [Source:MGI Symbol;Acc:MGI:88302]
1596	ENSMUSG00000024538	6426.11	-0.145992	0.0533283	-2.73761	0.00618883	0.0279547	Ppic	peptidylprolyl isomerase C [Source:MGI Symbol;Acc:MGI:97751]
1597	ENSMUSG00000020265	5003.86	-0.144843	0.0558307	-2.59432	0.00947791	0.0393631	Sumo3	small ubiquitin-like modifier 3 [Source:MGI Symbol;Acc:MGI:1336201]
1598	ENSMUSG00000034667	9070.52	-0.144628	0.0484641	-2.98423	0.00284293	0.0150146	Xpot	exportin, tRNA (nuclear export receptor for tRNAs) [Source:MGI Symbol;Acc:MGI:1920442]
1599	ENSMUSG00000033732	11480.3	-0.144079	0.0457332	-3.15042	0.00163038	0.00938585	Sf3b3	splicing factor 3b, subunit 3 [Source:MGI Symbol;Acc:MGI:1289341]
1600	ENSMUSG00000021929	5005.37	-0.143409	0.0563181	-2.54641	0.0108838	0.0439564	Kpna3	karyopherin subunit alpha 3 [Source:MGI Symbol;Acc:MGI:1100863]
1601	ENSMUSG00000029304	98514.4	-0.142851	0.0404363	-3.53273	0.000411287	0.00289543	Spp1	secreted phosphoprotein 1 [Source:MGI Symbol;Acc:MGI:98389]
1602	ENSMUSG00000028676	6557.8	-0.142299	0.053633	-2.6532	0.00797316	0.034314	Srsf10	serine and arginine-rich splicing factor 10 [Source:MGI Symbol;Acc:MGI:1333805]
1603	ENSMUSG00000024498	6962.12	-0.142276	0.0510069	-2.78935	0.00528142	0.0246321	Tcerg1	transcription elongation regulator 1 (CA150) [Source:MGI Symbol;Acc:MGI:1926421]
1604	ENSMUSG00000001506	86082.9	-0.142108	0.039464	-3.60096	0.000317045	0.00231441	Col1a1	collagen, type I, alpha 1 [Source:MGI Symbol;Acc:MGI:88467]
1605	ENSMUSG00000058569	6888.97	-0.142037	0.0517405	-2.74518	0.00604769	0.0274407	Tmed9	transmembrane p24 trafficking protein 9 [Source:MGI Symbol;Acc:MGI:1914761]
1606	ENSMUSG00000032185	6665.87	-0.141756	0.0533257	-2.65831	0.00785342	0.0338895	Carm1	coactivator-associated arginine methyltransferase 1 [Source:MGI Symbol;Acc:MGI:1913208]
1607	ENSMUSG00000053841	6002.64	-0.141469	0.0530003	-2.6692	0.00760318	0.0330171	Txlna	taxilin alpha [Source:MGI Symbol;Acc:MGI:105968]
1608	ENSMUSG00000016319	18895.3	-0.141403	0.0419272	-3.37257	0.000744692	0.0048211	Slc25a5	solute carrier family 25 (mitochondrial carrier, adenine nucleotide translocator), member 5 [Source:MGI Symbol;Acc:MGI:1353496]
1609	ENSMUSG00000029063	7822.49	-0.141209	0.0505025	-2.79607	0.00517278	0.0242468	Nadk	NAD kinase [Source:MGI Symbol;Acc:MGI:2183149]
1610	ENSMUSG00000031592	5640.16	-0.140905	0.0539273	-2.61288	0.00897839	0.0377076	Pcm1	pericentriolar material 1 [Source:MGI Symbol;Acc:MGI:1277958]
1611	ENSMUSG00000032193	9736.84	-0.13938	0.052346	-2.66267	0.00775245	0.0335324	Ldlr	low density lipoprotein receptor [Source:MGI Symbol;Acc:MGI:96765]
1612	ENSMUSG00000029730	6408.34	-0.139209	0.0538706	-2.58413	0.00976255	0.0403781	Mcm7	minichromosome maintenance complex component 7 [Source:MGI Symbol;Acc:MGI:1298398]
1613	ENSMUSG00000001440	37573.3	-0.13873	0.0387492	-3.5802	0.000343334	0.00247586	Kpnb1	karyopherin subunit beta 1 [Source:MGI Symbol;Acc:MGI:107532]
1614	ENSMUSG00000029147	8501.66	-0.138525	0.0489721	-2.82866	0.00467432	0.0222542	Ppm1g	protein phosphatase 1G (formerly 2C), magnesium-dependent, gamma isoform [Source:MGI Symbol;Acc:MGI:106065]
1615	ENSMUSG00000024991	27934.9	-0.138268	0.0424019	-3.26089	0.00111062	0.00677642	Eif3a	eukaryotic translation initiation factor 3, subunit A [Source:MGI Symbol;Acc:MGI:95301]
1616	ENSMUSG00000062867	7700.29	-0.138161	0.0496343	-2.78357	0.00537636	0.0249537	Impdh2	inosine monophosphate dehydrogenase 2 [Source:MGI Symbol;Acc:MGI:109367]
1617	ENSMUSG00000007029	10235.5	-0.137776	0.0473662	-2.90874	0.00362889	0.0182139	Vars	valyl-tRNA synthetase [Source:MGI Symbol;Acc:MGI:90675]
1618	ENSMUSG00000038335	5613.38	-0.137747	0.0549488	-2.50681	0.0121825	0.0480784	Tsr1	TSR1 20S rRNA accumulation [Source:MGI Symbol;Acc:MGI:2144566]
1619	ENSMUSG00000005610	46137.4	-0.135817	0.0395209	-3.43658	0.000589113	0.00394101	Eif4g2	eukaryotic translation initiation factor 4, gamma 2 [Source:MGI Symbol;Acc:MGI:109207]
1620	ENSMUSG00000046865	8070.25	-0.135589	0.0508244	-2.66779	0.00763513	0.0331338	Fbl	fibrillarin [Source:MGI Symbol;Acc:MGI:95486]
1621	ENSMUSG00000021111	9676.94	-0.135339	0.048133	-2.81176	0.00492707	0.023237	Papola	poly (A) polymerase alpha [Source:MGI Symbol;Acc:MGI:109301]
1622	ENSMUSG00000093674	33938.3	-0.13496	0.0435255	-3.10071	0.00193057	0.0109117	Rpl41	ribosomal protein L41 [Source:MGI Symbol;Acc:MGI:1915195]
1623	ENSMUSG00000058546	25415.8	-0.13454	0.0440034	-3.0575	0.00223194	0.0123215	Rpl23a	ribosomal protein L23A [Source:MGI Symbol;Acc:MGI:3040672]
1624	ENSMUSG00000027405	14129.7	-0.134464	0.0440327	-3.05373	0.00226015	0.0124509	Nop56	NOP56 ribonucleoprotein [Source:MGI Symbol;Acc:MGI:1914384]
1625	ENSMUSG00000063524	94592.6	-0.132578	0.0366006	-3.6223	0.000291994	0.00215323	Eno1	enolase 1, alpha non-neuron [Source:MGI Symbol;Acc:MGI:95393]
1626	ENSMUSG00000034681	6819.62	-0.132224	0.0513164	-2.57664	0.00997653	0.0410937	Rnps1	RNA binding protein with serine rich domain 1 [Source:MGI Symbol;Acc:MGI:97960]
1627	ENSMUSG00000022314	10102.7	-0.131979	0.0472983	-2.79035	0.00526509	0.0245829	Rad21	RAD21 cohesin complex component [Source:MGI Symbol;Acc:MGI:108016]
1628	ENSMUSG00000025492	6661.01	-0.131175	0.0517071	-2.53689	0.0111843	0.0448921	Ifitm3	interferon induced transmembrane protein 3 [Source:MGI Symbol;Acc:MGI:1913391]
1629	ENSMUSG00000002102	7415.33	-0.131115	0.0508913	-2.57638	0.00998394	0.0411113	Psmc3	proteasome (prosome, macropain) 26S subunit, ATPase 3 [Source:MGI Symbol;Acc:MGI:1098754]
1630	ENSMUSG00000074129	53204.5	-0.131017	0.0513029	-2.55379	0.0106557	0.0432358	Rpl13a	ribosomal protein L13A [Source:MGI Symbol;Acc:MGI:1351455]
1631	ENSMUSG00000046841	9719.59	-0.130347	0.0507581	-2.568	0.0102287	0.0418944	Ckap4	cytoskeleton-associated protein 4 [Source:MGI Symbol;Acc:MGI:2444926]
1632	ENSMUSG00000007850	13600.9	-0.129828	0.0436278	-2.97581	0.00292219	0.0153586	Hnrnph1	heterogeneous nuclear ribonucleoprotein H1 [Source:MGI Symbol;Acc:MGI:1891925]
1633	ENSMUSG00000041697	7590.95	-0.129371	0.0516347	-2.50551	0.0122273	0.0482181	Cox6a1	cytochrome c oxidase subunit 6A1 [Source:MGI Symbol;Acc:MGI:103099]
1634	ENSMUSG00000018583	18366.7	-0.128678	0.0456901	-2.81632	0.00485778	0.0229684	G3bp1	GTPase activating protein (SH3 domain) binding protein 1 [Source:MGI Symbol;Acc:MGI:1351465]
1635	ENSMUSG00000035242	12201.2	-0.126679	0.0486084	-2.60612	0.00915749	0.0383375	Oaz1	ornithine decarboxylase antizyme 1 [Source:MGI Symbol;Acc:MGI:109433]
1636	ENSMUSG00000025351	15267.6	-0.126403	0.0469346	-2.69316	0.00707773	0.0311081	Cd63	CD63 antigen [Source:MGI Symbol;Acc:MGI:99529]
1637	ENSMUSG00000030120	10642.7	-0.125672	0.0462721	-2.71594	0.00660873	0.0294637	Mlf2	myeloid leukemia factor 2 [Source:MGI Symbol;Acc:MGI:1353554]
1638	ENSMUSG00000004980	38618.1	-0.125199	0.0453999	-2.75769	0.00582109	0.026593	Hnrnpa2b1	heterogeneous nuclear ribonucleoprotein A2/B1 [Source:MGI Symbol;Acc:MGI:104819]
1639	ENSMUSG00000028809	8637.69	-0.124024	0.0483164	-2.56692	0.0102606	0.0419855	Srrm1	serine/arginine repetitive matrix 1 [Source:MGI Symbol;Acc:MGI:1858303]
1640	ENSMUSG00000020869	18015.5	-0.123526	0.0426002	-2.89966	0.00373563	0.018621	Lrrc59	leucine rich repeat containing 59 [Source:MGI Symbol;Acc:MGI:2138133]
1641	ENSMUSG00000026615	18147.2	-0.123307	0.0417313	-2.95478	0.00312892	0.0161779	Eprs	glutamyl-prolyl-tRNA synthetase [Source:MGI Symbol;Acc:MGI:97838]
1642	ENSMUSG00000009927	22016.4	-0.122471	0.046887	-2.61204	0.00900037	0.0377767	Rps25	ribosomal protein S25 [Source:MGI Symbol;Acc:MGI:1922867]
1643	ENSMUSG00000048578	22449.4	-0.121928	0.0407231	-2.99408	0.00275277	0.0146597	Mlec	malectin [Source:MGI Symbol;Acc:MGI:1924015]
1644	ENSMUSG00000078812	54994.5	-0.121063	0.0393838	-3.07393	0.00211261	0.0117523	Eif5a	eukaryotic translation initiation factor 5A [Source:MGI Symbol;Acc:MGI:106248]
1645	ENSMUSG00000070436	70241.7	-0.120334	0.0418876	-2.8728	0.00406857	0.0199154	Serpinh1	serine (or cysteine) peptidase inhibitor, clade H, member 1 [Source:MGI Symbol;Acc:MGI:88283]
1646	ENSMUSG00000040725	8804	-0.120221	0.0478082	-2.51466	0.0119149	0.0472429	Hnrnpul1	heterogeneous nuclear ribonucleoprotein U-like 1 [Source:MGI Symbol;Acc:MGI:2443517]
1647	ENSMUSG00000027184	24293.9	-0.119797	0.0412794	-2.9021	0.00370666	0.0185139	Caprin1	cell cycle associated protein 1 [Source:MGI Symbol;Acc:MGI:1858234]
1648	ENSMUSG00000030435	12491.5	-0.117069	0.0455048	-2.57268	0.0100914	0.0414231	U2af2	U2 small nuclear ribonucleoprotein auxiliary factor (U2AF) 2 [Source:MGI Symbol;Acc:MGI:98886]
1649	ENSMUSG00000029430	33410.8	-0.113327	0.0413964	-2.73762	0.00618864	0.0279547	Ran	RAN, member RAS oncogene family [Source:MGI Symbol;Acc:MGI:1333112]
1650	ENSMUSG00000057113	74698	-0.111756	0.0418424	-2.67087	0.00756546	0.0328971	Npm1	nucleophosmin 1 [Source:MGI Symbol;Acc:MGI:106184]
1651	ENSMUSG00000024640	18394.6	-0.109029	0.041886	-2.60299	0.00924134	0.0386265	Psat1	phosphoserine aminotransferase 1 [Source:MGI Symbol;Acc:MGI:2183441]
1652	ENSMUSG00000016487	15355.6	0.108041	0.0427861	2.52514	0.0115651	0.0461085	Ppfibp1	PTPRF interacting protein, binding protein 1 (liprin beta 1) [Source:MGI Symbol;Acc:MGI:1914783]
1653	ENSMUSG00000062825	128927	0.109967	0.0377925	2.90974	0.00361724	0.0181743	Actg1	actin, gamma, cytoplasmic 1 [Source:MGI Symbol;Acc:MGI:87906]
1654	ENSMUSG00000029064	16687.3	0.11078	0.0430963	2.57051	0.0101549	0.0416443	Gnb1	guanine nucleotide binding protein (G protein), beta 1 [Source:MGI Symbol;Acc:MGI:95781]
1655	ENSMUSG00000034994	143215	0.112633	0.0358319	3.14337	0.00167017	0.00960218	Eef2	eukaryotic translation elongation factor 2 [Source:MGI Symbol;Acc:MGI:95288]
1656	ENSMUSG00000022108	11560.9	0.118441	0.0463375	2.55605	0.0105869	0.0429969	Itm2b	integral membrane protein 2B [Source:MGI Symbol;Acc:MGI:1309517]
1657	ENSMUSG00000000184	13570	0.119071	0.043997	2.70634	0.00680288	0.0301297	Ccnd2	cyclin D2 [Source:MGI Symbol;Acc:MGI:88314]
1658	ENSMUSG00000031818	13415.8	0.122823	0.0449034	2.73527	0.00623297	0.0281055	Cox4i1	cytochrome c oxidase subunit 4I1 [Source:MGI Symbol;Acc:MGI:88473]
1659	ENSMUSG00000024811	8438.75	0.12654	0.0506162	2.49999	0.0124196	0.0487846	Tnks2	tankyrase, TRF1-interacting ankyrin-related ADP-ribose polymerase 2 [Source:MGI Symbol;Acc:MGI:1921743]
1660	ENSMUSG00000027002	8771.02	0.126688	0.0482803	2.62401	0.00869023	0.0367112	Nckap1	NCK-associated protein 1 [Source:MGI Symbol;Acc:MGI:1355333]
1661	ENSMUSG00000048612	16366.4	0.129219	0.0421497	3.06573	0.0021714	0.0120434	Myof	myoferlin [Source:MGI Symbol;Acc:MGI:1919192]
1662	ENSMUSG00000024392	9398.97	0.129582	0.04783	2.70922	0.00674411	0.0299139	Bag6	BCL2-associated athanogene 6 [Source:MGI Symbol;Acc:MGI:1919439]
1663	ENSMUSG00000054452	9270.52	0.130348	0.0491822	2.65032	0.00804161	0.0345416	Tle5	TLE family member 5, transcriptional modulator [Source:MGI Symbol;Acc:MGI:95806]
1664	ENSMUSG00000005198	12445.8	0.130591	0.0514418	2.53863	0.0111289	0.0447247	Polr2a	polymerase (RNA) II (DNA directed) polypeptide A [Source:MGI Symbol;Acc:MGI:98086]
1665	ENSMUSG00000034993	8936.24	0.131007	0.0483352	2.71039	0.00672048	0.0298193	Vat1	vesicle amine transport 1 [Source:MGI Symbol;Acc:MGI:1349450]
1666	ENSMUSG00000028249	7808.4	0.131375	0.0501512	2.61958	0.00880389	0.0370713	Sdcbp	syndecan binding protein [Source:MGI Symbol;Acc:MGI:1337026]
1667	ENSMUSG00000018707	20067.8	0.131425	0.0447409	2.93747	0.00330901	0.0168486	Dync1h1	dynein cytoplasmic 1 heavy chain 1 [Source:MGI Symbol;Acc:MGI:103147]
1668	ENSMUSG00000062006	10756.6	0.1319	0.0505348	2.61009	0.00905193	0.0379808	Rpl34	ribosomal protein L34 [Source:MGI Symbol;Acc:MGI:1915686]
1669	ENSMUSG00000020585	12439.1	0.133646	0.0442339	3.02135	0.0025165	0.0136441	Laptm4a	lysosomal-associated protein transmembrane 4A [Source:MGI Symbol;Acc:MGI:108017]
1670	ENSMUSG00000029840	15033.3	0.133666	0.0428771	3.11742	0.00182442	0.0103702	Mtpn	myotrophin [Source:MGI Symbol;Acc:MGI:99445]
1671	ENSMUSG00000016528	6966.2	0.135405	0.0512944	2.63976	0.0082964	0.0353559	Mapkapk2	MAP kinase-activated protein kinase 2 [Source:MGI Symbol;Acc:MGI:109298]
1672	ENSMUSG00000032504	14738.9	0.136319	0.0431601	3.15844	0.00158616	0.0091555	Pdcd6ip	programmed cell death 6 interacting protein [Source:MGI Symbol;Acc:MGI:1333753]
1673	ENSMUSG00000026618	7087.81	0.136658	0.053273	2.56525	0.0103103	0.0421094	Iars2	isoleucine-tRNA synthetase 2, mitochondrial [Source:MGI Symbol;Acc:MGI:1919586]
1674	ENSMUSG00000019188	7728.83	0.139288	0.0520647	2.67528	0.00746664	0.0325457	H13	histocompatibility 13 [Source:MGI Symbol;Acc:MGI:95886]
1675	ENSMUSG00000022884	6950.96	0.139398	0.0541336	2.57508	0.0100218	0.0412542	Eif4a2	eukaryotic translation initiation factor 4A2 [Source:MGI Symbol;Acc:MGI:106906]
1676	ENSMUSG00000038733	8697.63	0.13983	0.0480097	2.91255	0.00358496	0.0180493	Wdr26	WD repeat domain 26 [Source:MGI Symbol;Acc:MGI:1923825]
1677	ENSMUSG00000020859	7889.79	0.141005	0.0498952	2.82602	0.00471299	0.0223893	Spag9	sperm associated antigen 9 [Source:MGI Symbol;Acc:MGI:1918084]
1678	ENSMUSG00000021242	8961.75	0.141397	0.051525	2.74425	0.00606496	0.0275	Npc2	NPC intracellular cholesterol transporter 2 [Source:MGI Symbol;Acc:MGI:1915213]
1679	ENSMUSG00000039844	7457.5	0.142462	0.0542494	2.62605	0.0086382	0.036515	Rapgef1	Rap guanine nucleotide exchange factor (GEF) 1 [Source:MGI Symbol;Acc:MGI:104580]
1680	ENSMUSG00000021910	20211.1	0.143331	0.047761	3.00102	0.0026908	0.0143918	Nisch	nischarin [Source:MGI Symbol;Acc:MGI:1928323]
1681	ENSMUSG00000031996	18080.4	0.143616	0.0426135	3.37019	0.000751156	0.00485571	Aplp2	amyloid beta (A4) precursor-like protein 2 [Source:MGI Symbol;Acc:MGI:88047]
1682	ENSMUSG00000028618	8778.87	0.144312	0.0481659	2.99615	0.00273414	0.0145817	Tmem59	transmembrane protein 59 [Source:MGI Symbol;Acc:MGI:1929278]
1683	ENSMUSG00000020821	10253.6	0.144888	0.0475223	3.04884	0.00229725	0.0126127	Kif1c	kinesin family member 1C [Source:MGI Symbol;Acc:MGI:1098260]
1684	ENSMUSG00000020964	5123.61	0.145109	0.0553395	2.62216	0.00873741	0.0368627	Sel1l	sel-1 suppressor of lin-12-like (C. elegans) [Source:MGI Symbol;Acc:MGI:1329016]
1685	ENSMUSG00000016664	5470.13	0.145968	0.054639	2.67149	0.00755155	0.0328476	Pacsin2	protein kinase C and casein kinase substrate in neurons 2 [Source:MGI Symbol;Acc:MGI:1345153]
1686	ENSMUSG00000021794	11170.3	0.146024	0.0485276	3.00908	0.0026204	0.0141019	Glud1	glutamate dehydrogenase 1 [Source:MGI Symbol;Acc:MGI:95753]
1687	ENSMUSG00000047459	5084.41	0.147062	0.0571857	2.57165	0.0101215	0.0415205	Dynlrb1	dynein light chain roadblock-type 1 [Source:MGI Symbol;Acc:MGI:1914318]
1688	ENSMUSG00000022312	14582.8	0.147388	0.0452222	3.2592	0.00111727	0.00680745	Eif3h	eukaryotic translation initiation factor 3, subunit H [Source:MGI Symbol;Acc:MGI:1915385]
1689	ENSMUSG00000031010	10420.6	0.148154	0.0499427	2.96649	0.00301221	0.0157619	Usp9x	ubiquitin specific peptidase 9, X chromosome [Source:MGI Symbol;Acc:MGI:894681]
1690	ENSMUSG00000031207	31925.9	0.148261	0.038724	3.82865	0.000128847	0.00106922	Msn	moesin [Source:MGI Symbol;Acc:MGI:97167]
1691	ENSMUSG00000051236	4418.08	0.149884	0.0578071	2.59283	0.00951899	0.0394834	Msrb3	methionine sulfoxide reductase B3 [Source:MGI Symbol;Acc:MGI:2443538]
1692	ENSMUSG00000031983	6781.48	0.150161	0.0524767	2.86148	0.00421672	0.0205174	2310022B05Rik	RIKEN cDNA 2310022B05 gene [Source:MGI Symbol;Acc:MGI:1916801]
1693	ENSMUSG00000034109	5678.7	0.150195	0.0566587	2.65086	0.0080286	0.0344971	Golim4	golgi integral membrane protein 4 [Source:MGI Symbol;Acc:MGI:1920374]
1694	ENSMUSG00000038366	10336.9	0.151644	0.0460058	3.29619	0.000980072	0.00609973	Lasp1	LIM and SH3 protein 1 [Source:MGI Symbol;Acc:MGI:109656]
1695	ENSMUSG00000064351	338942	0.151957	0.0396881	3.82877	0.000128785	0.00106922	mt-Co1	mitochondrially encoded cytochrome c oxidase I [Source:MGI Symbol;Acc:MGI:102504]
1696	ENSMUSG00000019802	6332.28	0.152436	0.0526918	2.89297	0.00381619	0.0189372	Sec63	SEC63 homolog, protein translocation regulator [Source:MGI Symbol;Acc:MGI:2155302]
1697	ENSMUSG00000031591	6742.75	0.154173	0.0537472	2.86849	0.00412437	0.0201658	Asah1	N-acylsphingosine amidohydrolase 1 [Source:MGI Symbol;Acc:MGI:1277124]
1698	ENSMUSG00000045962	13890.6	0.154537	0.0543027	2.84583	0.00442952	0.0213222	Wnk1	WNK lysine deficient protein kinase 1 [Source:MGI Symbol;Acc:MGI:2442092]
1699	ENSMUSG00000027397	9631.53	0.155075	0.0483248	3.20901	0.00133193	0.00790851	Slc20a1	solute carrier family 20, member 1 [Source:MGI Symbol;Acc:MGI:108392]
1700	ENSMUSG00000017774	12390.6	0.155375	0.0453091	3.42921	0.000605337	0.00404126	Myo1c	myosin IC [Source:MGI Symbol;Acc:MGI:106612]
1701	ENSMUSG00000022377	7546.8	0.155469	0.0518018	3.00122	0.00268903	0.0143882	Asap1	ArfGAP with SH3 domain, ankyrin repeat and PH domain1 [Source:MGI Symbol;Acc:MGI:1342335]
1702	ENSMUSG00000002981	4394.31	0.15557	0.0592138	2.62725	0.0086077	0.0364097	Clptm1	cleft lip and palate associated transmembrane protein 1 [Source:MGI Symbol;Acc:MGI:1927155]
1703	ENSMUSG00000018765	3998.58	0.157443	0.0610227	2.58007	0.00987804	0.0407395	Fxr2	FMR1 autosomal homolog 2 [Source:MGI Symbol;Acc:MGI:1346074]
1704	ENSMUSG00000031749	4124.68	0.15765	0.0602866	2.615	0.0089227	0.0374989	St3gal2	ST3 beta-galactoside alpha-2,3-sialyltransferase 2 [Source:MGI Symbol;Acc:MGI:99427]
1705	ENSMUSG00000026965	4381.61	0.158063	0.0613901	2.57472	0.010032	0.0412832	Anapc2	anaphase promoting complex subunit 2 [Source:MGI Symbol;Acc:MGI:2139135]
1706	ENSMUSG00000025220	6933.8	0.158227	0.0532007	2.97416	0.00293789	0.0154287	Oga	O-GlcNAcase [Source:MGI Symbol;Acc:MGI:1932139]
1707	ENSMUSG00000020737	6524.79	0.158444	0.0525727	3.01381	0.0025799	0.0139357	Jpt1	Jupiter microtubule associated homolog 1 [Source:MGI Symbol;Acc:MGI:1096361]
1708	ENSMUSG00000050965	3364.89	0.159644	0.0633372	2.52054	0.0117175	0.0465735	Prkca	protein kinase C, alpha [Source:MGI Symbol;Acc:MGI:97595]
1709	ENSMUSG00000037643	5676.07	0.159906	0.0550652	2.90394	0.00368503	0.0184322	Prkci	protein kinase C, iota [Source:MGI Symbol;Acc:MGI:99260]
1710	ENSMUSG00000022982	6690.35	0.160418	0.0576672	2.78179	0.00540599	0.0250548	Sod1	superoxide dismutase 1, soluble [Source:MGI Symbol;Acc:MGI:98351]
1711	ENSMUSG00000053931	21384	0.160973	0.0426779	3.77182	0.000162063	0.00130743	Cnn3	calponin 3, acidic [Source:MGI Symbol;Acc:MGI:1919244]
1712	ENSMUSG00000019173	5436.76	0.161039	0.0544566	2.9572	0.00310448	0.0161026	Rab5c	RAB5C, member RAS oncogene family [Source:MGI Symbol;Acc:MGI:105306]
1713	ENSMUSG00000058230	8801.05	0.161415	0.0536017	3.01138	0.00260061	0.0140302	Arhgap35	Rho GTPase activating protein 35 [Source:MGI Symbol;Acc:MGI:1929494]
1714	ENSMUSG00000044308	5087.76	0.162163	0.0560156	2.89497	0.00379197	0.0188659	Ubr3	ubiquitin protein ligase E3 component n-recognin 3 [Source:MGI Symbol;Acc:MGI:1861100]
1715	ENSMUSG00000013236	11388.5	0.162811	0.0574914	2.83193	0.00462681	0.0221006	Ptprs	protein tyrosine phosphatase receptor type S [Source:MGI Symbol;Acc:MGI:97815]
1716	ENSMUSG00000027907	10150.4	0.163084	0.049017	3.32709	0.000877595	0.00551988	S100a11	S100 calcium binding protein A11 [Source:MGI Symbol;Acc:MGI:1338798]
1717	ENSMUSG00000029580	76365.1	0.163095	0.0407443	4.00289	6.25722e-05	0.000569613	Actb	actin, beta [Source:MGI Symbol;Acc:MGI:87904]
1718	ENSMUSG00000026701	6848.98	0.16336	0.0586061	2.78743	0.00531285	0.024761	Prdx6	peroxiredoxin 6 [Source:MGI Symbol;Acc:MGI:894320]
1719	ENSMUSG00000022817	7068.4	0.163386	0.0510247	3.20209	0.00136434	0.00805802	Itgb5	integrin beta 5 [Source:MGI Symbol;Acc:MGI:96614]
1720	ENSMUSG00000031529	5286.65	0.164219	0.0614682	2.67162	0.00754864	0.0328459	Tnks	tankyrase, TRF1-interacting ankyrin-related ADP-ribose polymerase [Source:MGI Symbol;Acc:MGI:1341087]
1721	ENSMUSG00000036057	3997.65	0.164626	0.0643795	2.55712	0.0105544	0.042945	Ptpn23	protein tyrosine phosphatase, non-receptor type 23 [Source:MGI Symbol;Acc:MGI:2144837]
1722	ENSMUSG00000031532	3467.35	0.164629	0.0627147	2.62504	0.00866393	0.0366119	Saraf	store-operated calcium entry-associated regulatory factor [Source:MGI Symbol;Acc:MGI:1915137]
1723	ENSMUSG00000014444	15360.6	0.16603	0.0493046	3.36743	0.000758722	0.00489294	Piezo1	piezo-type mechanosensitive ion channel component 1 [Source:MGI Symbol;Acc:MGI:3603204]
1724	ENSMUSG00000041025	3719.65	0.166125	0.0647375	2.56613	0.0102842	0.0420423	Iffo2	intermediate filament family orphan 2 [Source:MGI Symbol;Acc:MGI:2140675]
1725	ENSMUSG00000034158	6574.28	0.166557	0.0525605	3.16887	0.00153032	0.00890412	Lrrc58	leucine rich repeat containing 58 [Source:MGI Symbol;Acc:MGI:2443542]
1726	ENSMUSG00000032312	3159.84	0.166578	0.0660254	2.52293	0.011638	0.0463038	Csk	c-src tyrosine kinase [Source:MGI Symbol;Acc:MGI:88537]
1727	ENSMUSG00000025228	4870.55	0.166621	0.0585845	2.84412	0.0044534	0.0214134	Actr1a	ARP1 actin-related protein 1A, centractin alpha [Source:MGI Symbol;Acc:MGI:1858964]
1728	ENSMUSG00000028452	28689.8	0.166984	0.0451092	3.70178	0.000214094	0.00166142	Vcp	valosin containing protein [Source:MGI Symbol;Acc:MGI:99919]
1729	ENSMUSG00000030654	5389.99	0.167213	0.0584765	2.85949	0.00424328	0.0206159	Arl6ip1	ADP-ribosylation factor-like 6 interacting protein 1 [Source:MGI Symbol;Acc:MGI:1858943]
1730	ENSMUSG00000022178	4482.16	0.167653	0.0586066	2.86065	0.00422767	0.020563	Ajuba	ajuba LIM protein [Source:MGI Symbol;Acc:MGI:1341886]
1731	ENSMUSG00000059495	6544.52	0.167852	0.0562987	2.98145	0.00286887	0.0150993	Arhgef12	Rho guanine nucleotide exchange factor (GEF) 12 [Source:MGI Symbol;Acc:MGI:1916882]
1732	ENSMUSG00000003316	9753.12	0.167915	0.0508407	3.30276	0.000957379	0.00596989	Glg1	golgi apparatus protein 1 [Source:MGI Symbol;Acc:MGI:104967]
1733	ENSMUSG00000102918	15897.9	0.167963	0.0547345	3.06869	0.00214998	0.0119449	Pcdhgc3	protocadherin gamma subfamily C, 3 [Source:MGI Symbol;Acc:MGI:1935201]
1734	ENSMUSG00000011877	2968.06	0.168186	0.0672479	2.50098	0.012385	0.0486715	Git1	GIT ArfGAP 1 [Source:MGI Symbol;Acc:MGI:1927140]
1735	ENSMUSG00000055024	4418.23	0.168497	0.0632453	2.66418	0.00771758	0.0334138	Ep300	E1A binding protein p300 [Source:MGI Symbol;Acc:MGI:1276116]
1736	ENSMUSG00000042032	2996.03	0.168531	0.0667977	2.52301	0.0116356	0.0463038	Mat2b	methionine adenosyltransferase II, beta [Source:MGI Symbol;Acc:MGI:1913667]
1737	ENSMUSG00000030516	8026.4	0.168642	0.0496326	3.39781	0.000679283	0.00446186	Tjp1	tight junction protein 1 [Source:MGI Symbol;Acc:MGI:98759]
1738	ENSMUSG00000024608	25018.5	0.169227	0.0490888	3.44737	0.00056608	0.00380645	Rps14	ribosomal protein S14 [Source:MGI Symbol;Acc:MGI:98107]
1739	ENSMUSG00000035569	10302.8	0.169398	0.053201	3.18412	0.00145196	0.00851657	Ankrd11	ankyrin repeat domain 11 [Source:MGI Symbol;Acc:MGI:1924337]
1740	ENSMUSG00000004044	25354.6	0.169614	0.0411165	4.1252	3.70413e-05	0.000363038	Cavin1	caveolae associated 1 [Source:MGI Symbol;Acc:MGI:1277968]
1741	ENSMUSG00000019951	3800.55	0.169802	0.0631406	2.68927	0.00716095	0.0313912	Bltp3b	bridge-like lipid transfer protein family member 3B [Source:MGI Symbol;Acc:MGI:2442888]
1742	ENSMUSG00000030213	4073.24	0.169835	0.0623297	2.72478	0.00643446	0.0288247	Atf7ip	activating transcription factor 7 interacting protein [Source:MGI Symbol;Acc:MGI:1858965]
1743	ENSMUSG00000037253	3175.49	0.170212	0.066918	2.54359	0.0109719	0.0442301	Mex3c	mex3 RNA binding family member C [Source:MGI Symbol;Acc:MGI:2652843]
1744	ENSMUSG00000013593	9638	0.170234	0.0468423	3.63419	0.000278858	0.00207988	Ndufs2	NADH:ubiquinone oxidoreductase core subunit S2 [Source:MGI Symbol;Acc:MGI:2385112]
1745	ENSMUSG00000029247	11432.3	0.170429	0.0474543	3.59144	0.000328859	0.00238862	Paics	phosphoribosylaminoimidazole carboxylase, phosphoribosylaminoribosylaminoimidazole, succinocarboxamide synthetase [Source:MGI Symbol;Acc:MGI:1914304]
1746	ENSMUSG00000023951	3484.96	0.170775	0.0678221	2.51798	0.0118029	0.0468562	Vegfa	vascular endothelial growth factor A [Source:MGI Symbol;Acc:MGI:103178]
1747	ENSMUSG00000036309	6446.34	0.170786	0.0560781	3.04549	0.00232298	0.0127271	Skp1	S-phase kinase-associated protein 1 [Source:MGI Symbol;Acc:MGI:103575]
1748	ENSMUSG00000047731	3609.8	0.170874	0.0619446	2.7585	0.00580671	0.0265505	Wbp1l	WW domain binding protein 1 like [Source:MGI Symbol;Acc:MGI:107577]
1749	ENSMUSG00000028656	11558.7	0.1719	0.0468147	3.67193	0.00024073	0.00184291	Cap1	CAP, adenylate cyclase-associated protein 1 (yeast) [Source:MGI Symbol;Acc:MGI:88262]
1750	ENSMUSG00000025162	8061.05	0.172297	0.048808	3.5301	0.000415405	0.00292127	Csnk1d	casein kinase 1, delta [Source:MGI Symbol;Acc:MGI:1355272]
1751	ENSMUSG00000029761	40106.7	0.172399	0.0383603	4.49421	6.98293e-06	8.28113e-05	Cald1	caldesmon 1 [Source:MGI Symbol;Acc:MGI:88250]
1752	ENSMUSG00000005533	6163.64	0.172632	0.0560704	3.07884	0.00207808	0.0115958	Igf1r	insulin-like growth factor I receptor [Source:MGI Symbol;Acc:MGI:96433]
1753	ENSMUSG00000052459	7296.04	0.172859	0.05366	3.22137	0.00127577	0.00761668	Atp6v1a	ATPase, H+ transporting, lysosomal V1 subunit A [Source:MGI Symbol;Acc:MGI:1201780]
1754	ENSMUSG00000026305	7886.66	0.17393	0.0492881	3.52885	0.000417366	0.00293032	Lrrfip1	leucine rich repeat (in FLII) interacting protein 1 [Source:MGI Symbol;Acc:MGI:1342770]
1755	ENSMUSG00000025579	5038.03	0.17394	0.0579546	3.00131	0.0026882	0.0143882	Gaa	glucosidase, alpha, acid [Source:MGI Symbol;Acc:MGI:95609]
1756	ENSMUSG00000022565	26310.1	0.174383	0.0449405	3.88032	0.000104321	0.00089237	Plec	plectin [Source:MGI Symbol;Acc:MGI:1277961]
1757	ENSMUSG00000009907	4510.33	0.174549	0.0655027	2.66476	0.00770444	0.0333791	Vps4b	vacuolar protein sorting 4B [Source:MGI Symbol;Acc:MGI:1100499]
1758	ENSMUSG00000046432	6569.78	0.175493	0.053835	3.25983	0.0011148	0.0067956	Bex3	brain expressed X-linked 3 [Source:MGI Symbol;Acc:MGI:1338016]
1759	ENSMUSG00000028849	8747.27	0.175586	0.0478878	3.66661	0.000245789	0.00187724	Map7d1	MAP7 domain containing 1 [Source:MGI Symbol;Acc:MGI:2384297]
1760	ENSMUSG00000024238	3543.75	0.175886	0.0640921	2.74427	0.00606448	0.0275	Zeb1	zinc finger E-box binding homeobox 1 [Source:MGI Symbol;Acc:MGI:1344313]
1761	ENSMUSG00000021939	8113.55	0.175908	0.0491797	3.57685	0.000347762	0.00249948	Ctsb	cathepsin B [Source:MGI Symbol;Acc:MGI:88561]
1762	ENSMUSG00000006676	6649.29	0.176016	0.0524594	3.35529	0.000792827	0.00508416	Usp19	ubiquitin specific peptidase 19 [Source:MGI Symbol;Acc:MGI:1918722]
1763	ENSMUSG00000024048	27804.9	0.176043	0.0448832	3.92224	8.77296e-05	0.000762955	Myl12a	myosin, light chain 12A, regulatory, non-sarcomeric [Source:MGI Symbol;Acc:MGI:1914518]
1764	ENSMUSG00000081534	3463.81	0.17655	0.0633538	2.78674	0.00532414	0.0247964	Slc48a1	solute carrier family 48 (heme transporter), member 1 [Source:MGI Symbol;Acc:MGI:1914989]
1765	ENSMUSG00000020827	3559.3	0.176642	0.070953	2.48957	0.0127899	0.0499832	Mink1	misshapen-like kinase 1 (zebrafish) [Source:MGI Symbol;Acc:MGI:1355329]
1766	ENSMUSG00000062929	3233.36	0.177063	0.0705293	2.51049	0.0120563	0.0476879	Cfl2	cofilin 2, muscle [Source:MGI Symbol;Acc:MGI:101763]
1767	ENSMUSG00000039262	13270.7	0.177268	0.0492661	3.59818	0.000320452	0.00233536	Prrc2b	proline-rich coiled-coil 2B [Source:MGI Symbol;Acc:MGI:1923304]
1768	ENSMUSG00000021686	3859.55	0.177275	0.0623506	2.84319	0.00446644	0.0214524	Ap3b1	adaptor-related protein complex 3, beta 1 subunit [Source:MGI Symbol;Acc:MGI:1333879]
1769	ENSMUSG00000028211	8742.9	0.177526	0.0482368	3.68031	0.000232953	0.00178547	Trp53inp1	transformation related protein 53 inducible nuclear protein 1 [Source:MGI Symbol;Acc:MGI:1926609]
1770	ENSMUSG00000040661	3081.4	0.17783	0.0686723	2.58955	0.00961012	0.0398107	Rad54l2	RAD54 like 2 (S. cerevisiae) [Source:MGI Symbol;Acc:MGI:1933196]
1771	ENSMUSG00000028465	21903	0.177855	0.0433163	4.10597	4.02623e-05	0.000389053	Tln1	talin 1 [Source:MGI Symbol;Acc:MGI:1099832]
1772	ENSMUSG00000024335	14700.7	0.178294	0.0446503	3.99312	6.521e-05	0.00059115	Brd2	bromodomain containing 2 [Source:MGI Symbol;Acc:MGI:99495]
1773	ENSMUSG00000024664	9313.21	0.178539	0.0507165	3.52034	0.000430998	0.00300501	Fads3	fatty acid desaturase 3 [Source:MGI Symbol;Acc:MGI:1928740]
1774	ENSMUSG00000009035	4451.67	0.178692	0.062431	2.86224	0.00420664	0.0204913	Tmem184b	transmembrane protein 184b [Source:MGI Symbol;Acc:MGI:2445179]
1775	ENSMUSG00000026219	14053	0.17878	0.0434377	4.11578	3.85873e-05	0.000375859	Trip12	thyroid hormone receptor interactor 12 [Source:MGI Symbol;Acc:MGI:1309481]
1776	ENSMUSG00000020250	11572.8	0.179091	0.0504619	3.54904	0.000386644	0.00273524	Txnrd1	thioredoxin reductase 1 [Source:MGI Symbol;Acc:MGI:1354175]
1777	ENSMUSG00000009894	3048.35	0.179617	0.0661205	2.71651	0.00659746	0.0294235	Snap47	synaptosomal-associated protein, 47 [Source:MGI Symbol;Acc:MGI:1915076]
1778	ENSMUSG00000008348	39567.5	0.179688	0.0525134	3.42176	0.000622179	0.00413676	Ubc	ubiquitin C [Source:MGI Symbol;Acc:MGI:98889]
1779	ENSMUSG00000040423	3169.39	0.179867	0.0667571	2.69435	0.00705257	0.0310499	Rc3h1	RING CCCH (C3H) domains 1 [Source:MGI Symbol;Acc:MGI:2685397]
1780	ENSMUSG00000028745	13378.8	0.180044	0.0522925	3.44301	0.000575284	0.00385839	Capzb	capping actin protein of muscle Z-line subunit beta [Source:MGI Symbol;Acc:MGI:104652]
1781	ENSMUSG00000007411	4544.09	0.180485	0.0626567	2.88054	0.00396993	0.0195499	Mark3	MAP/microtubule affinity regulating kinase 3 [Source:MGI Symbol;Acc:MGI:1341865]
1782	ENSMUSG00000036275	9105.6	0.180714	0.0473458	3.8169	0.000135138	0.00111433	9530068E07Rik	RIKEN cDNA 9530068E07 gene [Source:MGI Symbol;Acc:MGI:2654705]
1783	ENSMUSG00000062115	3917.47	0.181057	0.0686726	2.63652	0.00837605	0.035603	Rai1	retinoic acid induced 1 [Source:MGI Symbol;Acc:MGI:103291]
1784	ENSMUSG00000020315	26759.7	0.181303	0.0401282	4.51811	6.23952e-06	7.44689e-05	Sptbn1	spectrin beta, non-erythrocytic 1 [Source:MGI Symbol;Acc:MGI:98388]
1785	ENSMUSG00000031555	10852.4	0.181453	0.0473386	3.83309	0.000126543	0.0010548	Adam9	a disintegrin and metallopeptidase domain 9 (meltrin gamma) [Source:MGI Symbol;Acc:MGI:105376]
1786	ENSMUSG00000028436	2575.34	0.181886	0.0704679	2.58112	0.00984795	0.0406282	Dcaf12	DDB1 and CUL4 associated factor 12 [Source:MGI Symbol;Acc:MGI:1916220]
1787	ENSMUSG00000024096	3122.54	0.181931	0.0685901	2.65243	0.00799135	0.0343597	Ralbp1	ralA binding protein 1 [Source:MGI Symbol;Acc:MGI:108466]
1788	ENSMUSG00000078671	3390.49	0.18222	0.0689602	2.6424	0.00823216	0.0351863	Chd2	chromodomain helicase DNA binding protein 2 [Source:MGI Symbol;Acc:MGI:2448567]
1789	ENSMUSG00000028381	3160.46	0.182531	0.0711732	2.56461	0.0103293	0.0421739	Ugcg	UDP-glucose ceramide glucosyltransferase [Source:MGI Symbol;Acc:MGI:1332243]
1790	ENSMUSG00000031402	3644.14	0.183126	0.0619359	2.95671	0.00310943	0.0161153	Mpp1	membrane protein, palmitoylated [Source:MGI Symbol;Acc:MGI:105941]
1791	ENSMUSG00000042524	2712.47	0.18328	0.0698508	2.62388	0.00869353	0.0367132	Sun2	Sad1 and UNC84 domain containing 2 [Source:MGI Symbol;Acc:MGI:2443011]
1792	ENSMUSG00000050708	110736	0.183579	0.0420941	4.36116	1.29372e-05	0.000140638	Ftl1	ferritin light polypeptide 1 [Source:MGI Symbol;Acc:MGI:95589]
1793	ENSMUSG00000038615	9432.71	0.184124	0.0498226	3.69559	0.000219379	0.00169137	Nfe2l1	nuclear factor, erythroid derived 2,-like 1 [Source:MGI Symbol;Acc:MGI:99421]
1794	ENSMUSG00000049354	8130.46	0.18422	0.0506857	3.63455	0.000278462	0.0020793	Dcaf7	DDB1 and CUL4 associated factor 7 [Source:MGI Symbol;Acc:MGI:1919083]
1795	ENSMUSG00000053110	8838.21	0.184302	0.0495961	3.71605	0.00020236	0.00158355	Yap1	yes-associated protein 1 [Source:MGI Symbol;Acc:MGI:103262]
1796	ENSMUSG00000029207	2792.93	0.184327	0.0693107	2.65944	0.00782717	0.0337985	Apbb2	amyloid beta (A4) precursor protein-binding, family B, member 2 [Source:MGI Symbol;Acc:MGI:108405]
1797	ENSMUSG00000025764	3117.45	0.184351	0.0669185	2.75486	0.00587179	0.0267917	Jade1	jade family PHD finger 1 [Source:MGI Symbol;Acc:MGI:1925835]
1798	ENSMUSG00000027012	5094.73	0.184559	0.0557096	3.31288	0.0009234	0.00578566	Dync1i2	dynein cytoplasmic 1 intermediate chain 2 [Source:MGI Symbol;Acc:MGI:107750]
1799	ENSMUSG00000021759	2847.26	0.184869	0.0726031	2.54629	0.0108874	0.0439575	Plpp1	phospholipid phosphatase 1 [Source:MGI Symbol;Acc:MGI:108412]
1800	ENSMUSG00000035673	2791.75	0.18546	0.0740347	2.50503	0.0122439	0.0482544	Sbno2	strawberry notch 2 [Source:MGI Symbol;Acc:MGI:2448490]
1801	ENSMUSG00000018417	2546.8	0.18551	0.0704846	2.63193	0.00849018	0.0360294	Myo1b	myosin IB [Source:MGI Symbol;Acc:MGI:107752]
1802	ENSMUSG00000022607	4838.7	0.185677	0.057491	3.22967	0.00123931	0.00744671	Ptk2	PTK2 protein tyrosine kinase 2 [Source:MGI Symbol;Acc:MGI:95481]
1803	ENSMUSG00000030513	3046.16	0.185898	0.0666218	2.79034	0.00526521	0.0245829	Pcsk6	proprotein convertase subtilisin/kexin type 6 [Source:MGI Symbol;Acc:MGI:102897]
1804	ENSMUSG00000019923	4803.48	0.186046	0.0613309	3.03347	0.0024176	0.0131626	Zwint	ZW10 interactor [Source:MGI Symbol;Acc:MGI:1289227]
1805	ENSMUSG00000002741	3552.84	0.186155	0.0668032	2.78662	0.00532615	0.0247964	Ykt6	YKT6 v-SNARE homolog (S. cerevisiae) [Source:MGI Symbol;Acc:MGI:1927550]
1806	ENSMUSG00000060802	9792.54	0.186592	0.0486535	3.83511	0.00012551	0.00104685	B2m	beta-2 microglobulin [Source:MGI Symbol;Acc:MGI:88127]
1807	ENSMUSG00000044496	2251.25	0.186889	0.0745014	2.50853	0.0121234	0.0479098	2510039O18Rik	RIKEN cDNA 2510039O18 gene [Source:MGI Symbol;Acc:MGI:1924284]
1808	ENSMUSG00000022533	10747.9	0.187012	0.0511287	3.65767	0.000254518	0.00192698	Atp13a3	ATPase type 13A3 [Source:MGI Symbol;Acc:MGI:2685387]
1809	ENSMUSG00000064302	5176.3	0.187521	0.0576566	3.25238	0.00114442	0.00695017	Clasp1	CLIP associating protein 1 [Source:MGI Symbol;Acc:MGI:1923957]
1810	ENSMUSG00000021116	7252.62	0.18763	0.0513162	3.65634	0.00025584	0.00193587	Eif2s1	eukaryotic translation initiation factor 2, subunit 1 alpha [Source:MGI Symbol;Acc:MGI:95299]
1811	ENSMUSG00000026277	3230.56	0.188139	0.0673082	2.79519	0.00518691	0.0242906	Stk25	serine/threonine kinase 25 (yeast) [Source:MGI Symbol;Acc:MGI:1891699]
1812	ENSMUSG00000029131	5288.97	0.188257	0.0657857	2.86168	0.00421407	0.0205122	Dnajb6	DnaJ heat shock protein family (Hsp40) member B6 [Source:MGI Symbol;Acc:MGI:1344381]
1813	ENSMUSG00000026554	5570.83	0.188427	0.0594656	3.16867	0.00153138	0.00890633	Dcaf8	DDB1 and CUL4 associated factor 8 [Source:MGI Symbol;Acc:MGI:91860]
1814	ENSMUSG00000024772	5761.72	0.188578	0.0534879	3.52562	0.00042249	0.00295675	Ehd1	EH-domain containing 1 [Source:MGI Symbol;Acc:MGI:1341878]
1815	ENSMUSG00000054808	30951.2	0.188736	0.0401353	4.7025	2.56993e-06	3.36932e-05	Actn4	actinin alpha 4 [Source:MGI Symbol;Acc:MGI:1890773]
1816	ENSMUSG00000043940	4962.29	0.188983	0.0714461	2.64511	0.00816643	0.0349626	Wdfy3	WD repeat and FYVE domain containing 3 [Source:MGI Symbol;Acc:MGI:1096875]
1817	ENSMUSG00000085795	3063.51	0.189472	0.0669664	2.82935	0.00466422	0.0222223	Zfp703	zinc finger protein 703 [Source:MGI Symbol;Acc:MGI:2662729]
1818	ENSMUSG00000059923	3187.06	0.189868	0.0690599	2.74932	0.00597195	0.0271632	Grb2	growth factor receptor bound protein 2 [Source:MGI Symbol;Acc:MGI:95805]
1819	ENSMUSG00000051510	3221.9	0.190348	0.0654566	2.90801	0.00363736	0.0182287	Mafg	v-maf musculoaponeurotic fibrosarcoma oncogene family, protein G (avian) [Source:MGI Symbol;Acc:MGI:96911]
1820	ENSMUSG00000026837	26385.7	0.190555	0.0409022	4.65881	3.18047e-06	4.07156e-05	Col5a1	collagen, type V, alpha 1 [Source:MGI Symbol;Acc:MGI:88457]
1821	ENSMUSG00000037119	7149.72	0.190585	0.0550792	3.46019	0.000539789	0.00365985	Fam91a1	family with sequence similarity 91, member A1 [Source:MGI Symbol;Acc:MGI:1277178]
1822	ENSMUSG00000024816	2299.84	0.1911	0.0732774	2.6079	0.00911001	0.0381754	Frmd8	FERM domain containing 8 [Source:MGI Symbol;Acc:MGI:1914707]
1823	ENSMUSG00000033417	3746.66	0.191189	0.06123	3.12247	0.0017934	0.0102206	Cacul1	CDK2 associated, cullin domain 1 [Source:MGI Symbol;Acc:MGI:1926082]
1824	ENSMUSG00000056888	4300.95	0.191218	0.0612912	3.11983	0.00180955	0.0102991	Glipr1	GLI pathogenesis-related 1 (glioma) [Source:MGI Symbol;Acc:MGI:1920940]
1825	ENSMUSG00000037111	11504.6	0.191878	0.0479219	4.00397	6.22871e-05	0.000567809	Setd7	SET domain containing (lysine methyltransferase) 7 [Source:MGI Symbol;Acc:MGI:1920501]
1826	ENSMUSG00000029581	19477.9	0.192262	0.041185	4.66825	3.0378e-06	3.91582e-05	Fscn1	fascin actin-bundling protein 1 [Source:MGI Symbol;Acc:MGI:1352745]
1827	ENSMUSG00000029571	3639.77	0.192449	0.0634681	3.03221	0.0024277	0.0132121	Tmem106b	transmembrane protein 106B [Source:MGI Symbol;Acc:MGI:1919150]
1828	ENSMUSG00000026112	3804.32	0.192702	0.0625532	3.08062	0.00206573	0.0115506	Coa5	cytochrome C oxidase assembly factor 5 [Source:MGI Symbol;Acc:MGI:1923428]
1829	ENSMUSG00000066036	13158.4	0.193288	0.0590968	3.27071	0.0010728	0.00658571	Ubr4	ubiquitin protein ligase E3 component n-recognin 4 [Source:MGI Symbol;Acc:MGI:1916366]
1830	ENSMUSG00000042548	6404.87	0.193397	0.0531803	3.63662	0.000276235	0.00207064	Asxl1	ASXL transcriptional regulator 1 [Source:MGI Symbol;Acc:MGI:2684063]
1831	ENSMUSG00000024736	6414.36	0.193509	0.0543104	3.56302	0.000366613	0.00261766	Tmem132a	transmembrane protein 132A [Source:MGI Symbol;Acc:MGI:2147810]
1832	ENSMUSG00000028228	3153.82	0.193646	0.0653604	2.96274	0.00304911	0.0158939	Cpne3	copine III [Source:MGI Symbol;Acc:MGI:1917818]
1833	ENSMUSG00000057738	19584.7	0.193884	0.0421826	4.59631	4.30047e-06	5.37868e-05	Sptan1	spectrin alpha, non-erythrocytic 1 [Source:MGI Symbol;Acc:MGI:98386]
1834	ENSMUSG00000016946	2638.05	0.194207	0.0753416	2.57769	0.00994636	0.0409954	Kctd5	potassium channel tetramerisation domain containing 5 [Source:MGI Symbol;Acc:MGI:1916509]
1835	ENSMUSG00000007564	9154.17	0.194356	0.0514445	3.77797	0.000158113	0.0012819	Ppp2r1a	protein phosphatase 2, regulatory subunit A, alpha [Source:MGI Symbol;Acc:MGI:1926334]
1836	ENSMUSG00000027198	4429.55	0.194525	0.0581894	3.34297	0.00082886	0.00526924	Ext2	exostosin glycosyltransferase 2 [Source:MGI Symbol;Acc:MGI:108050]
1837	ENSMUSG00000025372	2561.63	0.194615	0.0739593	2.63137	0.00850406	0.0360766	Baiap2	brain-specific angiogenesis inhibitor 1-associated protein 2 [Source:MGI Symbol;Acc:MGI:2137336]
1838	ENSMUSG00000020170	3702.91	0.195313	0.0633235	3.08437	0.00203981	0.0114399	Frs2	fibroblast growth factor receptor substrate 2 [Source:MGI Symbol;Acc:MGI:1100860]
1839	ENSMUSG00000045039	9319.28	0.195464	0.0540336	3.61745	0.000297522	0.00219028	Megf8	multiple EGF-like-domains 8 [Source:MGI Symbol;Acc:MGI:2446294]
1840	ENSMUSG00000037287	2281.65	0.196538	0.076351	2.57414	0.0100488	0.0413264	Tbcel	tubulin folding cofactor E-like [Source:MGI Symbol;Acc:MGI:1925543]
1841	ENSMUSG00000027502	2330.16	0.196911	0.0759584	2.59235	0.00953233	0.0395261	Rtf2	replication termination factor 2 [Source:MGI Symbol;Acc:MGI:1913654]
1842	ENSMUSG00000014498	4947.53	0.196968	0.059727	3.29781	0.000974409	0.00606738	Ankrd52	ankyrin repeat domain 52 [Source:MGI Symbol;Acc:MGI:2444029]
1843	ENSMUSG00000045482	8063.08	0.197055	0.0616285	3.19746	0.00138642	0.00815781	Trrap	transformation/transcription domain-associated protein [Source:MGI Symbol;Acc:MGI:2153272]
1844	ENSMUSG00000036817	4122.55	0.197153	0.0613335	3.21444	0.00130698	0.00777453	Sun1	Sad1 and UNC84 domain containing 1 [Source:MGI Symbol;Acc:MGI:1924303]
1845	ENSMUSG00000032875	7642.05	0.197313	0.0577699	3.4155	0.000636656	0.00421813	Arhgef17	Rho guanine nucleotide exchange factor (GEF) 17 [Source:MGI Symbol;Acc:MGI:2673002]
1846	ENSMUSG00000022106	2214.2	0.197873	0.0784142	2.52343	0.0116217	0.0462773	Rcbtb2	regulator of chromosome condensation (RCC1) and BTB (POZ) domain containing protein 2 [Source:MGI Symbol;Acc:MGI:1917200]
1847	ENSMUSG00000036606	22208.5	0.198015	0.0512168	3.86622	0.000110534	0.000938133	Plxnb2	plexin B2 [Source:MGI Symbol;Acc:MGI:2154239]
1848	ENSMUSG00000056708	4241.85	0.198144	0.0652886	3.03489	0.00240622	0.0131171	Ier5	immediate early response 5 [Source:MGI Symbol;Acc:MGI:1337072]
1849	ENSMUSG00000001150	4209.96	0.198496	0.0617183	3.21616	0.00129919	0.00773526	Mcm3ap	minichromosome maintenance complex component 3 associated protein [Source:MGI Symbol;Acc:MGI:1930089]
1850	ENSMUSG00000014668	2084.15	0.199082	0.0792683	2.5115	0.012022	0.0476069	Chfr	checkpoint with forkhead and ring finger domains [Source:MGI Symbol;Acc:MGI:2444898]
1851	ENSMUSG00000034064	3867.51	0.199262	0.0635733	3.13437	0.00172223	0.00986236	Poglut1	protein O-glucosyltransferase 1 [Source:MGI Symbol;Acc:MGI:2444232]
1852	ENSMUSG00000024835	4974.96	0.199671	0.0608437	3.2817	0.00103184	0.00636722	Coro1b	coronin, actin binding protein 1B [Source:MGI Symbol;Acc:MGI:1345963]
1853	ENSMUSG00000032384	2686.79	0.20032	0.0717292	2.79273	0.00522657	0.0244338	Csnk1g1	casein kinase 1, gamma 1 [Source:MGI Symbol;Acc:MGI:2660884]
1854	ENSMUSG00000034165	3409.48	0.200673	0.0666535	3.01068	0.00260661	0.0140509	Ccnd3	cyclin D3 [Source:MGI Symbol;Acc:MGI:88315]
1855	ENSMUSG00000032293	5189.01	0.200843	0.0589867	3.40489	0.000661917	0.00436758	Ireb2	iron responsive element binding protein 2 [Source:MGI Symbol;Acc:MGI:1928268]
1856	ENSMUSG00000055065	17154.4	0.201224	0.0481274	4.18107	2.90147e-05	0.000290481	Ddx17	DEAD box helicase 17 [Source:MGI Symbol;Acc:MGI:1914290]
1857	ENSMUSG00000043019	3350.6	0.201647	0.0643487	3.13366	0.00172642	0.00987769	Edem3	ER degradation enhancer, mannosidase alpha-like 3 [Source:MGI Symbol;Acc:MGI:1914217]
1858	ENSMUSG00000000149	2681.24	0.201791	0.0743097	2.71554	0.00661676	0.0294895	Gna12	guanine nucleotide binding protein, alpha 12 [Source:MGI Symbol;Acc:MGI:95767]
1859	ENSMUSG00000058594	2631.76	0.201824	0.0693969	2.90825	0.00363452	0.0182215	Fbh1	F-box DNA helicase 1 [Source:MGI Symbol;Acc:MGI:1354699]
1860	ENSMUSG00000030530	5850.58	0.202285	0.0577709	3.5015	0.000462647	0.00319493	Furin	furin (paired basic amino acid cleaving enzyme) [Source:MGI Symbol;Acc:MGI:97513]
1861	ENSMUSG00000057363	2907.49	0.202907	0.0776596	2.61278	0.00898104	0.0377076	Uxs1	UDP-glucuronate decarboxylase 1 [Source:MGI Symbol;Acc:MGI:1915133]
1862	ENSMUSG00000020271	4938.12	0.202912	0.0569947	3.56019	0.00037058	0.0026402	Fbxw11	F-box and WD-40 domain protein 11 [Source:MGI Symbol;Acc:MGI:2144023]
1863	ENSMUSG00000015932	14109.1	0.203209	0.053997	3.76335	0.000167652	0.00134503	Dstn	destrin [Source:MGI Symbol;Acc:MGI:1929270]
1864	ENSMUSG00000024083	4758.91	0.203544	0.0623783	3.26306	0.00110215	0.00673108	Pja2	praja ring finger ubiquitin ligase 2 [Source:MGI Symbol;Acc:MGI:2159342]
1865	ENSMUSG00000027293	3330.31	0.203806	0.0664407	3.06749	0.00215863	0.0119827	Ehd4	EH-domain containing 4 [Source:MGI Symbol;Acc:MGI:1919619]
1866	ENSMUSG00000023972	9863.82	0.203902	0.0479666	4.2509	2.1291e-05	0.000221131	Ptk7	PTK7 protein tyrosine kinase 7 [Source:MGI Symbol;Acc:MGI:1918711]
1867	ENSMUSG00000004771	4039.35	0.204246	0.0664214	3.07501	0.00210496	0.0117197	Rab11a	RAB11A, member RAS oncogene family [Source:MGI Symbol;Acc:MGI:1858202]
1868	ENSMUSG00000039361	11277.1	0.204256	0.0454441	4.49467	6.96794e-06	8.27087e-05	Picalm	phosphatidylinositol binding clathrin assembly protein [Source:MGI Symbol;Acc:MGI:2385902]
1869	ENSMUSG00000026437	3072.78	0.205265	0.0693983	2.95779	0.00309856	0.0160974	Cdk18	cyclin dependent kinase 18 [Source:MGI Symbol;Acc:MGI:97518]
1870	ENSMUSG00000027312	2837.34	0.205404	0.070775	2.90221	0.00370536	0.0185139	Atrn	attractin [Source:MGI Symbol;Acc:MGI:1341628]
1871	ENSMUSG00000030894	4032.06	0.205426	0.0697326	2.94592	0.00321999	0.0165505	Tpp1	tripeptidyl peptidase I [Source:MGI Symbol;Acc:MGI:1336194]
1872	ENSMUSG00000070044	1856.74	0.205513	0.0819655	2.50731	0.0121655	0.0480325	Fam149a	family with sequence similarity 149, member A [Source:MGI Symbol;Acc:MGI:2387177]
1873	ENSMUSG00000037815	15210.1	0.205561	0.0447658	4.59193	4.39176e-06	5.46749e-05	Ctnna1	catenin (cadherin associated protein), alpha 1 [Source:MGI Symbol;Acc:MGI:88274]
1874	ENSMUSG00000041028	12710.2	0.206375	0.0450147	4.58461	4.54831e-06	5.64536e-05	Ghitm	growth hormone inducible transmembrane protein [Source:MGI Symbol;Acc:MGI:1913342]
1875	ENSMUSG00000026842	5676.22	0.206418	0.0541391	3.81274	0.000137436	0.00113043	Abl1	c-abl oncogene 1, non-receptor tyrosine kinase [Source:MGI Symbol;Acc:MGI:87859]
1876	ENSMUSG00000047714	3571.81	0.206422	0.0687629	3.00193	0.0026827	0.014372	Ppp1r2	protein phosphatase 1, regulatory inhibitor subunit 2 [Source:MGI Symbol;Acc:MGI:1914099]
1877	ENSMUSG00000037012	4853.03	0.206444	0.0576524	3.58083	0.000342505	0.0024726	Hk1	hexokinase 1 [Source:MGI Symbol;Acc:MGI:96103]
1878	ENSMUSG00000024639	2551.74	0.206472	0.07441	2.77479	0.0055238	0.0255253	Gnaq	guanine nucleotide binding protein, alpha q polypeptide [Source:MGI Symbol;Acc:MGI:95776]
1879	ENSMUSG00000032086	2962.79	0.206535	0.070905	2.91284	0.00358155	0.0180391	Bace1	beta-site APP cleaving enzyme 1 [Source:MGI Symbol;Acc:MGI:1346542]
1880	ENSMUSG00000031858	2547.43	0.206571	0.075379	2.74043	0.0061359	0.027792	Mau2	MAU2 sister chromatid cohesion factor [Source:MGI Symbol;Acc:MGI:1921799]
1881	ENSMUSG00000028530	7191.3	0.206678	0.052437	3.94145	8.09911e-05	0.00071181	Jak1	Janus kinase 1 [Source:MGI Symbol;Acc:MGI:96628]
1882	ENSMUSG00000024127	1957.2	0.207054	0.0778812	2.65859	0.00784692	0.0338726	Prepl	prolyl endopeptidase-like [Source:MGI Symbol;Acc:MGI:2441932]
1883	ENSMUSG00000030583	2960	0.207106	0.0701949	2.95044	0.00317324	0.0163681	Sipa1l3	signal-induced proliferation-associated 1 like 3 [Source:MGI Symbol;Acc:MGI:1921456]
1884	ENSMUSG00000025575	2140.9	0.207539	0.0801079	2.59075	0.00957679	0.0396853	Cant1	calcium activated nucleotidase 1 [Source:MGI Symbol;Acc:MGI:1923275]
1885	ENSMUSG00000029106	6274.5	0.207598	0.0526721	3.94133	8.10301e-05	0.00071181	Add1	adducin 1 (alpha) [Source:MGI Symbol;Acc:MGI:87918]
1886	ENSMUSG00000021831	4583.99	0.20811	0.0577635	3.60279	0.000314823	0.00230205	Ero1a	endoplasmic reticulum oxidoreductase 1 alpha [Source:MGI Symbol;Acc:MGI:1354385]
1887	ENSMUSG00000032562	14390.6	0.208137	0.0455629	4.56812	4.92119e-06	6.04491e-05	Gnai2	guanine nucleotide binding protein (G protein), alpha inhibiting 2 [Source:MGI Symbol;Acc:MGI:95772]
1888	ENSMUSG00000031483	2875.8	0.208559	0.0693078	3.00917	0.00261959	0.0141019	Erlin2	ER lipid raft associated 2 [Source:MGI Symbol;Acc:MGI:2387215]
1889	ENSMUSG00000020458	25310.8	0.209284	0.0467492	4.47674	7.5792e-06	8.89125e-05	Rtn4	reticulon 4 [Source:MGI Symbol;Acc:MGI:1915835]
1890	ENSMUSG00000004085	4186.27	0.210084	0.0595625	3.52713	0.000420098	0.00294791	Map3k20	mitogen-activated protein kinase kinase kinase 20 [Source:MGI Symbol;Acc:MGI:2443258]
1891	ENSMUSG00000031812	3421.32	0.210741	0.0629539	3.34755	0.000815306	0.00519827	Map1lc3b	microtubule-associated protein 1 light chain 3 beta [Source:MGI Symbol;Acc:MGI:1914693]
1892	ENSMUSG00000028673	1874.51	0.210746	0.0841337	2.50489	0.0122488	0.0482589	Fuca1	fucosidase, alpha-L- 1, tissue [Source:MGI Symbol;Acc:MGI:95593]
1893	ENSMUSG00000014599	11769.8	0.211597	0.0452133	4.67997	2.86916e-06	3.71311e-05	Csf1	colony stimulating factor 1 (macrophage) [Source:MGI Symbol;Acc:MGI:1339753]
1894	ENSMUSG00000041530	2332.68	0.212203	0.0789316	2.68844	0.00717863	0.0314488	Ago1	argonaute RISC catalytic subunit 1 [Source:MGI Symbol;Acc:MGI:2446630]
1895	ENSMUSG00000031537	1852.11	0.212409	0.0836395	2.53958	0.0110986	0.0446567	Ikbkb	inhibitor of kappaB kinase beta [Source:MGI Symbol;Acc:MGI:1338071]
1896	ENSMUSG00000041236	3699.5	0.212564	0.0627416	3.38793	0.000704219	0.00459098	Vps41	VPS41 HOPS complex subunit [Source:MGI Symbol;Acc:MGI:1929215]
1897	ENSMUSG00000032777	11350.8	0.212675	0.0473087	4.49547	6.94153e-06	8.25453e-05	Gtf3c1	general transcription factor III C 1 [Source:MGI Symbol;Acc:MGI:107887]
1898	ENSMUSG00000042055	2654.62	0.212698	0.0776861	2.73792	0.00618289	0.0279473	Wdr11	WD repeat domain 11 [Source:MGI Symbol;Acc:MGI:1920230]
1899	ENSMUSG00000056737	4277.37	0.212708	0.0616618	3.44959	0.000561446	0.00378114	Capg	capping protein (actin filament), gelsolin-like [Source:MGI Symbol;Acc:MGI:1098259]
1900	ENSMUSG00000050721	1746.44	0.212795	0.0816585	2.60591	0.00916298	0.0383444	Plekho2	pleckstrin homology domain containing, family O member 2 [Source:MGI Symbol;Acc:MGI:2143132]
1901	ENSMUSG00000022051	4676.27	0.212958	0.0580318	3.66967	0.000242863	0.00185706	Bnip3l	BCL2/adenovirus E1B interacting protein 3-like [Source:MGI Symbol;Acc:MGI:1332659]
1902	ENSMUSG00000030660	4557.15	0.213061	0.0582458	3.65796	0.000254233	0.00192594	Pik3c2a	phosphatidylinositol-4-phosphate 3-kinase catalytic subunit type 2 alpha [Source:MGI Symbol;Acc:MGI:1203729]
1903	ENSMUSG00000008136	4204.3	0.213197	0.0596532	3.57394	0.000351649	0.00252463	Fhl2	four and a half LIM domains 2 [Source:MGI Symbol;Acc:MGI:1338762]
1904	ENSMUSG00000019877	11035.2	0.21323	0.0490626	4.34608	1.38591e-05	0.000149663	Serinc1	serine incorporator 1 [Source:MGI Symbol;Acc:MGI:1926228]
1905	ENSMUSG00000022390	5910.98	0.213632	0.0547605	3.90121	9.57136e-05	0.000825783	Zc3h7b	zinc finger CCCH type containing 7B [Source:MGI Symbol;Acc:MGI:1328310]
1906	ENSMUSG00000035354	2459.48	0.214328	0.0786373	2.72552	0.00642001	0.028772	Uvrag	UV radiation resistance associated gene [Source:MGI Symbol;Acc:MGI:1925860]
1907	ENSMUSG00000021375	2813.04	0.21438	0.0696307	3.07881	0.00207826	0.0115958	Kif13a	kinesin family member 13A [Source:MGI Symbol;Acc:MGI:1098264]
1908	ENSMUSG00000003518	2147.02	0.214711	0.078947	2.71968	0.00653445	0.0292124	Dusp3	dual specificity phosphatase 3 (vaccinia virus phosphatase VH1-related) [Source:MGI Symbol;Acc:MGI:1919599]
1909	ENSMUSG00000040007	1860.64	0.214907	0.0800984	2.68304	0.00729562	0.0319153	Bahd1	bromo adjacent homology domain containing 1 [Source:MGI Symbol;Acc:MGI:2139371]
1910	ENSMUSG00000028480	7946.9	0.215076	0.0521579	4.12355	3.73075e-05	0.000364551	Glipr2	GLI pathogenesis-related 2 [Source:MGI Symbol;Acc:MGI:1917770]
1911	ENSMUSG00000035778	1865.94	0.215953	0.0841412	2.56655	0.0102715	0.0420054	Ggta1	glycoprotein galactosyltransferase alpha 1, 3 [Source:MGI Symbol;Acc:MGI:95704]
1912	ENSMUSG00000025190	3714.89	0.216217	0.0665758	3.24767	0.00116352	0.00705304	Got1	glutamic-oxaloacetic transaminase 1, soluble [Source:MGI Symbol;Acc:MGI:95791]
1913	ENSMUSG00000030835	10491.3	0.216252	0.0478261	4.52163	6.13653e-06	7.34413e-05	Nomo1	nodal modulator 1 [Source:MGI Symbol;Acc:MGI:2385850]
1914	ENSMUSG00000040097	2060.94	0.216282	0.0772483	2.79983	0.00511302	0.0239926	Flywch1	FLYWCH-type zinc finger 1 [Source:MGI Symbol;Acc:MGI:2442638]
1915	ENSMUSG00000057522	4586.63	0.216739	0.0625998	3.46229	0.000535593	0.00364086	Spop	speckle-type BTB/POZ protein [Source:MGI Symbol;Acc:MGI:1343085]
1916	ENSMUSG00000000282	2640.93	0.217031	0.0722791	3.00267	0.00267619	0.0143536	Mnt	max binding protein [Source:MGI Symbol;Acc:MGI:109150]
1917	ENSMUSG00000034341	2001.14	0.217178	0.079761	2.72286	0.00647189	0.0289735	Wbp2	WW domain binding protein 2 [Source:MGI Symbol;Acc:MGI:104709]
1918	ENSMUSG00000032046	1784.37	0.21748	0.0845024	2.57366	0.010063	0.0413584	Abhd12	abhydrolase domain containing 12 [Source:MGI Symbol;Acc:MGI:1923442]
1919	ENSMUSG00000030986	2324.43	0.217585	0.0766188	2.83984	0.00451355	0.0216388	Dhx32	DEAH (Asp-Glu-Ala-His) box polypeptide 32 [Source:MGI Symbol;Acc:MGI:2141813]
1920	ENSMUSG00000036093	5357.58	0.217697	0.057295	3.79958	0.000144943	0.0011847	Arl5a	ADP-ribosylation factor-like 5A [Source:MGI Symbol;Acc:MGI:1922673]
1921	ENSMUSG00000037235	6338.78	0.217794	0.0542933	4.01144	6.03497e-05	0.000551691	Mxd4	Max dimerization protein 4 [Source:MGI Symbol;Acc:MGI:104991]
1922	ENSMUSG00000030718	2805.06	0.218123	0.0681192	3.20207	0.00136442	0.00805802	Ppme1	protein phosphatase methylesterase 1 [Source:MGI Symbol;Acc:MGI:1919840]
1923	ENSMUSG00000022994	3387.92	0.21824	0.0652265	3.34588	0.000820209	0.00522443	Adcy6	adenylate cyclase 6 [Source:MGI Symbol;Acc:MGI:87917]
1924	ENSMUSG00000005417	16510.9	0.218431	0.0425455	5.13406	2.83565e-07	4.58946e-06	Mprip	myosin phosphatase Rho interacting protein [Source:MGI Symbol;Acc:MGI:1349438]
1925	ENSMUSG00000041870	4324.48	0.219163	0.0584766	3.74787	0.000178342	0.00142118	Ankrd13a	ankyrin repeat domain 13a [Source:MGI Symbol;Acc:MGI:1915670]
1926	ENSMUSG00000057530	2423.82	0.219925	0.078539	2.80021	0.00510699	0.0239729	Ece1	endothelin converting enzyme 1 [Source:MGI Symbol;Acc:MGI:1101357]
1927	ENSMUSG00000039414	1699.74	0.220271	0.0880758	2.50092	0.0123871	0.0486715	Heatr5b	HEAT repeat containing 5B [Source:MGI Symbol;Acc:MGI:2444098]
1928	ENSMUSG00000031751	4944.51	0.220282	0.0568089	3.87759	0.000105494	0.000901227	Amfr	autocrine motility factor receptor [Source:MGI Symbol;Acc:MGI:1345634]
1929	ENSMUSG00000033352	3752.36	0.220519	0.0612638	3.59951	0.000318822	0.00232608	Map2k4	mitogen-activated protein kinase kinase 4 [Source:MGI Symbol;Acc:MGI:1346869]
1930	ENSMUSG00000072772	2163.77	0.220529	0.0785306	2.8082	0.004982	0.0234453	Grcc10	gene rich cluster, C10 gene [Source:MGI Symbol;Acc:MGI:1315201]
1931	ENSMUSG00000002957	9239.78	0.220602	0.0475924	4.63522	3.56551e-06	4.53334e-05	Ap2a2	adaptor-related protein complex 2, alpha 2 subunit [Source:MGI Symbol;Acc:MGI:101920]
1932	ENSMUSG00000031078	18958.5	0.220639	0.0431043	5.11872	3.07612e-07	4.95072e-06	Cttn	cortactin [Source:MGI Symbol;Acc:MGI:99695]
1933	ENSMUSG00000042331	6172.69	0.220651	0.057182	3.85876	0.000113965	0.000962875	Specc1	sperm antigen with calponin homology and coiled-coil domains 1 [Source:MGI Symbol;Acc:MGI:2442356]
1934	ENSMUSG00000000538	2474.48	0.220764	0.0744949	2.96349	0.00304177	0.0158719	Tom1l2	target of myb1-like 2 (chicken) [Source:MGI Symbol;Acc:MGI:2443306]
1935	ENSMUSG00000028698	3346.3	0.221187	0.0641051	3.45039	0.00055978	0.00377454	Pik3r3	phosphoinositide-3-kinase regulatory subunit 3 [Source:MGI Symbol;Acc:MGI:109277]
1936	ENSMUSG00000023079	1827.37	0.221375	0.0799154	2.77012	0.00560364	0.0257665	Gtf2ird1	general transcription factor II I repeat domain-containing 1 [Source:MGI Symbol;Acc:MGI:1861942]
1937	ENSMUSG00000042364	3371.51	0.221761	0.0637539	3.4784	0.000504422	0.00345054	Snx18	sorting nexin 18 [Source:MGI Symbol;Acc:MGI:2137642]
1938	ENSMUSG00000030890	6010.69	0.221853	0.0540696	4.1031	4.07658e-05	0.000393336	Ilk	integrin linked kinase [Source:MGI Symbol;Acc:MGI:1195267]
1939	ENSMUSG00000017765	3799.43	0.221932	0.0611414	3.62981	0.000283629	0.00210583	Slc12a4	solute carrier family 12, member 4 [Source:MGI Symbol;Acc:MGI:1309465]
1940	ENSMUSG00000029344	2001.95	0.222799	0.0775303	2.8737	0.00405695	0.019866	Tpst2	protein-tyrosine sulfotransferase 2 [Source:MGI Symbol;Acc:MGI:1309516]
1941	ENSMUSG00000004317	4504.91	0.222988	0.0602803	3.69919	0.000216289	0.00167438	Clcn5	chloride channel, voltage-sensitive 5 [Source:MGI Symbol;Acc:MGI:99486]
1942	ENSMUSG00000007872	5298.37	0.223099	0.0554595	4.02273	5.75268e-05	0.000530345	Id3	inhibitor of DNA binding 3 [Source:MGI Symbol;Acc:MGI:96398]
1943	ENSMUSG00000039910	3393.8	0.224078	0.0660325	3.39345	0.000690192	0.00451532	Cited2	Cbp/p300-interacting transactivator, with Glu/Asp-rich carboxy-terminal domain, 2 [Source:MGI Symbol;Acc:MGI:1306784]
1944	ENSMUSG00000036620	3978.23	0.224512	0.0612407	3.66605	0.000246325	0.00187913	Mgat4b	mannoside acetylglucosaminyltransferase 4, isoenzyme B [Source:MGI Symbol;Acc:MGI:2143974]
1945	ENSMUSG00000020205	1552.93	0.22455	0.0889547	2.52431	0.0115924	0.0462033	Phlda1	pleckstrin homology like domain, family A, member 1 [Source:MGI Symbol;Acc:MGI:1096880]
1946	ENSMUSG00000022863	2110.09	0.225148	0.0822223	2.73829	0.00617603	0.0279259	Btg3	BTG anti-proliferation factor 3 [Source:MGI Symbol;Acc:MGI:109532]
1947	ENSMUSG00000066043	2677.8	0.225464	0.0708225	3.18351	0.00145499	0.00853047	Phactr4	phosphatase and actin regulator 4 [Source:MGI Symbol;Acc:MGI:2140327]
1948	ENSMUSG00000069833	30321	0.225641	0.0538071	4.19352	2.74658e-05	0.00027753	Ahnak	AHNAK nucleoprotein (desmoyokin) [Source:MGI Symbol;Acc:MGI:1316648]
1949	ENSMUSG00000038604	2723.36	0.225777	0.0740642	3.0484	0.00230065	0.012626	Ripor1	RHO family interacting cell polarization regulator 1 [Source:MGI Symbol;Acc:MGI:1922937]
1950	ENSMUSG00000017670	2390.44	0.225943	0.07645	2.95544	0.00312221	0.0161624	Elmo2	engulfment and cell motility 2 [Source:MGI Symbol;Acc:MGI:2153045]
1951	ENSMUSG00000035078	1630.97	0.226067	0.0845785	2.67286	0.00752073	0.0327354	Mtmr9	myotubularin related protein 9 [Source:MGI Symbol;Acc:MGI:2442842]
1952	ENSMUSG00000017119	6246.76	0.226189	0.055023	4.1108	3.94294e-05	0.000382421	Nbr1	NBR1, autophagy cargo receptor [Source:MGI Symbol;Acc:MGI:108498]
1953	ENSMUSG00000024773	1714.9	0.226703	0.0878115	2.5817	0.00983148	0.040586	Atg2a	autophagy related 2A [Source:MGI Symbol;Acc:MGI:1916291]
1954	ENSMUSG00000018474	18506	0.226803	0.0458243	4.94941	7.44386e-07	1.10672e-05	Chd3	chromodomain helicase DNA binding protein 3 [Source:MGI Symbol;Acc:MGI:1344395]
1955	ENSMUSG00000013415	4991.04	0.227032	0.0598128	3.79571	0.00014722	0.00120105	Igf2bp1	insulin-like growth factor 2 mRNA binding protein 1 [Source:MGI Symbol;Acc:MGI:1890357]
1956	ENSMUSG00000035901	6865.93	0.227772	0.0512976	4.4402	8.98739e-06	0.000102933	Dennd5a	DENN domain containing 5A [Source:MGI Symbol;Acc:MGI:1201681]
1957	ENSMUSG00000022770	4030.95	0.22794	0.0599713	3.80081	0.000144223	0.00117956	Dlg1	discs large MAGUK scaffold protein 1 [Source:MGI Symbol;Acc:MGI:107231]
1958	ENSMUSG00000068284	2323.71	0.227951	0.0753436	3.02549	0.00248234	0.0134813	Usf3	upstream transcription factor family member 3 [Source:MGI Symbol;Acc:MGI:2685454]
1959	ENSMUSG00000079562	6277.54	0.228857	0.052615	4.34966	1.36351e-05	0.000147366	Maea	macrophage erythroblast attacher [Source:MGI Symbol;Acc:MGI:1891748]
1960	ENSMUSG00000005483	1826.35	0.229096	0.0812579	2.81937	0.00481184	0.0227677	Dnajb1	DnaJ heat shock protein family (Hsp40) member B1 [Source:MGI Symbol;Acc:MGI:1931874]
1961	ENSMUSG00000038481	1604.69	0.229183	0.0849974	2.69635	0.00701044	0.0309061	Cdk19	cyclin dependent kinase 19 [Source:MGI Symbol;Acc:MGI:1925584]
1962	ENSMUSG00000029776	2104.53	0.229299	0.0785218	2.9202	0.00349811	0.0177077	Hibadh	3-hydroxyisobutyrate dehydrogenase [Source:MGI Symbol;Acc:MGI:1889802]
1963	ENSMUSG00000004677	6460.65	0.22932	0.0567331	4.04209	5.29773e-05	0.000491529	Myo9b	myosin IXb [Source:MGI Symbol;Acc:MGI:106624]
1964	ENSMUSG00000024851	2171.78	0.229691	0.0763848	3.00703	0.00263818	0.0141703	Pitpnm1	phosphatidylinositol transfer protein, membrane-associated 1 [Source:MGI Symbol;Acc:MGI:1197524]
1965	ENSMUSG00000042211	3010.61	0.229738	0.0701848	3.27333	0.00106287	0.00654325	Fbxo38	F-box protein 38 [Source:MGI Symbol;Acc:MGI:2444639]
1966	ENSMUSG00000029070	5066.99	0.230426	0.0647538	3.5585	0.000372978	0.00265006	Mxra8	matrix-remodelling associated 8 [Source:MGI Symbol;Acc:MGI:1922011]
1967	ENSMUSG00000021103	2030.91	0.230741	0.0785208	2.93859	0.00329705	0.0168139	Mnat1	menage a trois 1 [Source:MGI Symbol;Acc:MGI:106207]
1968	ENSMUSG00000031986	2024.66	0.230925	0.0773668	2.98481	0.00283758	0.0150054	Sprtn	SprT-like N-terminal domain [Source:MGI Symbol;Acc:MGI:2685351]
1969	ENSMUSG00000020225	1770.83	0.231276	0.0907657	2.54806	0.0108325	0.0437897	Tmbim4	transmembrane BAX inhibitor motif containing 4 [Source:MGI Symbol;Acc:MGI:1915462]
1970	ENSMUSG00000054364	2695.69	0.231701	0.0688374	3.36591	0.000762909	0.00491464	Rhob	ras homolog family member B [Source:MGI Symbol;Acc:MGI:107949]
1971	ENSMUSG00000053950	1852.07	0.231741	0.0832179	2.78475	0.00535689	0.0248862	Adnp2	ADNP homeobox 2 [Source:MGI Symbol;Acc:MGI:2448562]
1972	ENSMUSG00000029822	1902.24	0.231743	0.0862707	2.68623	0.00722641	0.0316337	Osbpl3	oxysterol binding protein-like 3 [Source:MGI Symbol;Acc:MGI:1918970]
1973	ENSMUSG00000032217	2048.02	0.231849	0.0852869	2.71847	0.00655855	0.0293001	Rnf111	ring finger 111 [Source:MGI Symbol;Acc:MGI:1934919]
1974	ENSMUSG00000029406	2082.73	0.232178	0.0764559	3.03676	0.00239137	0.013047	Pitpnm2	phosphatidylinositol transfer protein, membrane-associated 2 [Source:MGI Symbol;Acc:MGI:1336192]
1975	ENSMUSG00000020390	3586.76	0.232454	0.0723109	3.21465	0.00130605	0.00777257	Ube2b	ubiquitin-conjugating enzyme E2B [Source:MGI Symbol;Acc:MGI:102944]
1976	ENSMUSG00000061119	1565.19	0.232476	0.0887267	2.62014	0.0087894	0.0370222	Prcp	prolylcarboxypeptidase (angiotensinase C) [Source:MGI Symbol;Acc:MGI:1919711]
1977	ENSMUSG00000018476	2964.17	0.232502	0.0707238	3.28747	0.00101092	0.00626483	Kdm6b	KDM1 lysine (K)-specific demethylase 6B [Source:MGI Symbol;Acc:MGI:2448492]
1978	ENSMUSG00000024242	1543.79	0.232609	0.0895426	2.59775	0.00938366	0.0390698	Map4k3	mitogen-activated protein kinase kinase kinase kinase 3 [Source:MGI Symbol;Acc:MGI:2154405]
1979	ENSMUSG00000044700	1413.65	0.233374	0.0919127	2.53908	0.0111143	0.0446799	Tmem201	transmembrane protein 201 [Source:MGI Symbol;Acc:MGI:1196277]
1980	ENSMUSG00000029364	3932.16	0.233436	0.0600522	3.88722	0.0001014	0.000869091	Wsb2	WD repeat and SOCS box-containing 2 [Source:MGI Symbol;Acc:MGI:2144041]
1981	ENSMUSG00000033436	3426.42	0.234211	0.0629261	3.72199	0.000197658	0.00155516	Armcx2	armadillo repeat containing, X-linked 2 [Source:MGI Symbol;Acc:MGI:1914666]
1982	ENSMUSG00000026889	1615.23	0.234348	0.0847901	2.76387	0.0057121	0.0262005	Rbm18	RNA binding motif protein 18 [Source:MGI Symbol;Acc:MGI:1915139]
1983	ENSMUSG00000022474	2908.66	0.234366	0.0677552	3.459	0.000542175	0.0036703	Pmm1	phosphomannomutase 1 [Source:MGI Symbol;Acc:MGI:1353418]
1984	ENSMUSG00000018401	2167.15	0.234378	0.076813	3.05128	0.00227871	0.0125267	Mtmr4	myotubularin related protein 4 [Source:MGI Symbol;Acc:MGI:2180699]
1985	ENSMUSG00000027180	2814.47	0.235026	0.0682767	3.44226	0.000576874	0.00386707	Fbxo3	F-box protein 3 [Source:MGI Symbol;Acc:MGI:1929084]
1986	ENSMUSG00000028007	2911.88	0.235037	0.074935	3.13655	0.00170949	0.00980231	Snx7	sorting nexin 7 [Source:MGI Symbol;Acc:MGI:1923811]
1987	ENSMUSG00000033769	1663.46	0.235075	0.0850795	2.76301	0.00572716	0.0262604	Exoc6b	exocyst complex component 6B [Source:MGI Symbol;Acc:MGI:1923164]
1988	ENSMUSG00000032290	3422.27	0.235898	0.0687621	3.43064	0.000602165	0.00402214	Ptpn9	protein tyrosine phosphatase, non-receptor type 9 [Source:MGI Symbol;Acc:MGI:1928376]
1989	ENSMUSG00000070733	2886.4	0.236331	0.085631	2.75987	0.00578242	0.026458	Fryl	FRY like transcription coactivator [Source:MGI Symbol;Acc:MGI:1919563]
1990	ENSMUSG00000060147	8249.48	0.236533	0.0524226	4.51204	6.42065e-06	7.64908e-05	Serpinb6a	serine (or cysteine) peptidase inhibitor, clade B, member 6a [Source:MGI Symbol;Acc:MGI:103123]
1991	ENSMUSG00000073481	1708.45	0.236574	0.0857722	2.75817	0.00581266	0.0265684	Mtarc2	mitochondrial amidoxime reducing component 2 [Source:MGI Symbol;Acc:MGI:1914497]
1992	ENSMUSG00000038780	3161.77	0.236883	0.070928	3.33977	0.00083849	0.00530976	Smurf1	SMAD specific E3 ubiquitin protein ligase 1 [Source:MGI Symbol;Acc:MGI:1923038]
1993	ENSMUSG00000025510	3091.06	0.237461	0.0668137	3.55407	0.000379316	0.00268825	Cd151	CD151 antigen [Source:MGI Symbol;Acc:MGI:1096360]
1994	ENSMUSG00000042744	2354.79	0.237647	0.090379	2.62945	0.0085523	0.0362458	Hectd4	HECT domain E3 ubiquitin protein ligase 4 [Source:MGI Symbol;Acc:MGI:3647820]
1995	ENSMUSG00000091243	5743.2	0.237939	0.0543074	4.38134	1.17952e-05	0.000130286	Vgll3	vestigial like family member 3 [Source:MGI Symbol;Acc:MGI:1920819]
1996	ENSMUSG00000002083	1899.4	0.23794	0.0816242	2.91506	0.0035562	0.0179253	Bbc3	BCL2 binding component 3 [Source:MGI Symbol;Acc:MGI:2181667]
1997	ENSMUSG00000062234	5409.42	0.238037	0.0558602	4.26131	2.03234e-05	0.000211925	Gak	cyclin G associated kinase [Source:MGI Symbol;Acc:MGI:2442153]
1998	ENSMUSG00000020841	6030.82	0.2381	0.0592621	4.01774	5.87593e-05	0.00053942	Cpd	carboxypeptidase D [Source:MGI Symbol;Acc:MGI:107265]
1999	ENSMUSG00000075376	2506.73	0.238116	0.0809551	2.94133	0.00326808	0.016725	Rc3h2	ring finger and CCCH-type zinc finger domains 2 [Source:MGI Symbol;Acc:MGI:2442789]
[truncated: 1,262 more rows]
