# Supplementary material for: An oncoprotein CREPT functions as a co-factor in MYC-driven transformation and tumor growth
Source: J Biol Chem. 2024 Nov 29;301(1):108030. doi: 10.1016/j.jbc.2024.108030 (PMC11730240; doi:10.1016/j.jbc.2024.108030)
Supplement: Table S3 [file mmc3.xlsx]

## Sheet: gsea_H
	ID	Description	setSize	enrichmentScore	NES	pvalue	p.adjust	qvalue	rank	leading_edge	core_enrichment
HALLMARK_E2F_TARGETS	HALLMARK_E2F_TARGETS	HALLMARK_E2F_TARGETS	116	-0.506789	-2.63434	0.00502513	0.0379919	0.0310138	1340	tags=88%, list=44%, signal=51%	233726/16906/56403/73804/70699/101565/100710/53605/51788/18393/67241/26934/54124/21853/12530/21917/18817/20492/17217/20937/21335/14375/19687/24061/14793/12236/21973/103468/12189/19718/110809/50927/20382/70218/229841/11991/18949/68278/17219/103573/69716/105988/110074/110033/17216/56150/18973/22042/20877/101739/70472/18861/70769/13433/69639/76522/17089/98386/52276/20873/20842/13006/15366/16881/1721…
HALLMARK_MYC_TARGETS_V1	HALLMARK_MYC_TARGETS_V1	HALLMARK_MYC_TARGETS_V1	78	-0.48727	-2.40265	0.00406504	0.0379919	0.0310138	1532	tags=97%, list=51%, signal=49%	18148/19384/107508/53379/27041/67134/14113/13690/23918/14208/16211/101943/73192/66870/13684/19934/24015/15528/15382/18655/67204/52530/20462/23983/13204/20383/56403/78655/27966/20823/16828/103136/51810/56200/53605/51788/18393/66973/68011/17217/108062/66445/21781/14375/15982/12566/110809/20382/30877/11991/12544/17219/103573/110074/225027/17216/56150/66446/70769/18538/110052/107995/69719/17218/20810…
HALLMARK_G2M_CHECKPOINT	HALLMARK_G2M_CHECKPOINT	HALLMARK_G2M_CHECKPOINT	102	-0.439351	-2.26014	0.00483092	0.0379919	0.0310138	1363	tags=81%, list=45%, signal=46%	14030/72119/16906/56403/73804/71514/16882/100710/51810/51788/233406/26934/54124/12530/21917/18817/20937/21781/21335/18005/12235/24061/21973/110809/50927/20382/229841/11991/12544/68278/17219/103573/105988/15251/110033/17216/56150/18973/20877/70769/71819/17975/68612/98386/20873/20842/16551/15366/19650/12449/17215/14211/12580/12442/19891/11799/245474/17865/17345/108907/107995/26909/13555/17218/12615…
HALLMARK_MYC_TARGETS_V2	HALLMARK_MYC_TARGETS_V2	HALLMARK_MYC_TARGETS_V2	28	-0.51397	-1.93693	0.00291545	0.0379919	0.0310138	1222	tags=82%, list=40%, signal=49%	18817/72515/17217/107071/30877/101612/53414/70769/107094/67973/20873/27998/17218/20810/28126/21453/68493/12567/20509/13340/66422/69071/22256
HALLMARK_IL6_JAK_STAT3_SIGNALING	HALLMARK_IL6_JAK_STAT3_SIGNALING	HALLMARK_IL6_JAK_STAT3_SIGNALING	12	0.725411	1.91676	0.00328947	0.0379919	0.0310138	287	tags=42%, list=9%, signal=38%	12804/320207/12494/20306/15368
HALLMARK_P53_PATHWAY	HALLMARK_P53_PATHWAY	HALLMARK_P53_PATHWAY	70	0.417869	1.6326	0.00542741	0.0379919	0.0310138	831	tags=54%, list=27%, signal=40%	268860/19124/56464/21952/21452/15368/16450/11910/11486/64058/19267/13836/14667/13139/14062/12575/15937/20620/21354/17246/207785/56312/13830/217344/14102/17112/16878/76500/75234/18590/71795/231712/11820/224624/50708/76281/27416/17872
HALLMARK_APICAL_JUNCTION	HALLMARK_APICAL_JUNCTION	HALLMARK_APICAL_JUNCTION	73	0.412439	1.61916	0.00540541	0.0379919	0.0310138	678	tags=38%, list=22%, signal=30%	12560/245537/75599/20563/56191/12490/110380/20963/18383/19294/98932/22329/19261/23794/68794/20410/16782/93737/20392/12798/12153/216856/20779/58235/22330/102657/56217/20130
HALLMARK_MYOGENESIS	HALLMARK_MYOGENESIS	HALLMARK_MYOGENESIS	59	0.425157	1.61542	0.0138696	0.0849515	0.0693481	812	tags=47%, list=27%, signal=35%	14199/17929/216459/24131/21345/16404/20411/12955/21952/13527/11603/15464/226251/16651/20410/12575/11443/16985/12709/17967/227753/13808/78286/30953/11820/18767/11790/76954
HALLMARK_CHOLESTEROL_HOMEOSTASIS	HALLMARK_CHOLESTEROL_HOMEOSTASIS	HALLMARK_CHOLESTEROL_HOMEOSTASIS	38	-0.394928	-1.63507	0.0188679	0.10118	0.0825959	590	tags=55%, list=20%, signal=45%	56473/192156/235293/15357/110460/13121/13360/20775/68603/170459/208715/18194/110196/69071/319554/68671/17855/16987/107503/60525/228775
HALLMARK_INFLAMMATORY_RESPONSE	HALLMARK_INFLAMMATORY_RESPONSE	HALLMARK_INFLAMMATORY_RESPONSE	36	0.462977	1.60905	0.020649	0.10118	0.0825959	637	tags=47%, list=21%, signal=38%	320207/18578/20306/17096/142980/19267/14066/16174/12575/108960/69550/74442/52118/18793/11303/18787/16878
HALLMARK_EPITHELIAL_MESENCHYMAL_TRANSITION	HALLMARK_EPITHELIAL_MESENCHYMAL_TRANSITION	HALLMARK_EPITHELIAL_MESENCHYMAL_TRANSITION	93	0.363328	1.48706	0.0259403	0.115552	0.0943285	631	tags=35%, list=21%, signal=29%	16008/11803/11475/18113/20563/53867/83554/21345/22418/22240/18383/98932/20315/22329/14219/21825/21817/18074/104009/16782/54725/17294/13132/12153/12558/19288/18645/12826/22003/52118/18793/14102/18787
HALLMARK_KRAS_SIGNALING_DN	HALLMARK_KRAS_SIGNALING_DN	HALLMARK_KRAS_SIGNALING_DN	13	0.569978	1.5308	0.0515807	0.210621	0.171936	241	tags=31%, list=8%, signal=28%	12804/16008/16506/53883
HALLMARK_INTERFERON_ALPHA_RESPONSE	HALLMARK_INTERFERON_ALPHA_RESPONSE	HALLMARK_INTERFERON_ALPHA_RESPONSE	15	0.530549	1.49342	0.0599676	0.219665	0.179319	706	tags=53%, list=23%, signal=41%	16149/19124/50908/21354/69550/13709/100121/231712
HALLMARK_MTORC1_SIGNALING	HALLMARK_MTORC1_SIGNALING	HALLMARK_MTORC1_SIGNALING	87	-0.258737	-1.31871	0.0627615	0.219665	0.179319	1307	tags=69%, list=43%, signal=40%	18451/27966/21399/70699/16828/107476/17252/12530/18817/12301/17217/12317/15926/12235/74754/15982/228026/231887/108037/59027/22027/68278/20514/76267/22433/56207/107513/17216/11639/66427/22042/18641/12035/53333/20893/19192/14381/56473/235293/12449/15357/231070/67486/21991/13361/78925/13121/13360/112407/20775/74205/170459/208715/69071/319554/170439/22256/14227/13032/228775
HALLMARK_TNFA_SIGNALING_VIA_NFKB	HALLMARK_TNFA_SIGNALING_VIA_NFKB	HALLMARK_TNFA_SIGNALING_VIA_NFKB	59	0.364312	1.38423	0.0762829	0.249191	0.203421	783	tags=47%, list=26%, signal=36%	14063/18578/19252/11910/19267/18792/55991/14066/12575/15937/20620/21354/67035/74646/15205/19288/240672/18793/11303/18787/16878/16007/75234/108767/12443/18412/22695/12519
HALLMARK_INTERFERON_GAMMA_RESPONSE	HALLMARK_INTERFERON_GAMMA_RESPONSE	HALLMARK_INTERFERON_GAMMA_RESPONSE	36	0.406128	1.41148	0.0899705	0.275535	0.224926	706	tags=47%, list=23%, signal=37%	16149/18578/12494/20344/20306/22329/50908/66892/16651/12575/50523/21354/69550/100121/14102/12183/231712
HALLMARK_TGF_BETA_SIGNALING	HALLMARK_TGF_BETA_SIGNALING	HALLMARK_TGF_BETA_SIGNALING	18	0.458607	1.36158	0.114241	0.329283	0.268802	1060	tags=61%, list=35%, signal=40%	12577/16997/21825/17131/18787/106572/15258/17872/17127/15980/16477
HALLMARK_UV_RESPONSE_UP	HALLMARK_UV_RESPONSE_UP	HALLMARK_UV_RESPONSE_UP	47	0.355867	1.2991	0.137931	0.372033	0.3037	355	tags=19%, list=12%, signal=17%	12577/16008/19266/17961/227120/17096/18753/15368/11910
HALLMARK_APOPTOSIS	HALLMARK_APOPTOSIS	HALLMARK_APOPTOSIS	61	0.333824	1.27394	0.144258	0.372033	0.3037	953	tags=49%, list=32%, signal=34%	15507/12389/12494/58801/15368/14863/11910/107869/14062/12575/15937/21354/235180/18791/17131/14102/227753/12050/21808/12443/74256/18412/11820/12368/18569/18003/14958/12633/17873/16004
HALLMARK_NOTCH_SIGNALING	HALLMARK_NOTCH_SIGNALING	HALLMARK_NOTCH_SIGNALING	12	0.502556	1.3279	0.161184	0.394901	0.322368	726	tags=58%, list=24%, signal=45%	22418/18131/270118/15205/16848/109689/12443
HALLMARK_HEDGEHOG_SIGNALING	HALLMARK_HEDGEHOG_SIGNALING	HALLMARK_HEDGEHOG_SIGNALING	10	0.514664	1.30497	0.202658	0.423934	0.346069	194	tags=20%, list=6%, signal=19%	12804/12614
HALLMARK_APICAL_SURFACE	HALLMARK_APICAL_SURFACE	HALLMARK_APICAL_SURFACE	10	0.503893	1.27766	0.207641	0.423934	0.346069	223	tags=30%, list=7%, signal=28%	15507/110380/17096
HALLMARK_ESTROGEN_RESPONSE_EARLY	HALLMARK_ESTROGEN_RESPONSE_EARLY	HALLMARK_ESTROGEN_RESPONSE_EARLY	60	0.32028	1.21786	0.197479	0.423934	0.346069	534	tags=33%, list=18%, signal=28%	16669/268860/58801/20315/12614/14389/53883/20347/21817/226251/22393/24056/232174/76453/20112/26941/27410/97998/15205/13709
HALLMARK_HYPOXIA	HALLMARK_HYPOXIA	HALLMARK_HYPOXIA	79	0.3025	1.20831	0.198953	0.423934	0.346069	768	tags=35%, list=25%, signal=27%	12577/20855/12389/14735/19252/15368/14219/13527/21817/11910/11717/14066/83397/12575/15937/14538/12457/18793/18787/21753/13808/16007/93692/108767/12368/11520/15211/22695
HALLMARK_OXIDATIVE_PHOSPHORYLATION	HALLMARK_OXIDATIVE_PHOSPHORYLATION	HALLMARK_OXIDATIVE_PHOSPHORYLATION	34	-0.296015	-1.19144	0.229167	0.449167	0.366667	1342	tags=71%, list=44%, signal=40%	67530/223696/16828/170718/66445/15926/15929/30057/66594/66525/17991/30055/24030/70383/12894/30056/214952/66407/12028/66377/66865/67442/67863/64704
HALLMARK_SPERMATOGENESIS	HALLMARK_SPERMATOGENESIS	HALLMARK_SPERMATOGENESIS	10	-0.432607	-1.22109	0.2525	0.475865	0.388462	95	tags=30%, list=3%, signal=29%	22137/106344/72391
HALLMARK_ALLOGRAFT_REJECTION	HALLMARK_ALLOGRAFT_REJECTION	HALLMARK_ALLOGRAFT_REJECTION	33	0.336768	1.13884	0.301059	0.476785	0.389212	783	tags=33%, list=26%, signal=25%	16149/20306/17096/142980/16174/14062/21354/14102/16878/21808/12519
HALLMARK_KRAS_SIGNALING_UP	HALLMARK_KRAS_SIGNALING_UP	HALLMARK_KRAS_SIGNALING_UP	39	-0.273543	-1.13507	0.268987	0.476785	0.389212	118	tags=26%, list=4%, signal=25%	78560/217410/18612/15902/66066/19092/20568/12628/14962/77125
HALLMARK_ESTROGEN_RESPONSE_LATE	HALLMARK_ESTROGEN_RESPONSE_LATE	HALLMARK_ESTROGEN_RESPONSE_LATE	67	0.290854	1.13131	0.29275	0.476785	0.389212	509	tags=27%, list=17%, signal=23%	16669/12389/56460/71228/20315/217325/53883/381290/20347/22393/64058/232174/76453/20112/16782/17294/26941/27410
HALLMARK_HEME_METABOLISM	HALLMARK_HEME_METABOLISM	HALLMARK_HEME_METABOLISM	44	0.31281	1.12806	0.299145	0.476785	0.389212	1050	tags=50%, list=35%, signal=33%	57278/20739/107747/21961/66943/383295/228608/26357/208846/52065/12183/21672/68875/192657/14958/12013/214597/18519/74334/30945/12359/68262
HALLMARK_UNFOLDED_PROTEIN_RESPONSE	HALLMARK_UNFOLDED_PROTEIN_RESPONSE	HALLMARK_UNFOLDED_PROTEIN_RESPONSE	46	-0.25976	-1.11721	0.301639	0.476785	0.389212	1536	tags=83%, list=51%, signal=41%	13629/107272/18148/67134/73192/104625/13684/233908/16549/52530/72198/381801/27966/50783/54124/12317/100037258/22027/22433/107513/11911/67398/70769/228998/70640/245474/27998/15270/66583/227715/105785/50907/276919/12611/20856/69065/109019/68090
HALLMARK_WNT_BETA_CATENIN_SIGNALING	HALLMARK_WNT_BETA_CATENIN_SIGNALING	HALLMARK_WNT_BETA_CATENIN_SIGNALING	10	-0.405727	-1.14522	0.3125	0.478516	0.390625	153	tags=20%, list=5%, signal=19%	22420/15182
HALLMARK_UV_RESPONSE_DN	HALLMARK_UV_RESPONSE_DN	HALLMARK_UV_RESPONSE_DN	55	0.294302	1.09566	0.342776	0.494001	0.403266	1105	tags=55%, list=37%, signal=35%	12389/14007/381290/19252/545156/14066/64009/13132/14360/17131/18787/16007/12286/30953/21813/23876/24000/12064/217692/17127/12394/12832/20975/17295/17314/226519/17250/17755/74194/56376
HALLMARK_IL2_STAT5_SIGNALING	HALLMARK_IL2_STAT5_SIGNALING	HALLMARK_IL2_STAT5_SIGNALING	57	0.291006	1.09406	0.338008	0.494001	0.403266	1322	tags=61%, list=44%, signal=35%	12577/11803/20344/16403/17082/21817/22779/14873/16878/13808/16410/14085/11520/15258/71602/65960/12520/17760/11492/17873/16004/68151/18950/100604/13601/57436/20719/11852/19347/66395/384009/12332/12977/18550/12445
HALLMARK_COAGULATION	HALLMARK_COAGULATION	HALLMARK_COAGULATION	30	0.282192	0.932814	0.5478	0.76692	0.626057	1030	tags=70%, list=34%, signal=47%	50908/13036/21825/18792/76453/14066/56405/12153/14360/18791/18787/13007/227753/54381/19141/16971/12334/64383/14268/13039/22388
HALLMARK_COMPLEMENT	HALLMARK_COMPLEMENT	HALLMARK_COMPLEMENT	45	0.252304	0.912089	0.58226	0.792521	0.646956	972	tags=53%, list=32%, signal=37%	320207/17096/50908/18753/13036/22762/14066/14360/18791/20779/240672/18793/16889/18787/13007/54381/27361/19141/14702/16971/13033/193740/14268/12827
HALLMARK_GLYCOLYSIS	HALLMARK_GLYCOLYSIS	HALLMARK_GLYCOLYSIS	62	-0.19932	-0.931573	0.61512	0.814619	0.664995	587	tags=27%, list=19%, signal=23%	57444/16164/112407/105785/14635/331026/18194/74246/76131/60406/53418/21810/13003/117592/20856/54128/27376
HALLMARK_FATTY_ACID_METABOLISM	HALLMARK_FATTY_ACID_METABOLISM	HALLMARK_FATTY_ACID_METABOLISM	35	-0.216562	-0.879034	0.656535	0.846585	0.691089	1396	tags=69%, list=46%, signal=37%	17319/11674/52683/16828/170718/51788/17252/66357/15926/74754/15929/381045/15490/14104/12894/67397/110460/27354/208715/18194/67442/319554/11792/14261
HALLMARK_BILE_ACID_METABOLISM	HALLMARK_BILE_ACID_METABOLISM	HALLMARK_BILE_ACID_METABOLISM	21	-0.230816	-0.80656	0.730769	0.918146	0.749507	528	tags=24%, list=17%, signal=20%	63959/67442/319554/73836/11835
HALLMARK_ADIPOGENESIS	HALLMARK_ADIPOGENESIS	HALLMARK_ADIPOGENESIS	66	-0.168361	-0.806861	0.794224	0.958464	0.78242	565	tags=26%, list=19%, signal=21%	13360/20509/22340/50907/330064/11600/107589/52064/67442/13358/170439/217430/108958/14366/69574/109019/27376
HALLMARK_XENOBIOTIC_METABOLISM	HALLMARK_XENOBIOTIC_METABOLISM	HALLMARK_XENOBIOTIC_METABOLISM	45	-0.188883	-0.803257	0.80198	0.958464	0.78242	392	tags=16%, list=13%, signal=14%	67442/209027/69071/15902/13809/14261/14962
HALLMARK_REACTIVE_OXIGEN_SPECIES_PATHWAY	HALLMARK_REACTIVE_OXIGEN_SPECIES_PATHWAY	HALLMARK_REACTIVE_OXIGEN_SPECIES_PATHWAY	18	0.229067	0.680089	0.849765	0.981165	0.800951	1445	tags=72%, list=48%, signal=38%	54132/16985/93692/21672/12359/16477/17250/59041/14325/50493/226646/11758/20655
HALLMARK_ANGIOGENESIS	HALLMARK_ANGIOGENESIS	HALLMARK_ANGIOGENESIS	16	0.230886	0.663847	0.861022	0.981165	0.800951	801	tags=38%, list=26%, signal=28%	20855/16450/18590/16410/11820/14182
HALLMARK_DNA_REPAIR	HALLMARK_DNA_REPAIR	HALLMARK_DNA_REPAIR	38	0.194072	0.680625	0.899123	0.991181	0.809127	180	tags=8%, list=6%, signal=8%	57278/18578/230103
HALLMARK_PI3K_AKT_MTOR_SIGNALING	HALLMARK_PI3K_AKT_MTOR_SIGNALING	HALLMARK_PI3K_AKT_MTOR_SIGNALING	27	-0.168158	-0.629667	0.950725	0.991181	0.809127	237	tags=11%, list=8%, signal=10%	18795/228775/55948
HALLMARK_PEROXISOME	HALLMARK_PEROXISOME	HALLMARK_PEROXISOME	22	-0.17507	-0.626016	0.926431	0.991181	0.809127	404	tags=18%, list=13%, signal=16%	110196/67442/319554/73836
HALLMARK_ANDROGEN_RESPONSE	HALLMARK_ANDROGEN_RESPONSE	HALLMARK_ANDROGEN_RESPONSE	31	0.183163	0.606191	0.943252	0.991181	0.809127	1105	tags=45%, list=37%, signal=29%	16669/83397/19341/16410/12443/192657/14958/24000/109711/22596/20229/20393/71371/56376
HALLMARK_PROTEIN_SECRETION	HALLMARK_PROTEIN_SECRETION	HALLMARK_PROTEIN_SECRETION	20	-0.128459	-0.443616	0.99187	0.998679	0.815248	2074	tags=90%, list=69%, signal=28%	16004/12390/18484/11487/53331/16561/56418/11774/20479/20655/12512/66471/70361/12176/110651/59042/19063/13032
HALLMARK_MITOTIC_SPINDLE	HALLMARK_MITOTIC_SPINDLE	HALLMARK_MITOTIC_SPINDLE	81	0.0969871	0.387298	0.998679	0.998679	0.815248	2617	tags=99%, list=87%, signal=14%	110380/234214/224014/104252/72333/94190/22330/75547/227753/54126/78757/213498/17318/19303/286940/71602/68724/18003/12927/214137/17886/16593/56376/192176/77579/227800/22350/16561/17925/13383/13043/11350/20740/14086/60595/76707/223697/19765/20742/12345/104318/69632/13424/16319/11845/72119/16906/11855/73804/233406/26934/18817/13605/18005/12235/19687/24061/21973/74360/232533/68041/229841/208628/10598…
