# Supplementary material for: An oncoprotein CREPT functions as a co-factor in MYC-driven transformation and tumor growth
Source: J Biol Chem. 2024 Nov 29;301(1):108030. doi: 10.1016/j.jbc.2024.108030 (PMC11730240; doi:10.1016/j.jbc.2024.108030)
Supplement: Table S4 [file mmc4.xlsx]

## Sheet: gsea_m5
	ID	Description	setSize	enrichmentScore	NES	pvalue	p.adjust	qvalue	rank	leading_edge	core_enrichment
GOBP_DNA_TEMPLATED_DNA_REPLICATION	GOBP_DNA_TEMPLATED_DNA_REPLICATION	GOBP_DNA_TEMPLATED_DNA_REPLICATION	57	-0.543155	-2.52707	0.00371747	0.0510399	0.0399774	1204	tags=91%, list=40%, signal=56%	16882/56200/21853/21681/17217/217578/12144/12566/12189/67177/19718/98415/19361/225182/12544/66592/17219/107373/225160/17216/18973/218973/104806/16881/269400/17215/67967/18538/70024/17218/237877/27354/59001/23834/72151/18968/19075/18972/18971/79456/108961/12448/69928/327762/60364/69723/214901/72107/71711/106344/193838/268465
GOBP_TRNA_METABOLIC_PROCESS	GOBP_TRNA_METABOLIC_PROCESS	GOBP_TRNA_METABOLIC_PROCESS	30	-0.602262	-2.40753	0.003003	0.0467901	0.0366487	977	tags=80%, list=32%, signal=55%	70120/98956/69684/66446/69639/68730/384281/67674/77766/216443/66362/67106/227715/69372/66192/329504/117109/328162/68260/70359/66965/227682/17299/433813
GOCC_MITOCHONDRIAL_PROTEIN_CONTAINING_COMPLEX	GOCC_MITOCHONDRIAL_PROTEIN_CONTAINING_COMPLEX	GOCC_MITOCHONDRIAL_PROTEIN_CONTAINING_COMPLEX	60	-0.502864	-2.36428	0.00381679	0.0516733	0.0404735	1342	tags=88%, list=44%, signal=50%	67530/17718/223696/28028/17711/50529/170718/66973/53600/66493/66445/15929/56284/228026/67681/30058/68572/94063/60441/216151/66594/66525/56322/56282/17991/74600/30055/66047/68512/24030/216001/53333/30056/66407/12028/69029/67212/66377/79044/102060/68836/118451/18120/234384/67713/327762/107733/14356/641376/224904/12041/27397/66119
GOCC_NUCLEAR_CHROMOSOME	GOCC_NUCLEAR_CHROMOSOME	GOCC_NUCLEAR_CHROMOSOME	74	-0.477008	-2.33545	0.00409836	0.0540656	0.0423472	1480	tags=93%, list=49%, signal=49%	13211/12648/93762/21969/16319/432508/22385/68298/66471/69188/52683/15081/16882/51810/51788/18393/66180/21853/18817/71735/17217/217578/12144/18005/21973/12189/20382/19361/12544/17219/56207/17216/18973/60530/54392/218973/19367/59014/56249/13006/404634/17215/14211/67967/15364/18538/19891/11799/70024/13555/76044/17218/15270/70099/17350/59001/224008/52463/18968/19075/18972/18971/60406/75764/71711/1918…
GOBP_MITOCHONDRIAL_GENE_EXPRESSION	GOBP_MITOCHONDRIAL_GENE_EXPRESSION	GOBP_MITOCHONDRIAL_GENE_EXPRESSION	36	-0.562346	-2.33335	0.00320513	0.0473461	0.0370842	1132	tags=86%, list=37%, signal=55%	56284/67681/108037/68572/94063/60441/216151/70120/56282/74600/66047/24030/66407/384281/75619/67851/52469/67212/79044/102060/68836/76784/118451/18120/234384/66587/107733/170826/227682/27397/12628
GOBP_DNA_REPAIR	GOBP_DNA_REPAIR	GOBP_DNA_REPAIR	153	-0.419103	-2.32432	0.00671141	0.0681879	0.0534087	1200	tags=69%, list=40%, signal=44%	17217/20937/12055/12144/15289/14375/19687/24061/223527/12566/12189/19718/107260/77987/98415/19361/225182/12544/17219/114741/107373/69716/56207/110033/17216/58186/18973/60530/67849/110749/66464/22160/218973/19367/18861/269582/56249/66165/66125/13006/104806/16881/18140/269400/17215/56424/14211/67967/237911/15364/18538/19891/208836/70088/110052/14156/26909/17218/27221/15270/68026/57434/17686/19362/2…
GOCC_REPLICATION_FORK	GOCC_REPLICATION_FORK	GOCC_REPLICATION_FORK	30	-0.578252	-2.31155	0.003003	0.0467901	0.0366487	796	tags=73%, list=26%, signal=55%	58186/218973/13433/18140/67967/18538/19891/70024/15270/57434/27354/72151/18968/19075/18972/18971/60364/71711/106344/193838/268465/15182
GOBP_DNA_REPLICATION	GOBP_DNA_REPLICATION	GOBP_DNA_REPLICATION	91	-0.453825	-2.28349	0.00515464	0.0604007	0.0473093	1268	tags=80%, list=42%, signal=48%	56200/18393/21853/12301/71735/21681/17217/217578/12144/19687/18028/12566/12189/67177/19718/50927/98415/19361/225182/11908/12544/66592/17219/114741/107373/56207/101612/225160/17216/18973/110749/218973/18032/56249/13006/104806/16881/269400/17215/67967/18538/19891/70088/14156/70024/17218/27221/68026/237877/27354/59001/23834/71988/12428/72151/18968/19075/18972/320209/18971/79456/108961/12448/69928/32…
GOBP_DNA_RECOMBINATION	GOBP_DNA_RECOMBINATION	GOBP_DNA_RECOMBINATION	83	-0.453576	-2.26857	0.0046729	0.0574314	0.0449836	1312	tags=78%, list=43%, signal=46%	17688/22594/71514/16882/67241/21853/21681/17217/12144/15289/14375/21973/12189/98415/19361/225182/12544/17219/69716/56207/225160/17216/58186/60530/22042/18861/56249/104806/16881/269400/17215/237911/19891/70088/26909/17218/15270/57434/66362/17686/19362/217216/237877/97165/17350/27354/235587/224008/75317/191578/79456/69928/22256/243529/233826/69723/214901/75764/11792/71711/109019/19183/193838/268465…
GOBP_MITOCHONDRIAL_TRANSLATION	GOBP_MITOCHONDRIAL_TRANSLATION	GOBP_MITOCHONDRIAL_TRANSLATION	31	-0.554405	-2.23038	0.0030303	0.0467901	0.0366487	1317	tags=97%, list=44%, signal=55%	28028/50529/66973/66493/56284/67681/108037/68572/94063/60441/70120/56282/74600/66047/24030/66407/384281/75619/52469/67212/79044/102060/68836/76784/118451/18120/234384/107733/227682/27397
GOBP_CHROMOSOME_SEPARATION	GOBP_CHROMOSOME_SEPARATION	GOBP_CHROMOSOME_SEPARATION	46	-0.500024	-2.21045	0.00324675	0.0474011	0.0371272	1222	tags=78%, list=40%, signal=47%	18817/12055/21335/12235/12236/21973/67177/52563/70385/229841/208628/69716/105988/56150/54392/20877/68612/66977/52276/68014/104806/75430/14211/11799/107995/76044/70099/17350/23834/22137/67629/69928/71711/193838/268465/234396
GOBP_RIBOSOME_BIOGENESIS	GOBP_RIBOSOME_BIOGENESIS	GOBP_RIBOSOME_BIOGENESIS	97	-0.419442	-2.16511	0.00534759	0.0605928	0.0474598	1532	tags=93%, list=51%, signal=47%	18148/19384/75617/67134/268449/14113/19211/24015/213895/20116/52530/66481/72344/67459/72198/54127/27966/50529/228889/208144/103136/56200/72462/69072/234549/20085/12181/27176/72515/20937/217995/218629/107071/70930/67239/52705/14791/195434/72554/217109/73674/103573/234374/72662/101612/98956/66446/68147/53414/69639/59050/59014/107094/66254/67973/17089/17975/18150/56095/55989/229937/217011/69126/6767…
GOMF_CATALYTIC_ACTIVITY_ACTING_ON_A_NUCLEIC_ACID	GOMF_CATALYTIC_ACTIVITY_ACTING_ON_A_NUCLEIC_ACID	GOMF_CATALYTIC_ACTIVITY_ACTING_ON_A_NUCLEIC_ACID	123	-0.404513	-2.14992	0.00558659	0.0608991	0.0476997	1200	tags=70%, list=40%, signal=44%	17217/69192/218629/12144/14375/19687/21973/19718/228866/77987/14791/19361/225182/68572/68278/17219/210529/234374/72662/15547/216151/17216/70120/18973/69684/19367/13433/20017/66254/56095/68730/13006/104806/16881/269400/17215/67967/237911/384281/68276/15364/18538/70640/245474/71151/14156/26909/69663/68195/17218/216443/67848/57434/57444/237877/66911/67390/234258/72151/18968/19075/320209/15201/18971/…
GOBP_TRNA_PROCESSING	GOBP_TRNA_PROCESSING	GOBP_TRNA_PROCESSING	19	-0.630438	-2.13744	0.00542005	0.0608991	0.0476997	850	tags=79%, list=28%, signal=57%	68730/67674/77766/67106/69372/66192/329504/117109/328162/68260/70359/66965/227682/17299/433813
GOBP_RRNA_PROCESSING	GOBP_RRNA_PROCESSING	GOBP_RRNA_PROCESSING	77	-0.433204	-2.13654	0.00434783	0.0559163	0.0437969	1410	tags=87%, list=47%, signal=48%	52530/66481/72344/67459/72198/54127/27966/228889/208144/103136/56200/72462/69072/20085/12181/27176/72515/20937/217995/107071/70930/67239/52705/14791/195434/72554/217109/73674/234374/72662/98956/66446/68147/53414/69639/59050/59014/107094/66254/67973/17089/17975/18150/56095/229937/67674/101867/70285/245474/71151/27998/69663/69499/66583/66229/66362/57444/227715/57750/67390/67936/191578/52513/213773/…
GOMF_NUCLEASE_ACTIVITY	GOMF_NUCLEASE_ACTIVITY	GOMF_NUCLEASE_ACTIVITY	34	-0.519308	-2.12999	0.00306748	0.0469834	0.0368001	811	tags=62%, list=27%, signal=46%	104806/68276/70640/71151/14156/26909/68195/66362/57444/66911/18971/18605/327762/117109/75764/11792/71711/193838/268465/240023/234396
GOCC_CHROMOSOME	GOCC_CHROMOSOME	GOCC_CHROMOSOME	333	-0.348954	-2.12749	0.0163934	0.103877	0.0813621	1312	tags=68%, list=43%, signal=44%	17688/240087/22594/73804/15081/71514/17999/16882/228889/103136/100710/51810/56200/53605/12151/51788/72462/18393/67241/66180/445007/69072/17187/21853/12181/21917/18817/19655/72515/71735/21681/70998/17217/20937/217578/56086/12055/12144/52717/15289/18005/14375/12235/19687/72124/12393/24061/70930/12236/12566/21973/103468/107435/12189/67177/19718/67239/56526/50927/98415/52705/14791/20382/30877/21374/5…
GOBP_TRNA_MODIFICATION	GOBP_TRNA_MODIFICATION	GOBP_TRNA_MODIFICATION	12	-0.701591	-2.1255	0.00481928	0.0582903	0.0456563	850	tags=92%, list=28%, signal=66%	68730/67674/77766/69372/329504/328162/68260/70359/66965/17299/433813
GOBP_RIBONUCLEOPROTEIN_COMPLEX_BIOGENESIS	GOBP_RIBONUCLEOPROTEIN_COMPLEX_BIOGENESIS	GOBP_RIBONUCLEOPROTEIN_COMPLEX_BIOGENESIS	120	-0.400831	-2.11908	0.00561798	0.0608991	0.0476997	1532	tags=92%, list=51%, signal=48%	18148/19384/75617/22121/67134/268449/14113/13669/14105/19211/13211/24015/213895/20116/67204/432508/52530/56351/66481/69878/72344/67459/75062/72198/54127/27966/50529/50783/228889/208144/103136/56200/72462/69072/68011/234549/20085/12181/27176/19655/72515/20937/217995/218629/107071/70930/70465/20595/67996/67239/110809/52705/14791/195434/57905/72554/217109/73674/103573/234374/72662/101612/98956/66446…
GOBP_RRNA_METABOLIC_PROCESS	GOBP_RRNA_METABOLIC_PROCESS	GOBP_RRNA_METABOLIC_PROCESS	87	-0.426813	-2.11585	0.00529101	0.0604007	0.0473093	1464	tags=89%, list=48%, signal=47%	213895/20116/21969/68544/52530/66481/72344/67459/72198/54127/27966/228889/208144/103136/56200/72462/69072/20085/12181/27176/72515/20937/217995/107071/70930/67239/52705/14791/195434/72554/217109/73674/234374/72662/21429/98956/66446/68147/53414/69639/20017/59050/59014/107094/66254/67973/17089/17975/18150/56095/229937/404634/67674/101867/70285/245474/71151/27998/69663/216443/69499/66583/66229/66362/…
GOBP_DOUBLE_STRAND_BREAK_REPAIR	GOBP_DOUBLE_STRAND_BREAK_REPAIR	GOBP_DOUBLE_STRAND_BREAK_REPAIR	74	-0.431806	-2.11414	0.00409836	0.0540656	0.0423472	1301	tags=74%, list=43%, signal=43%	22594/71514/16882/67241/21853/17217/12055/12144/14375/12189/107260/98415/19361/225182/12544/17219/69716/17216/60530/67849/22160/56249/104806/16881/269400/17215/237911/15364/19891/70088/110052/17218/15270/57434/19362/66911/17350/27354/235587/224008/75317/71988/18968/191578/79456/327762/233826/68251/18294/75764/71711/109019/193838/268465/234396
GOBP_MITOCHONDRIAL_RESPIRATORY_CHAIN_COMPLEX_ASSEMBLY	GOBP_MITOCHONDRIAL_RESPIRATORY_CHAIN_COMPLEX_ASSEMBLY	GOBP_MITOCHONDRIAL_RESPIRATORY_CHAIN_COMPLEX_ASSEMBLY	13	-0.692679	-2.11295	0.00496278	0.0593198	0.0464627	632	tags=77%, list=21%, signal=61%	52469/68332/66377/68493/66690/66821/66826/68185/100503890/208501
GOBP_NCRNA_PROCESSING	GOBP_NCRNA_PROCESSING	GOBP_NCRNA_PROCESSING	103	-0.41032	-2.11178	0.00568182	0.0608991	0.0476997	1311	tags=81%, list=43%, signal=47%	54127/27966/20823/228889/208144/103136/56200/28036/72462/69072/20085/12181/27176/72515/83701/20937/217995/107071/70930/67239/52705/14791/195434/72554/217109/73674/234374/72662/98956/66446/68147/26396/53414/69639/59050/59014/107094/66254/67973/17089/17975/18150/56095/68730/229937/13865/68276/67674/101867/70285/245474/77766/71151/27998/69663/18130/69499/66583/66229/66362/57444/67106/227715/57750/21…
GOBP_RNA_MODIFICATION	GOBP_RNA_MODIFICATION	GOBP_RNA_MODIFICATION	30	-0.527463	-2.10852	0.003003	0.0467901	0.0366487	1113	tags=77%, list=37%, signal=49%	109095/228866/14791/210529/98956/68147/66254/56095/68730/67674/245474/77766/67390/69372/329504/75422/328162/68260/70359/66965/227682/17299/433813
GOBP_NCRNA_METABOLIC_PROCESS	GOBP_NCRNA_METABOLIC_PROCESS	GOBP_NCRNA_METABOLIC_PROCESS	147	-0.376952	-2.07672	0.00662252	0.0675098	0.0528775	1311	tags=72%, list=43%, signal=43%	54127/27966/20823/228889/208144/103136/56200/28036/72462/69072/20085/12181/27176/72515/83701/20937/217995/107071/70930/18028/67239/52705/14791/30877/195434/72554/72634/217109/73674/234374/72662/15251/21429/70120/98956/69684/66446/68147/26396/53414/70769/69639/20017/59050/59014/107094/66254/67973/17089/17975/18150/20787/56095/68730/229937/404634/13865/384281/68276/67674/101867/70285/13653/245474/7…
GOBP_METHYLATION	GOBP_METHYLATION	GOBP_METHYLATION	68	-0.428068	-2.0758	0.00383142	0.0516733	0.0404735	454	tags=34%, list=15%, signal=29%	67390/64707/52463/207965/52064/15201/329504/99890/75422/328162/68260/70359/14431/22171/66083/17299/83561/69544/70673/70511/69156/27632/15182
GOBP_PROTEIN_DNA_COMPLEX_ASSEMBLY	GOBP_PROTEIN_DNA_COMPLEX_ASSEMBLY	GOBP_PROTEIN_DNA_COMPLEX_ASSEMBLY	47	-0.464781	-2.06558	0.00321543	0.0473461	0.0370842	1191	tags=81%, list=39%, signal=50%	217578/56086/15289/67177/108671/50927/21374/19361/270627/229841/12544/114741/208628/101612/21413/17216/110749/66464/381280/67139/404634/381379/67628/102920/11622/12615/27221/216154/72155/66929/225895/59001/26886/52504/15201/69928/60411/24075
GOCC_ORGANELLAR_RIBOSOME	GOCC_ORGANELLAR_RIBOSOME	GOCC_ORGANELLAR_RIBOSOME	23	-0.569287	-2.06319	0.00280112	0.0447006	0.0350121	1317	tags=100%, list=44%, signal=57%	50529/66973/66493/56284/67681/68572/94063/60441/56282/74600/66047/24030/66407/67212/79044/102060/68836/118451/18120/234384/107733/27397
GOBP_DNA_TEMPLATED_DNA_REPLICATION_MAINTENANCE_OF_FIDELITY	GOBP_DNA_TEMPLATED_DNA_REPLICATION_MAINTENANCE_OF_FIDELITY	GOBP_DNA_TEMPLATED_DNA_REPLICATION_MAINTENANCE_OF_FIDELITY	22	-0.576176	-2.06289	0.0027933	0.0447006	0.0350121	1237	tags=95%, list=41%, signal=57%	21853/21681/12144/12189/98415/19361/225182/107373/225160/18973/104806/269400/18538/27354/18971/69928/327762/60364/71711/193838/268465
GOBP_RECOMBINATIONAL_REPAIR	GOBP_RECOMBINATIONAL_REPAIR	GOBP_RECOMBINATIONAL_REPAIR	45	-0.46305	-2.0443	0.00331126	0.0476071	0.0372886	1301	tags=78%, list=43%, signal=45%	22594/71514/67241/21853/17217/12144/14375/12189/98415/19361/225182/12544/17219/17216/60530/104806/269400/17215/19891/70088/17218/15270/57434/19362/217216/27354/224008/75317/191578/79456/233826/75764/71711/109019/234396
GOCC_NUCLEAR_REPLICATION_FORK	GOCC_NUCLEAR_REPLICATION_FORK	GOCC_NUCLEAR_REPLICATION_FORK	15	-0.635424	-2.03432	0.00529101	0.0604007	0.0473093	788	tags=73%, list=26%, signal=55%	67967/18538/19891/70024/18968/19075/18972/18971/71711/193838/268465
GOBP_CHROMOSOME_SEGREGATION	GOBP_CHROMOSOME_SEGREGATION	GOBP_CHROMOSOME_SEGREGATION	125	-0.383877	-2.03211	0.00588235	0.0620079	0.0485682	1299	tags=70%, list=43%, signal=41%	73804/71514/72787/100710/51810/233406/67241/26934/18817/13605/12055/21335/18005/12235/72124/24061/12236/21973/12189/67177/52563/381293/70218/70385/229841/208628/69716/105988/110033/68549/56150/58186/56742/67849/54392/20877/69912/381280/67037/71819/59014/67139/68612/72117/66977/52276/68014/20842/13006/219114/16551/104806/75430/14211/237911/69736/11799/17345/108907/107995/14156/76044/108000/72155/7…
GOBP_HOMOLOGOUS_RECOMBINATION	GOBP_HOMOLOGOUS_RECOMBINATION	GOBP_HOMOLOGOUS_RECOMBINATION	20	-0.589903	-2.02532	0.00557103	0.0608991	0.0476997	574	tags=50%, list=19%, signal=41%	19362/17350/27354/69928/214901/71711/19183/193838/268465/234396
GOBP_MEIOTIC_CHROMOSOME_SEPARATION	GOBP_MEIOTIC_CHROMOSOME_SEPARATION	GOBP_MEIOTIC_CHROMOSOME_SEPARATION	12	-0.66806	-2.02392	0.00963855	0.0825234	0.064637	529	tags=58%, list=17%, signal=48%	17350/22137/69928/71711/193838/268465/234396
GOBP_NUCLEAR_CHROMOSOME_SEGREGATION	GOBP_NUCLEAR_CHROMOSOME_SEGREGATION	GOBP_NUCLEAR_CHROMOSOME_SEGREGATION	107	-0.383637	-2.0032	0.00571429	0.0608991	0.0476997	1331	tags=72%, list=44%, signal=42%	68094/52683/73804/71514/72787/100710/51810/233406/26934/18817/13605/12055/21335/18005/12235/72124/24061/12236/21973/67177/52563/381293/70218/70385/229841/208628/69716/105988/110033/68549/56150/56742/67849/54392/20877/71819/59014/67139/68612/72117/66977/52276/68014/20842/13006/16551/104806/75430/14211/237911/11799/108907/107995/14156/76044/108000/70099/17350/23834/71988/22137/320209/79456/67629/12…
GOCC_LARGE_RIBOSOMAL_SUBUNIT	GOCC_LARGE_RIBOSOMAL_SUBUNIT	GOCC_LARGE_RIBOSOMAL_SUBUNIT	31	-0.493988	-1.98732	0.00606061	0.0628324	0.0492139	1547	tags=100%, list=51%, signal=49%	18148/22121/268449/67945/19934/19982/20042/54217/28028/66493/27176/56284/19946/67681/68572/94063/60441/19943/56282/74600/66047/19933/66229/67212/102060/68836/18120/234384/107733/27397
GOMF_ENDONUCLEASE_ACTIVITY	GOMF_ENDONUCLEASE_ACTIVITY	GOMF_ENDONUCLEASE_ACTIVITY	19	-0.582317	-1.97429	0.00813008	0.0757556	0.0593361	667	tags=63%, list=22%, signal=50%	14156/26909/68195/66911/327762/117109/75764/11792/71711/193838/268465/234396
GOBP_RNA_PROCESSING	GOBP_RNA_PROCESSING	GOBP_RNA_PROCESSING	197	-0.346954	-1.96381	0.00840336	0.0778524	0.0609785	1495	tags=86%, list=49%, signal=47%	14105/56070/101943/268697/28114/13211/56215/213895/53861/233908/20116/67039/15382/432508/15388/16549/52530/20462/74351/66481/69878/23983/72344/67459/13204/75062/72198/27967/20383/56403/54127/27966/20823/70439/71514/50783/228889/208144/103136/51810/56200/28036/72462/69072/68011/212880/76936/18139/108014/20085/12181/27176/19655/108121/72515/83701/21681/20492/20937/108062/69192/217995/66660/56541/10…
GOBP_REGULATION_OF_CHROMOSOME_SEPARATION	GOBP_REGULATION_OF_CHROMOSOME_SEPARATION	GOBP_REGULATION_OF_CHROMOSOME_SEPARATION	35	-0.470409	-1.95318	0.00303951	0.0467901	0.0366487	1516	tags=94%, list=50%, signal=48%	19357/268697/16319/68298/68094/52683/18817/12055/21335/12235/12236/67177/52563/70385/229841/208628/69716/56150/54392/20877/68612/66977/52276/68014/75430/14211/11799/107995/76044/70099/23834/22137/67629
GOBP_PROTEIN_DNA_COMPLEX_SUBUNIT_ORGANIZATION	GOBP_PROTEIN_DNA_COMPLEX_SUBUNIT_ORGANIZATION	GOBP_PROTEIN_DNA_COMPLEX_SUBUNIT_ORGANIZATION	53	-0.424518	-1.94345	0.00341297	0.0486109	0.0380748	1191	tags=74%, list=39%, signal=45%	217578/56086/15289/67177/108671/50927/21374/19361/270627/229841/12544/114741/208628/101612/21413/17216/110749/66464/381280/67139/404634/381379/67628/102920/11622/12615/27221/216154/72155/66929/225895/59001/26886/52504/15201/69928/60411/12611/24075
GOMF_DEOXYRIBONUCLEASE_ACTIVITY	GOMF_DEOXYRIBONUCLEASE_ACTIVITY	GOMF_DEOXYRIBONUCLEASE_ACTIVITY	14	-0.613125	-1.94339	0.00757576	0.0717109	0.0561681	667	tags=64%, list=22%, signal=50%	14156/26909/57444/18971/327762/75764/11792/71711/234396
GOBP_REGULATION_OF_CHROMOSOME_SEGREGATION	GOBP_REGULATION_OF_CHROMOSOME_SEGREGATION	GOBP_REGULATION_OF_CHROMOSOME_SEGREGATION	45	-0.436657	-1.92778	0.00331126	0.0476071	0.0372886	1403	tags=91%, list=46%, signal=50%	19357/268697/16319/226026/68298/108911/68094/52683/73804/51810/67241/18817/12055/21335/12235/12236/67177/52563/70385/229841/208628/69716/56150/58186/54392/20877/68612/66977/52276/68014/75430/14211/11799/17345/107995/76044/70099/23834/22137/67629/214901
GOBP_MEIOSIS_I_CELL_CYCLE_PROCESS	GOBP_MEIOSIS_I_CELL_CYCLE_PROCESS	GOBP_MEIOSIS_I_CELL_CYCLE_PROCESS	31	-0.477137	-1.91953	0.00606061	0.0628324	0.0492139	1074	tags=65%, list=36%, signal=42%	19361/229841/69716/105988/68549/104806/237911/12442/11799/19362/12532/17350/12448/69928/214901/71711/19183/193838/268465/234396
GOBP_KINETOCHORE_ORGANIZATION	GOBP_KINETOCHORE_ORGANIZATION	GOBP_KINETOCHORE_ORGANIZATION	12	-0.633588	-1.91948	0.00963855	0.0825234	0.064637	1117	tags=100%, list=37%, signal=63%	229841/208628/67139/66977/14211/12615/72155/70099/26886/69928/60411
GOMF_CATALYTIC_ACTIVITY_ACTING_ON_DNA	GOMF_CATALYTIC_ACTIVITY_ACTING_ON_DNA	GOMF_CATALYTIC_ACTIVITY_ACTING_ON_DNA	67	-0.394815	-1.91736	0.0037594	0.0511547	0.0400673	1200	tags=72%, list=40%, signal=44%	17217/12144/14375/19687/21973/19718/77987/19361/225182/17219/17216/18973/19367/13433/13006/104806/16881/269400/17215/67967/237911/15364/18538/245474/14156/26909/17218/57434/57444/237877/234258/72151/18968/320209/15201/18971/191578/79456/22256/327762/18294/214901/75764/72107/11792/71711/106344/234396
GOBP_CENTROMERE_COMPLEX_ASSEMBLY	GOBP_CENTROMERE_COMPLEX_ASSEMBLY	GOBP_CENTROMERE_COMPLEX_ASSEMBLY	14	-0.604356	-1.91559	0.00757576	0.0717109	0.0561681	1090	tags=93%, list=36%, signal=60%	50927/229841/208628/381280/67139/102920/12615/72155/26886/52504/15201/69928/60411
GOBP_MEIOTIC_CHROMOSOME_SEGREGATION	GOBP_MEIOTIC_CHROMOSOME_SEGREGATION	GOBP_MEIOTIC_CHROMOSOME_SEGREGATION	29	-0.482444	-1.90068	0.00890208	0.0793378	0.0621419	548	tags=69%, list=18%, signal=57%	12235/12236/21973/69716/105988/68549/66977/104806/14211/237911/70099/17350/22137/12448/69928/71711/19183/193838/268465/234396
GOCC_ORGANELLE_INNER_MEMBRANE	GOCC_ORGANELLE_INNER_MEMBRANE	GOCC_ORGANELLE_INNER_MEMBRANE	105	-0.367775	-1.89986	0.00564972	0.0608991	0.0476997	1066	tags=75%, list=35%, signal=50%	67530/16906/17718/223696/28028/17711/50529/66973/53600/21917/66493/66445/56295/56284/67681/108037/30058/68572/94063/66592/67712/60441/30057/66594/66525/56322/56282/17991/66427/74600/30055/66047/24030/216001/53333/12894/30056/69906/98386/214952/66407/68971/56749/69029/17527/52469/13361/67212/66377/79044/70451/102060/68836/118451/66865/13726/66690/18120/66821/234384/68636/52064/19044/13358/106582/6…
GOMF_ENDODEOXYRIBONUCLEASE_ACTIVITY	GOMF_ENDODEOXYRIBONUCLEASE_ACTIVITY	GOMF_ENDODEOXYRIBONUCLEASE_ACTIVITY	10	-0.663437	-1.8995	0.00930233	0.0814755	0.0638163	667	tags=70%, list=22%, signal=55%	14156/26909/327762/75764/11792/71711/234396
GOCC_MITOCHONDRIAL_LARGE_RIBOSOMAL_SUBUNIT	GOCC_MITOCHONDRIAL_LARGE_RIBOSOMAL_SUBUNIT	GOCC_MITOCHONDRIAL_LARGE_RIBOSOMAL_SUBUNIT	17	-0.56872	-1.89326	0.0106383	0.0855555	0.067012	1221	tags=100%, list=40%, signal=60%	66493/56284/67681/68572/94063/60441/56282/74600/66047/67212/102060/68836/18120/234384/107733/27397
GOCC_RIBOSOME	GOCC_RIBOSOME	GOCC_RIBOSOME	52	-0.413716	-1.88795	0.00347222	0.0492248	0.0385557	1564	tags=96%, list=52%, signal=47%	68135/68436/13629/18148/75617/22121/268449/67945/67427/13211/19934/20116/19982/207214/20042/66481/54217/28028/54127/50529/66973/20085/66493/27176/218629/56284/19946/67681/68572/94063/60441/19943/56282/224742/74600/66047/24030/19933/66407/66229/67212/79044/102060/68836/118451/18120/234384/107733/27397/16469
GOMF_SINGLE_STRANDED_DNA_BINDING	GOMF_SINGLE_STRANDED_DNA_BINDING	GOMF_SINGLE_STRANDED_DNA_BINDING	43	-0.429753	-1.87255	0.00331126	0.0476071	0.0372886	1271	tags=77%, list=42%, signal=45%	51810/67241/21681/17217/12144/20024/98415/19361/225182/12544/17219/107373/17216/58186/18861/17975/50926/17215/14211/74142/19891/70024/17218/17686/19362/217216/70099/17350/234258/18968/320209/79456/109019
GOBP_DNA_REPLICATION_INITIATION	GOBP_DNA_REPLICATION_INITIATION	GOBP_DNA_REPLICATION_INITIATION	13	-0.606242	-1.84928	0.00992556	0.0831904	0.0651595	1200	tags=100%, list=40%, signal=61%	12566/67177/12544/17219/17216/17215/70024/17218/23834/18968/19075/12448
GOMF_ATP_DEPENDENT_ACTIVITY_ACTING_ON_DNA	GOMF_ATP_DEPENDENT_ACTIVITY_ACTING_ON_DNA	GOMF_ATP_DEPENDENT_ACTIVITY_ACTING_ON_DNA	38	-0.442363	-1.84799	0.00333333	0.0476995	0.037361	1200	tags=71%, list=40%, signal=43%	17217/12144/14375/19687/21973/19718/77987/19361/17219/17216/13006/104806/269400/17215/237911/17218/57434/237877/72151/320209/15201/191578/79456/327762/214901/72107/106344
GOCC_CONDENSED_CHROMOSOME	GOCC_CONDENSED_CHROMOSOME	GOCC_CONDENSED_CHROMOSOME	100	-0.357679	-1.84681	0.00543478	0.0608991	0.0476997	1458	tags=82%, list=48%, signal=44%	93762/16319/13018/12419/22385/226026/68298/59015/51869/68094/52683/73804/16882/51810/18393/67241/66180/445007/18817/71735/70998/12144/52717/15289/18005/12235/72124/24061/12236/12566/21973/103468/12189/67177/56526/56455/19361/70385/229841/208628/103573/68549/56150/54392/20877/69912/19367/381280/67037/59014/67139/66977/68014/13006/219114/14211/102920/69736/11799/70088/17345/76044/12615/15270/108000…
GOCC_NUCLEAR_PROTEIN_CONTAINING_COMPLEX	GOCC_NUCLEAR_PROTEIN_CONTAINING_COMPLEX	GOCC_NUCLEAR_PROTEIN_CONTAINING_COMPLEX	305	-0.30654	-1.84309	0.0149254	0.0994772	0.0779162	1431	tags=71%, list=47%, signal=42%	11569/209318/71805/12419/432508/22385/52530/20462/17192/74351/56351/494448/69878/67459/59015/13204/75062/228714/229512/66471/72198/75316/68094/12607/69188/56403/68729/17688/22594/71514/16882/72787/50783/21399/70699/66511/51810/15384/56200/28036/12151/18393/26894/445007/17187/68011/21853/76936/12181/19655/108121/71735/21681/20492/17217/20937/108062/228829/69192/217995/217578/21781/12055/52717/1437…
GOBP_SPINDLE_CHECKPOINT_SIGNALING	GOBP_SPINDLE_CHECKPOINT_SIGNALING	GOBP_SPINDLE_CHECKPOINT_SIGNALING	21	-0.521167	-1.83565	0.0139665	0.0964465	0.0755425	1222	tags=86%, list=40%, signal=51%	18817/12235/12236/67177/70385/229841/208628/69716/56150/20877/66977/52276/68014/75430/11799/107995/22137/67629
GOBP_BASE_EXCISION_REPAIR	GOBP_BASE_EXCISION_REPAIR	GOBP_BASE_EXCISION_REPAIR	14	-0.578946	-1.83506	0.010101	0.083436	0.0653518	805	tags=100%, list=27%, signal=74%	16882/15289/18973/16881/15364/18538/19891/234258/18971/22256/327762/18294/11792
GOMF_CATALYTIC_ACTIVITY_ACTING_ON_A_TRNA	GOMF_CATALYTIC_ACTIVITY_ACTING_ON_A_TRNA	GOMF_CATALYTIC_ACTIVITY_ACTING_ON_A_TRNA	18	-0.542945	-1.83321	0.0135135	0.0960484	0.0752306	1051	tags=72%, list=35%, signal=47%	68572/15547/70120/69684/68730/384281/216443/329504/117109/328162/68260/17299/329384
GOMF_S_ADENOSYLMETHIONINE_DEPENDENT_METHYLTRANSFERASE_ACTIVITY	GOMF_S_ADENOSYLMETHIONINE_DEPENDENT_METHYLTRANSFERASE_ACTIVITY	GOMF_S_ADENOSYLMETHIONINE_DEPENDENT_METHYLTRANSFERASE_ACTIVITY	33	-0.448981	-1.82523	0.00940439	0.0816655	0.0639651	496	tags=39%, list=16%, signal=33%	67390/64707/207965/52064/99890/75422/328162/14431/66083/17299/70673/70511/69156
GOBP_MITOTIC_SISTER_CHROMATID_SEPARATION	GOBP_MITOTIC_SISTER_CHROMATID_SEPARATION	GOBP_MITOTIC_SISTER_CHROMATID_SEPARATION	31	-0.451995	-1.81838	0.0121212	0.090756	0.0710853	1331	tags=81%, list=44%, signal=46%	68094/52683/18817/12055/21335/12235/12236/67177/52563/70385/229841/208628/69716/56150/20877/68612/66977/52276/68014/75430/11799/107995/23834/22137/67629
GOCC_METHYLTRANSFERASE_COMPLEX	GOCC_METHYLTRANSFERASE_COMPLEX	GOCC_METHYLTRANSFERASE_COMPLEX	20	-0.529498	-1.81793	0.0167131	0.104388	0.0817629	309	tags=25%, list=10%, signal=23%	68988/328162/17299/69544/15182
GOCC_RIBOSOMAL_SUBUNIT	GOCC_RIBOSOMAL_SUBUNIT	GOCC_RIBOSOMAL_SUBUNIT	47	-0.408269	-1.81442	0.00321543	0.0473461	0.0370842	1547	tags=96%, list=51%, signal=48%	68436/18148/75617/22121/268449/67945/67427/19934/20116/19982/207214/20042/66481/54217/28028/54127/50529/66973/20085/66493/27176/218629/56284/19946/67681/68572/94063/60441/19943/56282/74600/66047/24030/19933/66407/66229/67212/79044/102060/68836/118451/18120/234384/107733/27397
GOBP_DNA_METABOLIC_PROCESS	GOBP_DNA_METABOLIC_PROCESS	GOBP_DNA_METABOLIC_PROCESS	265	-0.309731	-1.81311	0.012987	0.0942486	0.0738209	1211	tags=62%, list=40%, signal=41%	12301/71735/21681/17217/20937/217578/21781/12055/12144/15289/18005/14375/19687/24061/223527/18028/12566/21973/12189/67177/19718/20024/107260/77987/50927/98415/30877/19361/26400/225182/11991/11908/72634/12544/66592/17219/114741/107373/69716/56207/101612/225160/110033/16948/17216/98956/58186/18973/60530/67849/22042/110749/66464/22160/20877/68147/218973/19367/18861/13433/18032/269582/56249/66165/661…
GOBP_SISTER_CHROMATID_SEGREGATION	GOBP_SISTER_CHROMATID_SEGREGATION	GOBP_SISTER_CHROMATID_SEGREGATION	86	-0.364602	-1.81303	0.00526316	0.0604007	0.0473093	1331	tags=74%, list=44%, signal=43%	68094/52683/73804/71514/100710/51810/233406/26934/18817/12055/21335/18005/12235/72124/24061/12236/21973/67177/52563/381293/70218/70385/229841/208628/69716/105988/110033/68549/56150/56742/67849/54392/20877/71819/59014/67139/68612/72117/66977/52276/68014/20842/13006/16551/75430/14211/11799/108907/107995/14156/76044/70099/23834/71988/22137/320209/79456/67629/60411/208092/56292/68953/72107/51944
GOMF_EXONUCLEASE_ACTIVITY	GOMF_EXONUCLEASE_ACTIVITY	GOMF_EXONUCLEASE_ACTIVITY	18	-0.536422	-1.81118	0.0162162	0.103877	0.0813621	1016	tags=78%, list=34%, signal=52%	72662/18973/19367/68276/70640/71151/14156/26909/66362/57444/18971/18605/11792/240023
GOBP_POSITIVE_REGULATION_OF_GLIOGENESIS	GOBP_POSITIVE_REGULATION_OF_GLIOGENESIS	GOBP_POSITIVE_REGULATION_OF_GLIOGENESIS	16	-0.555075	-1.80784	0.010989	0.086326	0.0676155	323	tags=31%, list=11%, signal=28%	15902/18208/13654/77125/15182
GOBP_NEGATIVE_REGULATION_OF_ORGAN_GROWTH	GOBP_NEGATIVE_REGULATION_OF_ORGAN_GROWTH	GOBP_NEGATIVE_REGULATION_OF_ORGAN_GROWTH	10	-0.628431	-1.79927	0.0139535	0.0964465	0.0755425	70	tags=20%, list=2%, signal=20%	19735/15182
GOBP_REGULATION_OF_CHROMOSOME_ORGANIZATION	GOBP_REGULATION_OF_CHROMOSOME_ORGANIZATION	GOBP_REGULATION_OF_CHROMOSOME_ORGANIZATION	75	-0.364907	-1.79325	0.00411523	0.0540656	0.0423472	1458	tags=80%, list=48%, signal=42%	93762/16319/22385/226026/68298/229512/68094/22594/15081/71514/51810/18817/12055/21335/18005/12235/12236/12566/21973/67177/52563/30877/26400/70385/229841/11991/208628/69716/56207/17216/68549/56150/98956/67849/54392/20877/218973/13433/68612/56249/66977/52276/68014/75430/269400/14211/70640/11799/245474/107995/14156/70099/27354/23834/22137/79456/67629/56292/28113/75764
GOMF_SINGLE_STRANDED_DNA_HELICASE_ACTIVITY	GOMF_SINGLE_STRANDED_DNA_HELICASE_ACTIVITY	GOMF_SINGLE_STRANDED_DNA_HELICASE_ACTIVITY	15	-0.559311	-1.79064	0.010582	0.085328	0.0668338	1200	tags=87%, list=40%, signal=53%	17217/19718/19361/17219/17216/17215/17218/72151/191578/327762/214901/72107/106344
GOBP_PYRIMIDINE_NUCLEOTIDE_METABOLIC_PROCESS	GOBP_PYRIMIDINE_NUCLEOTIDE_METABOLIC_PROCESS	GOBP_PYRIMIDINE_NUCLEOTIDE_METABOLIC_PROCESS	10	-0.625216	-1.79007	0.0139535	0.0964465	0.0755425	1013	tags=90%, list=33%, signal=60%	110074/22247/20425/56749/69719/21915/66422/54369/22171
GOBP_CELL_CYCLE_DNA_REPLICATION	GOBP_CELL_CYCLE_DNA_REPLICATION	GOBP_CELL_CYCLE_DNA_REPLICATION	16	-0.549494	-1.78966	0.010989	0.086326	0.0676155	1200	tags=94%, list=40%, signal=57%	17217/67177/19361/12544/17219/17216/16881/269400/17215/18538/237877/18968/108961/327762/60364
GOBP_RNA_METHYLATION	GOBP_RNA_METHYLATION	GOBP_RNA_METHYLATION	18	-0.52851	-1.78447	0.0216216	0.121546	0.0952015	1113	tags=78%, list=37%, signal=49%	109095/228866/14791/210529/66254/56095/67674/67390/329504/75422/328162/68260/70359/17299
GOBP_CHROMOSOME_ORGANIZATION	GOBP_CHROMOSOME_ORGANIZATION	GOBP_CHROMOSOME_ORGANIZATION	171	-0.3219	-1.78189	0.00763359	0.0720346	0.0564216	1301	tags=69%, list=43%, signal=42%	22594/73804/15081/71514/72787/100710/51810/233406/67241/26934/18817/17217/20937/12055/21335/12144/15289/18005/14375/12235/72124/24061/12236/12566/21973/103468/107435/67177/52563/77987/50927/30877/381293/70218/19361/26400/70385/229841/11991/12544/17219/208628/69716/105988/56207/110033/17216/68549/56150/98956/56742/67849/54392/20877/68147/218973/381280/13433/71819/59014/67139/68612/56249/72117/6697…
GOMF_HELICASE_ACTIVITY	GOMF_HELICASE_ACTIVITY	GOMF_HELICASE_ACTIVITY	47	-0.399884	-1.77716	0.00321543	0.0473461	0.0370842	1480	tags=83%, list=49%, signal=43%	13211/12648/214987/93762/74351/13204/72198/228889/56200/212880/17217/69192/218629/12144/14375/19718/77987/19361/68278/17219/234374/17216/104806/269400/17215/237911/69663/17218/67848/72151/320209/15201/191578/79456/52513/327762/214901/72107/106344
GOCC_PRERIBOSOME	GOCC_PRERIBOSOME	GOCC_PRERIBOSOME	25	-0.477596	-1.76424	0.011976	0.090756	0.0710853	1304	tags=84%, list=43%, signal=48%	27966/72462/69072/12181/217995/107071/52705/14791/195434/72554/217109/53414/59050/59014/67973/56095/55989/70285/57750/213773/57315
GOMF_PROTEIN_LYSINE_N_METHYLTRANSFERASE_ACTIVITY	GOMF_PROTEIN_LYSINE_N_METHYLTRANSFERASE_ACTIVITY	GOMF_PROTEIN_LYSINE_N_METHYLTRANSFERASE_ACTIVITY	12	-0.580203	-1.75775	0.0216867	0.121546	0.0952015	454	tags=42%, list=15%, signal=36%	64707/207965/66083/70673/70511
GOCC_CHROMOSOME_CENTROMERIC_REGION	GOCC_CHROMOSOME_CENTROMERIC_REGION	GOCC_CHROMOSOME_CENTROMERIC_REGION	95	-0.342969	-1.75489	0.00529101	0.0604007	0.0473093	1458	tags=80%, list=48%, signal=43%	93762/16319/13018/12419/22385/226026/68298/59015/108911/68094/73804/51810/18393/67241/445007/18817/71735/70998/20937/217578/52717/18005/12235/72124/24061/12236/21973/103468/67177/56526/56455/70385/229841/208628/103573/68549/56150/54392/20877/69912/218973/381280/13433/67037/67139/66977/52276/68014/13006/219114/102920/69736/11799/70088/17345/12615/108000/72155/70099/59001/71988/64707/26886/22137/12…
GOBP_REGULATION_OF_DNA_TEMPLATED_DNA_REPLICATION	GOBP_REGULATION_OF_DNA_TEMPLATED_DNA_REPLICATION	GOBP_REGULATION_OF_DNA_TEMPLATED_DNA_REPLICATION	23	-0.483292	-1.75153	0.0168067	0.10459	0.0819211	1290	tags=83%, list=43%, signal=48%	16882/21853/17217/12144/12566/67177/19718/66592/17219/17216/17215/18538/17218/72151/108961/60364/214901/72107/106344
GOBP_ISOPRENOID_BIOSYNTHETIC_PROCESS	GOBP_ISOPRENOID_BIOSYNTHETIC_PROCESS	GOBP_ISOPRENOID_BIOSYNTHETIC_PROCESS	12	-0.577642	-1.74999	0.0216867	0.121546	0.0952015	844	tags=75%, list=28%, signal=54%	192156/15357/56075/68603/208715/110196/319554/17855/16987
GOMF_DNA_HELICASE_ACTIVITY	GOMF_DNA_HELICASE_ACTIVITY	GOMF_DNA_HELICASE_ACTIVITY	30	-0.435953	-1.74271	0.012012	0.090756	0.0710853	1200	tags=70%, list=40%, signal=43%	17217/12144/14375/19718/77987/19361/17219/17216/104806/269400/17215/237911/17218/72151/320209/191578/79456/327762/214901/72107/106344
GOMF_RNA_METHYLTRANSFERASE_ACTIVITY	GOMF_RNA_METHYLTRANSFERASE_ACTIVITY	GOMF_RNA_METHYLTRANSFERASE_ACTIVITY	15	-0.543427	-1.73979	0.0132275	0.0953131	0.0746547	1105	tags=80%, list=37%, signal=51%	228866/14791/210529/15547/66254/56095/67390/329504/75422/328162/68260/17299
GOBP_REGULATION_OF_PROTEIN_LOCALIZATION_TO_CELL_SURFACE	GOBP_REGULATION_OF_PROTEIN_LOCALIZATION_TO_CELL_SURFACE	GOBP_REGULATION_OF_PROTEIN_LOCALIZATION_TO_CELL_SURFACE	10	-0.607243	-1.73861	0.0162791	0.103877	0.0813621	68	tags=30%, list=2%, signal=29%	17754/57785/14758
GOCC_SPLICEOSOMAL_COMPLEX	GOCC_SPLICEOSOMAL_COMPLEX	GOCC_SPLICEOSOMAL_COMPLEX	32	-0.431607	-1.73643	0.015528	0.102003	0.0798943	1523	tags=94%, list=50%, signal=47%	53379/59013/101943/15382/20462/74351/69878/13204/75062/72198/56403/50783/51810/68011/76936/19655/108121/21681/69192/110809/20382/57905/18949/66921/76522/17975/66125/70225/72886/68988
GOCC_TRANSCRIPTION_REPRESSOR_COMPLEX	GOCC_TRANSCRIPTION_REPRESSOR_COMPLEX	GOCC_TRANSCRIPTION_REPRESSOR_COMPLEX	12	-0.572872	-1.73554	0.0216867	0.121546	0.0952015	351	tags=33%, list=12%, signal=30%	76131/56310/70673/15182
GOBP_DNA_DUPLEX_UNWINDING	GOBP_DNA_DUPLEX_UNWINDING	GOBP_DNA_DUPLEX_UNWINDING	16	-0.531774	-1.73195	0.0164835	0.103877	0.0813621	1200	tags=88%, list=40%, signal=53%	17217/12144/21973/77987/19361/12544/17219/17216/269400/17215/17218/27354/320209/79456
GOMF_RNA_POLYMERASE_CORE_ENZYME_BINDING	GOMF_RNA_POLYMERASE_CORE_ENZYME_BINDING	GOMF_RNA_POLYMERASE_CORE_ENZYME_BINDING	11	-0.588434	-1.72921	0.026253	0.136319	0.106773	35	tags=82%, list=1%, signal=81%	13211/226830/51810/72515/228866/66126/77766/70470/225283
GOMF_CATALYTIC_ACTIVITY_ACTING_ON_RNA	GOMF_CATALYTIC_ACTIVITY_ACTING_ON_RNA	GOMF_CATALYTIC_ACTIVITY_ACTING_ON_RNA	64	-0.361606	-1.72916	0.0037594	0.0511547	0.0400673	1105	tags=64%, list=37%, signal=42%	228866/14791/68572/68278/210529/234374/72662/15547/216151/70120/69684/20017/66254/56095/68730/104806/237911/384281/68276/70640/71151/14156/69663/68195/216443/67848/57444/66911/67390/19075/78929/52513/329504/75422/117109/328162/68260/11792/17299/329384/240023
GOMF_EXONUCLEASE_ACTIVITY_ACTIVE_WITH_EITHER_RIBO_OR_DEOXYRIBONUCLEIC_ACIDS_AND_PRODUCING_5_PHOSPHOMONOESTERS	GOMF_EXONUCLEASE_ACTIVITY_ACTIVE_WITH_EITHER_RIBO_OR_DEOXYRIBONUCLEIC_ACIDS_AND_PRODUCING_5_PHOSPHOMONOESTERS	GOMF_EXONUCLEASE_ACTIVITY_ACTIVE_WITH_EITHER_RIBO_OR_DEOXYRIBONUCLEIC_ACIDS_AND_PRODUCING_5_PHOSPHOMONOESTERS	13	-0.566099	-1.72682	0.0198511	0.115691	0.0906155	1016	tags=85%, list=34%, signal=56%	72662/18973/19367/68276/70640/71151/26909/57444/18971/11792/240023
GOBP_REGULATION_OF_VIRAL_GENOME_REPLICATION	GOBP_REGULATION_OF_VIRAL_GENOME_REPLICATION	GOBP_REGULATION_OF_VIRAL_GENOME_REPLICATION	12	-0.565985	-1.71468	0.0216867	0.121546	0.0952015	748	tags=67%, list=25%, signal=50%	15364/67738/57444/21357/19358/15951/20568/66101
GOBP_RIBOSOMAL_LARGE_SUBUNIT_BIOGENESIS	GOBP_RIBOSOMAL_LARGE_SUBUNIT_BIOGENESIS	GOBP_RIBOSOMAL_LARGE_SUBUNIT_BIOGENESIS	20	-0.497171	-1.70695	0.0250696	0.132937	0.104124	1532	tags=100%, list=51%, signal=50%	268449/52530/67459/69072/234549/12181/27176/107071/67239/59050/59014/56095/229937/217011/75619/70285/28126/66229/57750
GOMF_TRANSFERASE_ACTIVITY_TRANSFERRING_ONE_CARBON_GROUPS	GOMF_TRANSFERASE_ACTIVITY_TRANSFERRING_ONE_CARBON_GROUPS	GOMF_TRANSFERASE_ACTIVITY_TRANSFERRING_ONE_CARBON_GROUPS	48	-0.379877	-1.70297	0.00653595	0.067076	0.0525378	496	tags=38%, list=16%, signal=32%	67390/64707/207965/52064/329504/99890/75422/79565/328162/68260/14431/22171/66083/17299/70673/70511/69156/216188
GOBP_REGULATION_OF_GLIAL_CELL_DIFFERENTIATION	GOBP_REGULATION_OF_GLIAL_CELL_DIFFERENTIATION	GOBP_REGULATION_OF_GLIAL_CELL_DIFFERENTIATION	19	-0.501782	-1.70124	0.0243902	0.131314	0.102853	323	tags=26%, list=11%, signal=24%	15902/107503/13654/77125/15182
GOBP_DNA_STRAND_ELONGATION_INVOLVED_IN_DNA_REPLICATION	GOBP_DNA_STRAND_ELONGATION_INVOLVED_IN_DNA_REPLICATION	GOBP_DNA_STRAND_ELONGATION_INVOLVED_IN_DNA_REPLICATION	11	-0.57714	-1.69602	0.026253	0.136319	0.106773	964	tags=100%, list=32%, signal=68%	17217/18973/16881/17215/67967/18538/59001/18968/18972/327762
GOBP_TRANSCRIPTION_INITIATION_AT_RNA_POLYMERASE_II_PROMOTER	GOBP_TRANSCRIPTION_INITIATION_AT_RNA_POLYMERASE_II_PROMOTER	GOBP_TRANSCRIPTION_INITIATION_AT_RNA_POLYMERASE_II_PROMOTER	13	-0.555311	-1.69392	0.0248139	0.132389	0.103695	1243	tags=92%, list=41%, signal=55%	17188/15289/20024/21374/270627/66464/381379/11622/66671/216154/225895/24075
GOBP_DNA_TEMPLATED_TRANSCRIPTION_INITIATION	GOBP_DNA_TEMPLATED_TRANSCRIPTION_INITIATION	GOBP_DNA_TEMPLATED_TRANSCRIPTION_INITIATION	20	-0.492182	-1.68982	0.0250696	0.132937	0.104124	1243	tags=80%, list=41%, signal=47%	17188/15289/20024/21374/270627/21429/66464/22160/381379/11622/66671/216154/225895/78929/12606/24075
GOBP_REGULATION_OF_DNA_TEMPLATED_TRANSCRIPTION_INITIATION	GOBP_REGULATION_OF_DNA_TEMPLATED_TRANSCRIPTION_INITIATION	GOBP_REGULATION_OF_DNA_TEMPLATED_TRANSCRIPTION_INITIATION	11	-0.574759	-1.68903	0.026253	0.136319	0.106773	1177	tags=91%, list=39%, signal=56%	15289/20024/21374/66464/22160/381379/11622/216154/12606/24075
GOCC_RNA_POLYMERASE_II_HOLOENZYME	GOCC_RNA_POLYMERASE_II_HOLOENZYME	GOCC_RNA_POLYMERASE_II_HOLOENZYME	15	-0.527541	-1.68893	0.0185185	0.110243	0.0863487	125	tags=60%, list=4%, signal=58%	223527/21374/270627/66464/66671/225895/24075/70470/225283
GOCC_HISTONE_METHYLTRANSFERASE_COMPLEX	GOCC_HISTONE_METHYLTRANSFERASE_COMPLEX	GOCC_HISTONE_METHYLTRANSFERASE_COMPLEX	13	-0.550807	-1.68018	0.0272953	0.138892	0.108788	309	tags=23%, list=10%, signal=21%	68988/69544/15182
GOCC_CHROMOSOMAL_REGION	GOCC_CHROMOSOMAL_REGION	GOCC_CHROMOSOMAL_REGION	127	-0.318649	-1.67359	0.00628931	0.0647629	0.050726	1301	tags=69%, list=43%, signal=41%	22594/73804/15081/51810/18393/67241/445007/18817/71735/21681/70998/20937/217578/12144/52717/18005/12235/72124/24061/12236/12566/21973/103468/67177/56526/56455/19361/70385/229841/208628/103573/225160/68549/56150/54392/20877/69912/68147/218973/381280/13433/67037/67139/66977/52276/68014/13006/219114/269400/102920/69736/19891/11799/70088/17345/14156/12615/386612/15270/108000/72155/19362/70099/27354/5…
GOBP_SISTER_CHROMATID_COHESION	GOBP_SISTER_CHROMATID_COHESION	GOBP_SISTER_CHROMATID_COHESION	23	-0.459785	-1.66633	0.0280112	0.139507	0.10927	1294	tags=78%, list=43%, signal=45%	71514/100710/12235/24061/12236/110033/68549/67849/72117/20842/13006/107995/14156/71988/320209/79456/56292/72107
GOMF_ISOMERASE_ACTIVITY	GOMF_ISOMERASE_ACTIVITY	GOMF_ISOMERASE_ACTIVITY	37	-0.398418	-1.65575	0.0163934	0.103877	0.0813621	777	tags=54%, list=26%, signal=41%	19895/110119/70225/245474/67738/21991/76737/70974/67873/66120/208715/74246/319554/16987/14227/227682/54128/433813/71780/66101
GOCC_HETEROCHROMATIN	GOCC_HETEROCHROMATIN	GOCC_HETEROCHROMATIN	33	-0.406593	-1.65291	0.015674	0.1023	0.0801276	1458	tags=88%, list=48%, signal=46%	93762/16319/12419/22385/17192/494448/11674/12151/51788/72462/18393/71735/20937/217578/17191/101739/13433/18140/15364/101867/12615/241627/59001/71988/64707/12616/15201/268465/15182
GOBP_NEGATIVE_REGULATION_OF_CHROMOSOME_ORGANIZATION	GOBP_NEGATIVE_REGULATION_OF_CHROMOSOME_ORGANIZATION	GOBP_NEGATIVE_REGULATION_OF_CHROMOSOME_ORGANIZATION	41	-0.380221	-1.65089	0.00986842	0.0831904	0.0651595	1301	tags=73%, list=43%, signal=42%	22594/15081/51810/18817/12235/12236/21973/67177/70385/229841/208628/69716/17216/56150/98956/20877/66977/52276/68014/75430/269400/70640/11799/107995/27354/22137/79456/67629/56292/28113
GOBP_MATURATION_OF_5_8S_RRNA	GOBP_MATURATION_OF_5_8S_RRNA	GOBP_MATURATION_OF_5_8S_RRNA	14	-0.52063	-1.65022	0.0328283	0.155133	0.121509	954	tags=93%, list=32%, signal=64%	66481/72198/12181/66446/69639/59050/59014/56095/70285/71151/66362/227715/57750
GOBP_RESPONSE_TO_FATTY_ACID	GOBP_RESPONSE_TO_FATTY_ACID	GOBP_RESPONSE_TO_FATTY_ACID	10	-0.576012	-1.64919	0.027907	0.139507	0.10927	564	tags=50%, list=19%, signal=41%	12567/20249/73181/18795/30049
GOCC_CAJAL_BODY	GOCC_CAJAL_BODY	GOCC_CAJAL_BODY	14	-0.519374	-1.64623	0.0328283	0.155133	0.121509	1174	tags=100%, list=39%, signal=61%	14113/14030/56541/20595/12566/70769/55989/68276/245474/57444/276919/68988/57432
GOBP_REGULATION_OF_MITOTIC_SISTER_CHROMATID_SEGREGATION	GOBP_REGULATION_OF_MITOTIC_SISTER_CHROMATID_SEGREGATION	GOBP_REGULATION_OF_MITOTIC_SISTER_CHROMATID_SEGREGATION	24	-0.449855	-1.64278	0.0288184	0.14122	0.110611	1271	tags=79%, list=42%, signal=46%	51810/18817/12235/12236/67177/70385/229841/208628/69716/56150/20877/66977/52276/68014/75430/11799/107995/22137/67629
GOMF_STRUCTURAL_CONSTITUENT_OF_RIBOSOME	GOMF_STRUCTURAL_CONSTITUENT_OF_RIBOSOME	GOMF_STRUCTURAL_CONSTITUENT_OF_RIBOSOME	39	-0.390724	-1.6418	0.0133779	0.0957181	0.0749719	1547	tags=95%, list=51%, signal=47%	68436/75617/22121/268449/67945/67427/19934/20116/19982/20042/66481/54217/54127/50529/66973/20085/66493/27176/56284/19946/67681/94063/19943/56282/74600/66047/24030/19933/66407/66229/67212/79044/68836/118451/18120/107733/27397
GOCC_CONDENSED_CHROMOSOME_CENTROMERIC_REGION	GOCC_CONDENSED_CHROMOSOME_CENTROMERIC_REGION	GOCC_CONDENSED_CHROMOSOME_CENTROMERIC_REGION	71	-0.33487	-1.63708	0.00404858	0.0538868	0.0422072	1271	tags=70%, list=42%, signal=42%	51810/18393/445007/18817/71735/70998/52717/18005/12235/72124/24061/12236/103468/67177/56526/56455/70385/229841/208628/103573/68549/56150/54392/20877/69912/381280/67037/67139/66977/68014/219114/102920/69736/11799/70088/12615/108000/72155/26886/22137/12616/52504/67629/69928/60411/208092/68953/71876/51944/66570
GOBP_POSITIVE_REGULATION_OF_IMMUNOGLOBULIN_PRODUCTION	GOBP_POSITIVE_REGULATION_OF_IMMUNOGLOBULIN_PRODUCTION	GOBP_POSITIVE_REGULATION_OF_IMMUNOGLOBULIN_PRODUCTION	11	-0.556663	-1.63585	0.0334129	0.156408	0.122507	1024	tags=73%, list=34%, signal=48%	22433/22042/18861/20909/66362/237877/17350/77125
GOMF_4_IRON_4_SULFUR_CLUSTER_BINDING	GOMF_4_IRON_4_SULFUR_CLUSTER_BINDING	GOMF_4_IRON_4_SULFUR_CLUSTER_BINDING	11	-0.556296	-1.63477	0.0334129	0.156408	0.122507	964	tags=73%, list=32%, signal=50%	18973/269400/237911/237926/74316/320209/18971/327762
GOBP_RNA_EXPORT_FROM_NUCLEUS	GOBP_RNA_EXPORT_FROM_NUCLEUS	GOBP_RNA_EXPORT_FROM_NUCLEUS	22	-0.456137	-1.63311	0.027933	0.139507	0.10927	1532	tags=95%, list=51%, signal=47%	18148/53379/73192/28114/13211/72322/71805/432508/59015/20383/20823/66511/445007/21681/223527/103468/109095/68278/225160/386612/56488
GOMF_BASAL_TRANSCRIPTION_MACHINERY_BINDING	GOMF_BASAL_TRANSCRIPTION_MACHINERY_BINDING	GOMF_BASAL_TRANSCRIPTION_MACHINERY_BINDING	20	-0.47546	-1.6324	0.0278552	0.139507	0.10927	1105	tags=75%, list=37%, signal=48%	51810/72515/228866/21374/270627/21413/66126/70769/55989/229937/11622/77766/11835/70470/225283
GOMF_GENERAL_TRANSCRIPTION_INITIATION_FACTOR_ACTIVITY	GOMF_GENERAL_TRANSCRIPTION_INITIATION_FACTOR_ACTIVITY	GOMF_GENERAL_TRANSCRIPTION_INITIATION_FACTOR_ACTIVITY	10	-0.570068	-1.63217	0.027907	0.139507	0.10927	1138	tags=90%, list=38%, signal=56%	71752/21374/270627/21429/66464/66671/20204/225895/24075
GOBP_TRANSCRIPTION_BY_RNA_POLYMERASE_III	GOBP_TRANSCRIPTION_BY_RNA_POLYMERASE_III	GOBP_TRANSCRIPTION_BY_RNA_POLYMERASE_III	14	-0.51473	-1.63151	0.040404	0.172374	0.135013	699	tags=50%, list=23%, signal=39%	67486/110052/17937/78929/57432/12606/11835
GOBP_MEIOTIC_CELL_CYCLE	GOBP_MEIOTIC_CELL_CYCLE	GOBP_MEIOTIC_CELL_CYCLE	77	-0.330321	-1.62913	0.00434783	0.0559163	0.0437969	1190	tags=65%, list=39%, signal=40%	12317/12316/18005/12235/24061/12236/12566/21973/195434/19361/225182/229841/72634/69716/105988/68549/60530/18861/66977/13006/104806/14211/237911/12442/15364/11799/17345/107995/26909/15270/328580/19362/70099/12532/17350/27354/17427/64707/22137/268930/12448/69928/18795/214901/71711/83561/19183/193838/268465/234396
GOBP_TRANSCRIPTION_PREINITIATION_COMPLEX_ASSEMBLY	GOBP_TRANSCRIPTION_PREINITIATION_COMPLEX_ASSEMBLY	GOBP_TRANSCRIPTION_PREINITIATION_COMPLEX_ASSEMBLY	10	-0.56843	-1.62748	0.027907	0.139507	0.10927	1177	tags=90%, list=39%, signal=55%	15289/21374/270627/66464/381379/11622/216154/225895/24075
GOMF_PROTEIN_METHYLTRANSFERASE_ACTIVITY	GOMF_PROTEIN_METHYLTRANSFERASE_ACTIVITY	GOMF_PROTEIN_METHYLTRANSFERASE_ACTIVITY	19	-0.478529	-1.62241	0.0352304	0.161234	0.126288	454	tags=37%, list=15%, signal=32%	64707/207965/329504/99890/66083/70673/70511
GOBP_CELLULAR_RESPONSE_TO_DNA_DAMAGE_STIMULUS	GOBP_CELLULAR_RESPONSE_TO_DNA_DAMAGE_STIMULUS	GOBP_CELLULAR_RESPONSE_TO_DNA_DAMAGE_STIMULUS	217	-0.280507	-1.62193	0.00961538	0.0825234	0.064637	1200	tags=59%, list=40%, signal=38%	17217/20937/12055/12144/15289/14375/19687/24061/223527/12566/68048/21973/12189/19718/107260/77987/98415/19361/225182/12544/17219/114741/107373/69716/56207/225160/110033/17216/58186/18973/60530/67849/110749/66464/22160/218973/19367/18861/269582/56249/66165/66125/13006/104806/16881/18140/269400/17215/56424/14211/67967/237911/83383/15364/12028/18538/19891/20913/208836/70088/110052/56716/14156/26909/…
GOBP_VIRAL_GENOME_REPLICATION	GOBP_VIRAL_GENOME_REPLICATION	GOBP_VIRAL_GENOME_REPLICATION	18	-0.479328	-1.61841	0.0459459	0.186527	0.146099	792	tags=56%, list=26%, signal=41%	216238/15364/67738/57444/21357/19358/15951/73683/20568/66101
GOBP_RNA_PHOSPHODIESTER_BOND_HYDROLYSIS	GOBP_RNA_PHOSPHODIESTER_BOND_HYDROLYSIS	GOBP_RNA_PHOSPHODIESTER_BOND_HYDROLYSIS	16	-0.49651	-1.6171	0.0357143	0.16199	0.12688	1532	tags=100%, list=51%, signal=50%	213895/432508/68544/52530/66481/12181/108062/66446/69639/59014/68276/71151/66362/227715/213773
GOBP_LIMBIC_SYSTEM_DEVELOPMENT	GOBP_LIMBIC_SYSTEM_DEVELOPMENT	GOBP_LIMBIC_SYSTEM_DEVELOPMENT	13	-0.528362	-1.61171	0.0421836	0.177591	0.139099	307	tags=31%, list=10%, signal=28%	16975/18187/68169/15182
GOMF_CIS_TRANS_ISOMERASE_ACTIVITY	GOMF_CIS_TRANS_ISOMERASE_ACTIVITY	GOMF_CIS_TRANS_ISOMERASE_ACTIVITY	10	-0.562017	-1.60912	0.027907	0.139507	0.10927	1114	tags=80%, list=37%, signal=51%	110854/228005/30795/70225/67738/66120/14227/66101
GOBP_MACROPHAGE_DIFFERENTIATION	GOBP_MACROPHAGE_DIFFERENTIATION	GOBP_MACROPHAGE_DIFFERENTIATION	10	-0.560725	-1.60542	0.0302326	0.145805	0.114203	349	tags=50%, list=12%, signal=44%	18605/15902/18795/12606/14082
GOCC_DNA_PACKAGING_COMPLEX	GOCC_DNA_PACKAGING_COMPLEX	GOCC_DNA_PACKAGING_COMPLEX	28	-0.414168	-1.60404	0.0233918	0.127775	0.10008	982	tags=61%, list=32%, signal=41%	68549/54392/67037/67139/66977/20842/13006/404634/14211/70088/76044/12615/15270/70099/191578/67629/28113
MP_INCREASED_LYMPHOMA_INCIDENCE	MP_INCREASED_LYMPHOMA_INCIDENCE	MP_INCREASED_LYMPHOMA_INCIDENCE	37	-0.385367	-1.60151	0.0163934	0.103877	0.0813621	1369	tags=78%, list=45%, signal=43%	68441/72119/68729/17688/18817/17217/12144/12235/12236/12189/225182/18973/18861/20842/16881/17215/237911/107995/26909/13555/237877/17350/27354/18971/79456/327762/21810/11792/71711
GOBP_POSITIVE_REGULATION_OF_CHROMOSOME_SEPARATION	GOBP_POSITIVE_REGULATION_OF_CHROMOSOME_SEPARATION	GOBP_POSITIVE_REGULATION_OF_CHROMOSOME_SEPARATION	13	-0.524236	-1.59913	0.0471464	0.188092	0.147324	1447	tags=100%, list=48%, signal=52%	68298/52683/67177/52563/229841/54392/20877/52276/14211/11799/76044/70099
GOMF_3_5_EXONUCLEASE_ACTIVITY	GOMF_3_5_EXONUCLEASE_ACTIVITY	GOMF_3_5_EXONUCLEASE_ACTIVITY	12	-0.525003	-1.59052	0.0506024	0.195849	0.1534	1016	tags=75%, list=34%, signal=50%	72662/18973/19367/68276/71151/57444/18971/11792/240023
GOBP_RNA_SPLICING	GOBP_RNA_SPLICING	GOBP_RNA_SPLICING	83	-0.316941	-1.58519	0.0046729	0.0574314	0.0449836	1532	tags=87%, list=51%, signal=44%	18148/53379/59013/14105/56070/101943/13211/56215/53861/233908/67039/15382/15388/16549/20462/74351/69878/13204/75062/72198/20383/56403/70439/71514/50783/51810/28036/72462/68011/212880/76936/18139/108014/19655/108121/21681/69192/56541/70465/20595/230257/223527/67996/109095/110809/20382/57905/18949/68278/210529/225027/225160/74111/66464/101739/66921/76522/17975/66125/108160/69305/70225/70233/386612/…
GOMF_GENERAL_TRANSCRIPTION_INITIATION_FACTOR_BINDING	GOMF_GENERAL_TRANSCRIPTION_INITIATION_FACTOR_BINDING	GOMF_GENERAL_TRANSCRIPTION_INITIATION_FACTOR_BINDING	15	-0.49493	-1.58452	0.037037	0.165526	0.12965	1271	tags=87%, list=42%, signal=51%	51810/12393/21374/270627/21413/11911/66464/70769/55989/229937/11622/69009/11835
GOBP_HUMORAL_IMMUNE_RESPONSE	GOBP_HUMORAL_IMMUNE_RESPONSE	GOBP_HUMORAL_IMMUNE_RESPONSE	22	-0.4411	-1.57927	0.0446927	0.184601	0.14459	235	tags=27%, list=8%, signal=25%	385643/100042405/20568/12628/16644/14962
GOCC_CHROMATIN	GOCC_CHROMATIN	GOCC_CHROMATIN	158	-0.28685	-1.57513	0.0138889	0.0964465	0.0755425	1423	tags=70%, list=47%, signal=39%	12419/432508/15388/22385/17192/74351/494448/11674/66471/51869/68094/69188/17688/22594/15081/71514/17999/100710/56200/53605/12151/51788/72462/18393/17187/21853/21917/18817/19655/72515/71735/20937/217578/56086/12055/12393/107435/50927/98415/20382/21374/19361/270627/114741/107373/56207/21413/15251/17191/110033/17216/58186/67849/110749/101739/13433/56249/20842/13006/404634/234138/19650/104806/18140/1…
GOBP_MATURATION_OF_5_8S_RRNA_FROM_TRICISTRONIC_RRNA_TRANSCRIPT_SSU_RRNA_5_8S_RRNA_LSU_RRNA	GOBP_MATURATION_OF_5_8S_RRNA_FROM_TRICISTRONIC_RRNA_TRANSCRIPT_SSU_RRNA_5_8S_RRNA_LSU_RRNA	GOBP_MATURATION_OF_5_8S_RRNA_FROM_TRICISTRONIC_RRNA_TRANSCRIPT_SSU_RRNA_5_8S_RRNA_LSU_RRNA	11	-0.535335	-1.57317	0.0429594	0.179456	0.14056	954	tags=100%, list=32%, signal=69%	66481/12181/66446/69639/59014/56095/71151/66362/227715/57750
GOMF_RIBONUCLEASE_ACTIVITY	GOMF_RIBONUCLEASE_ACTIVITY	GOMF_RIBONUCLEASE_ACTIVITY	14	-0.495736	-1.57131	0.0555556	0.209053	0.163743	766	tags=71%, list=25%, signal=54%	68276/70640/71151/14156/68195/57444/66911/117109/11792/240023
GOBP_REGULATION_OF_DNA_REPLICATION	GOBP_REGULATION_OF_DNA_REPLICATION	GOBP_REGULATION_OF_DNA_REPLICATION	44	-0.357944	-1.5688	0.00990099	0.0831904	0.0651595	1237	tags=70%, list=41%, signal=42%	21853/12301/17217/217578/12144/12566/67177/19718/98415/11908/66592/17219/56207/17216/56249/13006/17215/18538/70088/17218/237877/59001/71988/12428/72151/108961/327762/60364/214901/72107/106344
GOMF_DNA_REPLICATION_ORIGIN_BINDING	GOMF_DNA_REPLICATION_ORIGIN_BINDING	GOMF_DNA_REPLICATION_ORIGIN_BINDING	10	-0.547738	-1.56824	0.044186	0.183737	0.143913	1052	tags=90%, list=35%, signal=59%	18393/12544/101612/17216/70024/17218/23834/18968/320209
GOBP_DNA_CONFORMATION_CHANGE	GOBP_DNA_CONFORMATION_CHANGE	GOBP_DNA_CONFORMATION_CHANGE	20	-0.456378	-1.56689	0.0501393	0.19521	0.1529	1200	tags=75%, list=40%, signal=46%	17217/12144/15289/21973/77987/19361/12544/17219/17216/269400/17215/17218/27354/320209/79456
GOCC_NUCLEAR_EXOSOME_RNASE_COMPLEX	GOCC_NUCLEAR_EXOSOME_RNASE_COMPLEX	GOCC_NUCLEAR_EXOSOME_RNASE_COMPLEX	10	-0.545605	-1.56213	0.0465116	0.186733	0.14626	1381	tags=100%, list=46%, signal=55%	72198/107071/72662/66446/69639/27998/66583/66362/227715
GOBP_REGULATION_OF_DNA_RECOMBINATION	GOBP_REGULATION_OF_DNA_RECOMBINATION	GOBP_REGULATION_OF_DNA_RECOMBINATION	37	-0.373744	-1.55321	0.0229508	0.12625	0.0988865	1345	tags=78%, list=44%, signal=44%	94232/233908/107823/51869/17688/16882/21853/21681/12144/19361/225182/225160/58186/60530/22042/18861/269400/19891/70088/66362/17686/19362/237877/17350/235587/224008/75317/243529/234396
GOCC_CONDENSED_NUCLEAR_CHROMOSOME	GOCC_CONDENSED_NUCLEAR_CHROMOSOME	GOCC_CONDENSED_NUCLEAR_CHROMOSOME	23	-0.428181	-1.5518	0.0448179	0.184601	0.14459	1447	tags=87%, list=48%, signal=46%	16319/68298/52683/16882/66180/18817/12144/18005/12189/19361/54392/19367/59014/13006/14211/76044/15270/70099/17350/19183
GOMF_RNA_POLYMERASE_BINDING	GOMF_RNA_POLYMERASE_BINDING	GOMF_RNA_POLYMERASE_BINDING	19	-0.457078	-1.54968	0.0569106	0.212839	0.166707	125	tags=16%, list=4%, signal=15%	24075/70470/225283
GOMF_LIGASE_ACTIVITY_FORMING_CARBON_NITROGEN_BONDS	GOMF_LIGASE_ACTIVITY_FORMING_CARBON_NITROGEN_BONDS	GOMF_LIGASE_ACTIVITY_FORMING_CARBON_NITROGEN_BONDS	10	-0.538922	-1.543	0.0627907	0.226225	0.177192	769	tags=60%, list=25%, signal=45%	384281/320244/69719/270685/237823/74711
GOBP_MATURATION_OF_SSU_RRNA	GOBP_MATURATION_OF_SSU_RRNA	GOBP_MATURATION_OF_SSU_RRNA	15	-0.480065	-1.53693	0.0687831	0.237162	0.185759	1464	tags=93%, list=48%, signal=48%	213895/20116/66481/54127/208144/20085/72515/217995/98956/53414/59014/69499/213773/57315
GOBP_ANTIMICROBIAL_HUMORAL_RESPONSE	GOBP_ANTIMICROBIAL_HUMORAL_RESPONSE	GOBP_ANTIMICROBIAL_HUMORAL_RESPONSE	11	-0.521038	-1.53116	0.0596659	0.219275	0.171749	235	tags=36%, list=8%, signal=34%	385643/100042405/20568/16644
GOBP_RNA_SPLICING_VIA_TRANSESTERIFICATION_REACTIONS	GOBP_RNA_SPLICING_VIA_TRANSESTERIFICATION_REACTIONS	GOBP_RNA_SPLICING_VIA_TRANSESTERIFICATION_REACTIONS	51	-0.337466	-1.52784	0.0170068	0.10459	0.0819211	1532	tags=90%, list=51%, signal=45%	18148/53379/14105/101943/13211/56215/67039/15382/15388/20462/74351/69878/75062/20383/71514/50783/51810/28036/68011/212880/76936/108014/19655/108121/69192/70465/20595/230257/67996/109095/110809/20382/57905/68278/210529/225027/74111/101739/76522/17975/66125/69305/72886/276919/68988/102902673
GOCC_INNER_MITOCHONDRIAL_MEMBRANE_PROTEIN_COMPLEX	GOCC_INNER_MITOCHONDRIAL_MEMBRANE_PROTEIN_COMPLEX	GOCC_INNER_MITOCHONDRIAL_MEMBRANE_PROTEIN_COMPLEX	21	-0.433341	-1.52631	0.0446927	0.184601	0.14459	1610	tags=95%, list=53%, signal=45%	226646/17708/12857/230935/67530/17718/17711/53600/66445/66594/66525/56322/17991/216001/30056/69029/66377/67713/14356/224904
GOBP_NUCLEIC_ACID_PHOSPHODIESTER_BOND_HYDROLYSIS	GOBP_NUCLEIC_ACID_PHOSPHODIESTER_BOND_HYDROLYSIS	GOBP_NUCLEIC_ACID_PHOSPHODIESTER_BOND_HYDROLYSIS	23	-0.420506	-1.52398	0.047619	0.189234	0.148219	1464	tags=87%, list=48%, signal=45%	213895/432508/68544/52530/66481/12181/108062/66446/69639/59014/68276/71151/14156/66362/227715/237877/18605/213773/327762/18294
GOBP_MEIOTIC_CELL_CYCLE_PROCESS	GOBP_MEIOTIC_CELL_CYCLE_PROCESS	GOBP_MEIOTIC_CELL_CYCLE_PROCESS	56	-0.328178	-1.52339	0.0181159	0.108484	0.0849707	1233	tags=64%, list=41%, signal=39%	12530/18817/12317/12316/12235/12236/21973/19361/229841/72634/69716/105988/68549/60530/66977/104806/14211/237911/12442/11799/107995/19362/70099/12532/17350/64707/22137/12448/69928/18795/214901/71711/19183/193838/268465/234396
GOBP_CYTOPLASMIC_TRANSLATION	GOBP_CYTOPLASMIC_TRANSLATION	GOBP_CYTOPLASMIC_TRANSLATION	31	-0.3786	-1.52311	0.0333333	0.156408	0.122507	1605	tags=94%, list=53%, signal=44%	20044/68436/13629/75617/22121/268449/67945/13669/67427/54709/13211/19934/20116/19982/20042/67204/66481/54217/56403/54127/51810/20085/27176/20492/218629/19946/11991/19943/19933
GOBP_SULFUR_COMPOUND_METABOLIC_PROCESS	GOBP_SULFUR_COMPOUND_METABOLIC_PROCESS	GOBP_SULFUR_COMPOUND_METABOLIC_PROCESS	56	-0.32738	-1.51969	0.0217391	0.121546	0.0952015	541	tags=36%, list=18%, signal=30%	67873/68603/74205/50490/11600/208715/74316/207182/26568/18605/17855/56615/60525/50917/14431/26897/69065/67096/100041585/68169
GOMF_DAMAGED_DNA_BINDING	GOMF_DAMAGED_DNA_BINDING	GOMF_DAMAGED_DNA_BINDING	27	-0.400378	-1.51824	0.0339506	0.158471	0.124123	725	tags=78%, list=24%, signal=60%	17688/22594/67241/12144/15289/14375/12189/225182/18538/19891/15270/17686/97165/27354/19358/234258/18971/79456/22256/18294/11792
GOCC_MITOCHONDRIAL_ENVELOPE	GOCC_MITOCHONDRIAL_ENVELOPE	GOCC_MITOCHONDRIAL_ENVELOPE	146	-0.27727	-1.51465	0.0136986	0.0964465	0.0755425	1068	tags=55%, list=35%, signal=37%	67006/30058/68572/94063/66592/67712/60441/30057/66594/66525/56322/56282/74252/17991/66427/74600/30055/66047/68512/24030/216001/53333/70383/12894/30056/69906/72508/214952/83767/66407/68971/56749/12028/69029/17527/66593/21915/52469/13361/67212/66377/68493/79044/12532/70451/102060/68836/74205/118451/66865/66690/18120/66821/234384/68636/52064/19044/13358/67713/67863/107733/14356/64704/66826/56615/641…
GOBP_NCRNA_CATABOLIC_PROCESS	GOBP_NCRNA_CATABOLIC_PROCESS	GOBP_NCRNA_CATABOLIC_PROCESS	11	-0.515291	-1.51427	0.0596659	0.219275	0.171749	1018	tags=100%, list=34%, signal=67%	68544/330474/234374/72662/66446/69639/27998/66362/227715/66911
GOBP_SOMATIC_DIVERSIFICATION_OF_IMMUNOGLOBULINS	GOBP_SOMATIC_DIVERSIFICATION_OF_IMMUNOGLOBULINS	GOBP_SOMATIC_DIVERSIFICATION_OF_IMMUNOGLOBULINS	17	-0.45339	-1.50933	0.0611702	0.221803	0.173729	1000	tags=65%, list=33%, signal=44%	225160/22042/18861/26909/66362/17686/237877/17350/27354/235587/22256
GOCC_GERM_CELL_NUCLEUS	GOCC_GERM_CELL_NUCLEUS	GOCC_GERM_CELL_NUCLEUS	23	-0.416409	-1.50913	0.047619	0.189234	0.148219	1182	tags=74%, list=39%, signal=45%	12144/12566/21973/12189/21374/19361/69716/58186/13433/15364/18538/66671/15270/17350/214901/24075/71242
GOBP_REGULATION_OF_CELL_CYCLE_CHECKPOINT	GOBP_REGULATION_OF_CELL_CYCLE_CHECKPOINT	GOBP_REGULATION_OF_CELL_CYCLE_CHECKPOINT	16	-0.461758	-1.50391	0.0686813	0.237079	0.185694	1119	tags=75%, list=37%, signal=48%	12189/67177/19361/225160/56150/20877/52276/75430/19891/11799/241627/52033
GOCC_COPII_COATED_ER_TO_GOLGI_TRANSPORT_VESICLE	GOCC_COPII_COATED_ER_TO_GOLGI_TRANSPORT_VESICLE	GOCC_COPII_COATED_ER_TO_GOLGI_TRANSPORT_VESICLE	11	-0.511747	-1.50385	0.0620525	0.22383	0.175316	173	tags=64%, list=6%, signal=60%	77254/73130/53611/66111/100102/17083/68090
GOCC_MALE_GERM_CELL_NUCLEUS	GOCC_MALE_GERM_CELL_NUCLEUS	GOCC_MALE_GERM_CELL_NUCLEUS	21	-0.426776	-1.50319	0.047486	0.189199	0.148192	1182	tags=76%, list=39%, signal=47%	12144/12566/21973/12189/21374/19361/69716/58186/15364/18538/66671/15270/17350/214901/24075/71242
GOBP_CLEAVAGE_INVOLVED_IN_RRNA_PROCESSING	GOBP_CLEAVAGE_INVOLVED_IN_RRNA_PROCESSING	GOBP_CLEAVAGE_INVOLVED_IN_RRNA_PROCESSING	12	-0.495851	-1.5022	0.0771084	0.252431	0.197719	1532	tags=100%, list=51%, signal=50%	213895/52530/66481/12181/66446/69639/59014/71151/66362/227715/213773
GOCC_PROTEIN_DNA_COMPLEX	GOCC_PROTEIN_DNA_COMPLEX	GOCC_PROTEIN_DNA_COMPLEX	35	-0.361544	-1.50116	0.0364742	0.16349	0.128055	1296	tags=71%, list=43%, signal=41%	15081/51788/17187/17217/14375/21374/12544/17219/17216/404634/17215/67967/15364/19891/70088/17218/12615/15270/18968/19075/18972/18971/60364/28113/24075
GOCC_CYTOSOLIC_LARGE_RIBOSOMAL_SUBUNIT	GOCC_CYTOSOLIC_LARGE_RIBOSOMAL_SUBUNIT	GOCC_CYTOSOLIC_LARGE_RIBOSOMAL_SUBUNIT	13	-0.491036	-1.49785	0.0744417	0.246629	0.193174	1547	tags=100%, list=51%, signal=49%	22121/268449/67945/19934/19982/20042/54217/27176/19946/19943/19933/66229
GOBP_ENDOPLASMIC_RETICULUM_TO_GOLGI_VESICLE_MEDIATED_TRANSPORT	GOBP_ENDOPLASMIC_RETICULUM_TO_GOLGI_VESICLE_MEDIATED_TRANSPORT	GOBP_ENDOPLASMIC_RETICULUM_TO_GOLGI_VESICLE_MEDIATED_TRANSPORT	26	-0.400476	-1.49591	0.0396341	0.171112	0.134025	929	tags=50%, list=31%, signal=35%	73130/67023/53611/66111/59042/231070/67397/105785/50907/17083/76483/68090/57785
GOBP_MATURATION_OF_LSU_RRNA	GOBP_MATURATION_OF_LSU_RRNA	GOBP_MATURATION_OF_LSU_RRNA	11	-0.507025	-1.48998	0.0620525	0.22383	0.175316	1225	tags=100%, list=40%, signal=60%	52530/12181/27176/67239/59050/56095/229937/70285/66229/57750
GOBP_SOMATIC_DIVERSIFICATION_OF_IMMUNOGLOBULINS_INVOLVED_IN_IMMUNE_RESPONSE	GOBP_SOMATIC_DIVERSIFICATION_OF_IMMUNOGLOBULINS_INVOLVED_IN_IMMUNE_RESPONSE	GOBP_SOMATIC_DIVERSIFICATION_OF_IMMUNOGLOBULINS_INVOLVED_IN_IMMUNE_RESPONSE	15	-0.464982	-1.48864	0.0952381	0.281285	0.220318	1000	tags=67%, list=33%, signal=45%	225160/22042/18861/26909/66362/237877/17350/27354/235587/22256
GOCC_SM_LIKE_PROTEIN_FAMILY_COMPLEX	GOCC_SM_LIKE_PROTEIN_FAMILY_COMPLEX	GOCC_SM_LIKE_PROTEIN_FAMILY_COMPLEX	16	-0.455609	-1.48388	0.0796703	0.257241	0.201486	1406	tags=94%, list=46%, signal=50%	101943/74351/69878/75062/50783/28036/68011/20595/70769/76522/66125/70233/276919/68988/66101
GOMF_SNORNA_BINDING	GOMF_SNORNA_BINDING	GOMF_SNORNA_BINDING	17	-0.445746	-1.48388	0.0691489	0.237617	0.186115	1514	tags=94%, list=50%, signal=47%	67134/213895/52530/53893/27966/208144/56200/217995/68147/53414/70769/55989/245474/57444/66911/213773
GOMF_DNA_SECONDARY_STRUCTURE_BINDING	GOMF_DNA_SECONDARY_STRUCTURE_BINDING	GOMF_DNA_SECONDARY_STRUCTURE_BINDING	15	-0.461573	-1.47773	0.0978836	0.285958	0.223979	1182	tags=87%, list=39%, signal=53%	17688/12144/15289/225182/11991/58186/269582/104806/15364/57434/19362/234258/79456
GOBP_SMALL_REGULATORY_NCRNA_3_END_PROCESSING	GOBP_SMALL_REGULATORY_NCRNA_3_END_PROCESSING	GOBP_SMALL_REGULATORY_NCRNA_3_END_PROCESSING	10	-0.51583	-1.47688	0.0953488	0.281339	0.220361	954	tags=100%, list=32%, signal=69%	66481/28036/66446/69639/245474/71151/27998/66362/227715
GOMF_RNA_BINDING	GOMF_RNA_BINDING	GOMF_RNA_BINDING	251	-0.254286	-1.47585	0.0120482	0.090756	0.0710853	1536	tags=80%, list=51%, signal=43%	13629/18148/19384/53872/276770/107508/53379/27041/59013/22121/13806/67134/268449/67945/18789/14113/13690/13669/23918/14105/101943/73192/28114/67427/54709/13211/104625/66870/13684/72322/19934/213895/53861/233908/67039/107271/15382/207214/67204/432508/15388/68544/16549/52530/66235/20462/74351/330474/494448/69878/23983/13204/75062/227613/14030/229512/72198/27967/77134/74148/53893/67154/20383/69860/5…
GOBP_PEPTIDYL_LYSINE_METHYLATION	GOBP_PEPTIDYL_LYSINE_METHYLATION	GOBP_PEPTIDYL_LYSINE_METHYLATION	25	-0.399426	-1.47548	0.0628743	0.226258	0.177218	454	tags=28%, list=15%, signal=24%	64707/207965/99890/66083/69544/27632/15182
GOCC_SITE_OF_DOUBLE_STRAND_BREAK	GOCC_SITE_OF_DOUBLE_STRAND_BREAK	GOCC_SITE_OF_DOUBLE_STRAND_BREAK	15	-0.458651	-1.46837	0.103175	0.293903	0.230202	1403	tags=87%, list=46%, signal=47%	226026/51869/67241/21853/19361/225182/58186/19891/15270/27354/235587/71988/109019
GOBP_POSITIVE_REGULATION_OF_CHROMOSOME_ORGANIZATION	GOBP_POSITIVE_REGULATION_OF_CHROMOSOME_ORGANIZATION	GOBP_POSITIVE_REGULATION_OF_CHROMOSOME_ORGANIZATION	31	-0.364837	-1.46775	0.0454545	0.186468	0.146052	1175	tags=65%, list=39%, signal=40%	18005/12566/67177/30877/26400/11991/56207/68549/54392/20877/13433/56249/269400/14211/245474/14156/70099/27354/28113/75764
GOBP_CELL_CYCLE_CHECKPOINT_SIGNALING	GOBP_CELL_CYCLE_CHECKPOINT_SIGNALING	GOBP_CELL_CYCLE_CHECKPOINT_SIGNALING	57	-0.315374	-1.4673	0.0334572	0.156408	0.122507	1237	tags=72%, list=41%, signal=43%	21853/18817/12144/12235/12236/12189/67177/19361/225182/70385/229841/208628/69716/225160/56150/20877/19367/269582/66977/52276/68014/75430/15364/19891/11799/107995/13555/15270/241627/27354/23834/52033/22137/67629/327762/60364/68251/71711/109019/193838/268465
GOBP_RRNA_MODIFICATION	GOBP_RRNA_MODIFICATION	GOBP_RRNA_MODIFICATION	12	-0.483533	-1.46488	0.0819277	0.260866	0.204325	1086	tags=75%, list=36%, signal=48%	14791/98956/68147/66254/56095/67674/245474/67390/75422
GOMF_ATP_DEPENDENT_ACTIVITY_ACTING_ON_RNA	GOMF_ATP_DEPENDENT_ACTIVITY_ACTING_ON_RNA	GOMF_ATP_DEPENDENT_ACTIVITY_ACTING_ON_RNA	20	-0.425423	-1.46061	0.0752089	0.248447	0.194598	1519	tags=90%, list=50%, signal=45%	27041/13211/74351/13204/72198/228889/56200/212880/69192/218629/68278/234374/104806/237911/69663/67848/320209/52513
GOBP_REGULATION_OF_HEART_GROWTH	GOBP_REGULATION_OF_HEART_GROWTH	GOBP_REGULATION_OF_HEART_GROWTH	16	-0.448361	-1.46028	0.0879121	0.27023	0.21166	404	tags=25%, list=13%, signal=22%	110196/14173/19735/15182
GOBP_MRNA_EXPORT_FROM_NUCLEUS	GOBP_MRNA_EXPORT_FROM_NUCLEUS	GOBP_MRNA_EXPORT_FROM_NUCLEUS	16	-0.448148	-1.45958	0.0879121	0.27023	0.21166	1523	tags=94%, list=50%, signal=47%	53379/28114/71805/59015/20383/66511/445007/21681/223527/103468/109095/68278/225160/386612/56488
GOCC_PRECATALYTIC_SPLICEOSOME	GOCC_PRECATALYTIC_SPLICEOSOME	GOCC_PRECATALYTIC_SPLICEOSOME	10	-0.508789	-1.45673	0.106977	0.302472	0.236914	1492	tags=100%, list=49%, signal=51%	69878/75062/50783/68011/69192/66921/76522/66125/68988
GOBP_REGULATION_OF_DOUBLE_STRAND_BREAK_REPAIR_VIA_HOMOLOGOUS_RECOMBINATION	GOBP_REGULATION_OF_DOUBLE_STRAND_BREAK_REPAIR_VIA_HOMOLOGOUS_RECOMBINATION	GOBP_REGULATION_OF_DOUBLE_STRAND_BREAK_REPAIR_VIA_HOMOLOGOUS_RECOMBINATION	17	-0.4375	-1.45643	0.0904255	0.274246	0.214805	1710	tags=100%, list=57%, signal=44%	100683/11461/94232/233908/51869/21853/12144/19361/225182/60530/269400/19891/70088/19362/224008/75317
GOBP_DNA_SYNTHESIS_INVOLVED_IN_DNA_REPAIR	GOBP_DNA_SYNTHESIS_INVOLVED_IN_DNA_REPAIR	GOBP_DNA_SYNTHESIS_INVOLVED_IN_DNA_REPAIR	12	-0.480451	-1.45555	0.0891566	0.271693	0.212806	964	tags=67%, list=32%, signal=46%	18973/67967/18538/68026/217216/18968/18972/18971
GOBP_THIOESTER_METABOLIC_PROCESS	GOBP_THIOESTER_METABOLIC_PROCESS	GOBP_THIOESTER_METABOLIC_PROCESS	16	-0.446781	-1.45513	0.0906593	0.274619	0.215098	504	tags=44%, list=17%, signal=37%	68603/74205/208715/26568/17855/60525/26897
GOBP_SULFUR_COMPOUND_TRANSPORT	GOBP_SULFUR_COMPOUND_TRANSPORT	GOBP_SULFUR_COMPOUND_TRANSPORT	14	-0.459078	-1.45512	0.0984848	0.286981	0.22478	463	tags=43%, list=15%, signal=36%	330064/67863/73822/56615/73836/27376
GOMF_SULFUR_COMPOUND_TRANSMEMBRANE_TRANSPORTER_ACTIVITY	GOMF_SULFUR_COMPOUND_TRANSMEMBRANE_TRANSPORTER_ACTIVITY	GOMF_SULFUR_COMPOUND_TRANSMEMBRANE_TRANSPORTER_ACTIVITY	11	-0.494978	-1.45458	0.0883055	0.27023	0.21166	463	tags=45%, list=15%, signal=39%	330064/67863/73822/73836/27376
GOCC_ATPASE_COMPLEX	GOCC_ATPASE_COMPLEX	GOCC_ATPASE_COMPLEX	21	-0.412965	-1.45454	0.075419	0.248785	0.194862	1695	tags=90%, list=56%, signal=40%	20479/269523/11461/17913/93762/22385/17192/66471/68094/56200/217578/12055/110854/56207/17191/56249/110052/59001/15182
GOCC_INTRINSIC_COMPONENT_OF_MITOCHONDRIAL_INNER_MEMBRANE	GOCC_INTRINSIC_COMPONENT_OF_MITOCHONDRIAL_INNER_MEMBRANE	GOCC_INTRINSIC_COMPONENT_OF_MITOCHONDRIAL_INNER_MEMBRANE	10	-0.506538	-1.45028	0.113953	0.316618	0.247994	719	tags=90%, list=24%, signal=69%	230935/14057/17711/53600/69029/52469/19044/224904/100503890
GOBP_MITOCHONDRIAL_TRANSMEMBRANE_TRANSPORT	GOBP_MITOCHONDRIAL_TRANSMEMBRANE_TRANSPORT	GOBP_MITOCHONDRIAL_TRANSMEMBRANE_TRANSPORT	16	-0.444673	-1.44826	0.0934066	0.277809	0.217596	1226	tags=81%, list=41%, signal=49%	53600/67681/66592/67712/66525/216001/53333/69906/69029/13358/67713/52838/641376
GOBP_MATURATION_OF_SSU_RRNA_FROM_TRICISTRONIC_RRNA_TRANSCRIPT_SSU_RRNA_5_8S_RRNA_LSU_RRNA	GOBP_MATURATION_OF_SSU_RRNA_FROM_TRICISTRONIC_RRNA_TRANSCRIPT_SSU_RRNA_5_8S_RRNA_LSU_RRNA	GOBP_MATURATION_OF_SSU_RRNA_FROM_TRICISTRONIC_RRNA_TRANSCRIPT_SSU_RRNA_5_8S_RRNA_LSU_RRNA	13	-0.474738	-1.44814	0.101737	0.291612	0.228407	1464	tags=92%, list=48%, signal=48%	213895/20116/66481/208144/20085/72515/217995/53414/59014/69499/213773/57315
GOBP_TOOTH_MINERALIZATION	GOBP_TOOTH_MINERALIZATION	GOBP_TOOTH_MINERALIZATION	12	-0.477748	-1.44736	0.0915663	0.276057	0.216224	411	tags=42%, list=14%, signal=36%	66695/80752/18605/22420/13406
GOCC_CATALYTIC_STEP_2_SPLICEOSOME	GOCC_CATALYTIC_STEP_2_SPLICEOSOME	GOCC_CATALYTIC_STEP_2_SPLICEOSOME	20	-0.421483	-1.44709	0.0807799	0.259613	0.203344	1523	tags=95%, list=50%, signal=47%	53379/59013/101943/15382/74351/69878/75062/72198/56403/51810/68011/76936/19655/108121/21681/110809/57905/18949/70225
GOMF_DNA_POLYMERASE_BINDING	GOMF_DNA_POLYMERASE_BINDING	GOMF_DNA_POLYMERASE_BINDING	10	-0.504077	-1.44323	0.116279	0.319584	0.250316	1177	tags=100%, list=39%, signal=61%	56351/15289/67177/19361/98956/269400/74142/18538/208836
GOBP_PROTEIN_LOCALIZATION_TO_CYTOSKELETON	GOBP_PROTEIN_LOCALIZATION_TO_CYTOSKELETON	GOBP_PROTEIN_LOCALIZATION_TO_CYTOSKELETON	11	-0.489509	-1.4385	0.0954654	0.281411	0.220417	730	tags=55%, list=24%, signal=42%	77048/78926/240641/209586/22137/17754
GOBP_NUCLEOSIDE_BISPHOSPHATE_METABOLIC_PROCESS	GOBP_NUCLEOSIDE_BISPHOSPHATE_METABOLIC_PROCESS	GOBP_NUCLEOSIDE_BISPHOSPHATE_METABOLIC_PROCESS	19	-0.424234	-1.43833	0.0813008	0.260026	0.203667	504	tags=42%, list=17%, signal=35%	68603/74205/208715/26568/18605/17855/60525/26897
GOBP_PEPTIDE_BIOSYNTHETIC_PROCESS	GOBP_PEPTIDE_BIOSYNTHETIC_PROCESS	GOBP_PEPTIDE_BIOSYNTHETIC_PROCESS	151	-0.261869	-1.43695	0.013986	0.0964465	0.0755425	1536	tags=79%, list=51%, signal=41%	13629/18148/53872/276770/75617/107508/22121/268449/67945/13690/22321/13669/108954/67427/54709/13211/104625/13684/19934/24015/20116/107271/19982/207214/20042/67204/15388/16549/66235/66481/54217/28030/69860/56403/28028/54127/50529/51810/66973/20085/66493/226982/27176/20492/12317/218629/56541/100037258/68036/14904/217351/56284/19946/67681/228866/108037/77987/66912/11991/53356/68572/94063/60441/21052…
GOCC_SNO_S_RNA_CONTAINING_RIBONUCLEOPROTEIN_COMPLEX	GOCC_SNO_S_RNA_CONTAINING_RIBONUCLEOPROTEIN_COMPLEX	GOCC_SNO_S_RNA_CONTAINING_RIBONUCLEOPROTEIN_COMPLEX	10	-0.501493	-1.43583	0.116279	0.319584	0.250316	1514	tags=100%, list=50%, signal=50%	14113/52530/27966/68147/70769/67973/55989/245474/117109
GOBP_FEMALE_MEIOTIC_NUCLEAR_DIVISION	GOBP_FEMALE_MEIOTIC_NUCLEAR_DIVISION	GOBP_FEMALE_MEIOTIC_NUCLEAR_DIVISION	10	-0.501421	-1.43563	0.116279	0.319584	0.250316	1321	tags=90%, list=44%, signal=51%	52683/18817/21973/229841/69716/68549/12442/17350/22137
GOBP_POSITIVE_REGULATION_OF_CHROMOSOME_SEGREGATION	GOBP_POSITIVE_REGULATION_OF_CHROMOSOME_SEGREGATION	GOBP_POSITIVE_REGULATION_OF_CHROMOSOME_SEGREGATION	21	-0.406722	-1.43255	0.0893855	0.271903	0.21297	1489	tags=90%, list=49%, signal=46%	268697/16319/226026/68298/108911/52683/51810/67241/67177/229841/58186/54392/20877/52276/14211/11799/76044/70099/23834
GOBP_SOMATIC_DIVERSIFICATION_OF_IMMUNE_RECEPTORS	GOBP_SOMATIC_DIVERSIFICATION_OF_IMMUNE_RECEPTORS	GOBP_SOMATIC_DIVERSIFICATION_OF_IMMUNE_RECEPTORS	19	-0.421761	-1.42994	0.0840108	0.265745	0.208147	1345	tags=84%, list=44%, signal=47%	107823/51869/17688/15289/14375/225160/22042/18861/26909/66362/17686/237877/17350/27354/235587/22256
GOBP_POSITIVE_REGULATION_OF_CYTOKINESIS	GOBP_POSITIVE_REGULATION_OF_CYTOKINESIS	GOBP_POSITIVE_REGULATION_OF_CYTOKINESIS	11	-0.485514	-1.42676	0.100239	0.289742	0.226943	1250	tags=91%, list=41%, signal=54%	16319/26934/13605/381293/20877/71819/52276/11799/240641/23834
GOBP_POSITIVE_REGULATION_OF_HISTONE_METHYLATION	GOBP_POSITIVE_REGULATION_OF_HISTONE_METHYLATION	GOBP_POSITIVE_REGULATION_OF_HISTONE_METHYLATION	13	-0.467366	-1.42565	0.1067	0.301969	0.23652	1345	tags=92%, list=44%, signal=51%	93762/51869/69188/66511/20937/228829/12189/22433/13433/101867/52463/27632
GOCC_POLYSOMAL_RIBOSOME	GOCC_POLYSOMAL_RIBOSOME	GOCC_POLYSOMAL_RIBOSOME	11	-0.48507	-1.42546	0.100239	0.289742	0.226943	1564	tags=100%, list=52%, signal=48%	13629/67945/13211/19982/66481/54217/54127/27176/19946/224742
GOBP_REGULATION_OF_DNA_REPAIR	GOBP_REGULATION_OF_DNA_REPAIR	GOBP_REGULATION_OF_DNA_REPAIR	53	-0.310925	-1.42342	0.0409556	0.173862	0.136179	1237	tags=68%, list=41%, signal=41%	51869/68094/22594/21853/20937/12055/12144/15289/223527/12189/107260/19361/225182/56207/60530/66464/22160/56249/66125/269400/15364/18538/19891/70088/110052/19362/66911/235587/225895/224008/75317/230484/12611/68251/18294/24075
GOBP_ISOPRENOID_METABOLIC_PROCESS	GOBP_ISOPRENOID_METABOLIC_PROCESS	GOBP_ISOPRENOID_METABOLIC_PROCESS	21	-0.40354	-1.42134	0.0921788	0.276809	0.216812	576	tags=48%, list=19%, signal=39%	56075/70451/68603/208715/110196/67442/319554/17855/16987/13480
GOBP_PROTEIN_METHYLATION	GOBP_PROTEIN_METHYLATION	GOBP_PROTEIN_METHYLATION	37	-0.341924	-1.42097	0.0459016	0.186527	0.146099	454	tags=24%, list=15%, signal=21%	64707/52463/207965/329504/99890/66083/69544/27632/15182
GOBP_ONE_CARBON_METABOLIC_PROCESS	GOBP_ONE_CARBON_METABOLIC_PROCESS	GOBP_ONE_CARBON_METABOLIC_PROCESS	11	-0.482219	-1.41708	0.102625	0.293333	0.229755	161	tags=55%, list=5%, signal=52%	20425/13361/270685/22171/216188/12350
GOBP_RIBOSOMAL_SMALL_SUBUNIT_BIOGENESIS	GOBP_RIBOSOMAL_SMALL_SUBUNIT_BIOGENESIS	GOBP_RIBOSOMAL_SMALL_SUBUNIT_BIOGENESIS	19	-0.41774	-1.41631	0.097561	0.285929	0.223956	1605	tags=89%, list=53%, signal=42%	18148/75617/213895/20116/66481/54127/50529/208144/20085/72515/217995/98956/53414/59014/69499/213773/57315
GOBP_RESPONSE_TO_FIBROBLAST_GROWTH_FACTOR	GOBP_RESPONSE_TO_FIBROBLAST_GROWTH_FACTOR	GOBP_RESPONSE_TO_FIBROBLAST_GROWTH_FACTOR	27	-0.371626	-1.40921	0.0771605	0.252431	0.197719	387	tags=30%, list=13%, signal=26%	80752/18605/13655/14173/30878/70300/68169/15245
GOBP_MRNA_3_END_PROCESSING	GOBP_MRNA_3_END_PROCESSING	GOBP_MRNA_3_END_PROCESSING	12	-0.464654	-1.40769	0.115663	0.319584	0.250316	58	tags=25%, list=2%, signal=25%	27632/70470/225283
GOBP_GLYCOPROTEIN_BIOSYNTHETIC_PROCESS	GOBP_GLYCOPROTEIN_BIOSYNTHETIC_PROCESS	GOBP_GLYCOPROTEIN_BIOSYNTHETIC_PROCESS	55	-0.302537	-1.40637	0.0460993	0.186527	0.146099	452	tags=35%, list=15%, signal=30%	14537/57377/66059/22340/52463/331026/232313/16431/68273/67695/18795/13480/117592/73068/54128/76483/14241/14348/77125
GOBP_PROTEIN_TRANSMEMBRANE_TRANSPORT	GOBP_PROTEIN_TRANSMEMBRANE_TRANSPORT	GOBP_PROTEIN_TRANSMEMBRANE_TRANSPORT	13	-0.461002	-1.40624	0.119107	0.322987	0.252982	365	tags=31%, list=12%, signal=27%	67713/52838/641376/668173
GOCC_SMALL_NUCLEAR_RIBONUCLEOPROTEIN_COMPLEX	GOCC_SMALL_NUCLEAR_RIBONUCLEOPROTEIN_COMPLEX	GOCC_SMALL_NUCLEAR_RIBONUCLEOPROTEIN_COMPLEX	14	-0.44301	-1.40418	0.111111	0.310703	0.243361	1406	tags=93%, list=46%, signal=50%	101943/74351/69878/75062/50783/28036/68011/70769/76522/66125/70233/68988/66101
GOBP_ATTACHMENT_OF_SPINDLE_MICROTUBULES_TO_KINETOCHORE	GOBP_ATTACHMENT_OF_SPINDLE_MICROTUBULES_TO_KINETOCHORE	GOBP_ATTACHMENT_OF_SPINDLE_MICROTUBULES_TO_KINETOCHORE	20	-0.408663	-1.40307	0.0891365	0.271693	0.212806	1489	tags=90%, list=49%, signal=46%	268697/16319/108911/73804/51810/26934/13605/18005/72124/67177/229841/20877/67139/66977/52276/11799/67629/51944
GOCC_SMALL_SUBUNIT_PROCESSOME	GOCC_SMALL_SUBUNIT_PROCESSOME	GOCC_SMALL_SUBUNIT_PROCESSOME	14	-0.442013	-1.40102	0.111111	0.310703	0.243361	1304	tags=93%, list=43%, signal=53%	67134/14113/27966/217995/52705/14791/195434/72554/217109/67973/55989/213773/57315
GOMF_N_METHYLTRANSFERASE_ACTIVITY	GOMF_N_METHYLTRANSFERASE_ACTIVITY	GOMF_N_METHYLTRANSFERASE_ACTIVITY	19	-0.413176	-1.40083	0.102981	0.293626	0.229985	454	tags=37%, list=15%, signal=32%	64707/207965/99890/75422/66083/70673/70511
GOBP_NADP_METABOLIC_PROCESS	GOBP_NADP_METABOLIC_PROCESS	GOBP_NADP_METABOLIC_PROCESS	12	-0.461999	-1.39965	0.118072	0.321949	0.252169	46	tags=50%, list=2%, signal=49%	67880/14381/19895/56716/216188/14261
GOMF_CHROMATIN_DNA_BINDING	GOMF_CHROMATIN_DNA_BINDING	GOMF_CHROMATIN_DNA_BINDING	26	-0.373496	-1.39513	0.0884146	0.27023	0.21166	268	tags=35%, list=9%, signal=32%	404634/50887/15364/103836/59001/243529/11792/12606/15182
GOBP_SNRNA_METABOLIC_PROCESS	GOBP_SNRNA_METABOLIC_PROCESS	GOBP_SNRNA_METABOLIC_PROCESS	13	-0.456263	-1.39178	0.126551	0.337506	0.264354	954	tags=69%, list=32%, signal=48%	66446/69639/68276/245474/27998/18130/66362/227715/57432
GOBP_IMMUNOGLOBULIN_PRODUCTION_INVOLVED_IN_IMMUNOGLOBULIN_MEDIATED_IMMUNE_RESPONSE	GOBP_IMMUNOGLOBULIN_PRODUCTION_INVOLVED_IN_IMMUNOGLOBULIN_MEDIATED_IMMUNE_RESPONSE	GOBP_IMMUNOGLOBULIN_PRODUCTION_INVOLVED_IN_IMMUNOGLOBULIN_MEDIATED_IMMUNE_RESPONSE	18	-0.411928	-1.39084	0.108108	0.304823	0.238755	1000	tags=61%, list=33%, signal=41%	225160/22042/18861/26909/66362/237877/17350/27354/235587/18605/22256
GOBP_REGULATION_OF_BIOMINERALIZATION	GOBP_REGULATION_OF_BIOMINERALIZATION	GOBP_REGULATION_OF_BIOMINERALIZATION	25	-0.375688	-1.38779	0.101796	0.291612	0.228407	461	tags=32%, list=15%, signal=27%	17313/66695/80752/18605/22420/14119/13406/14758
GOMF_NADP_BINDING	GOMF_NADP_BINDING	GOMF_NADP_BINDING	11	-0.472182	-1.38759	0.124105	0.332807	0.260673	864	tags=55%, list=29%, signal=39%	14381/98386/15357/13361/78925/14261
GOBP_MUCOPOLYSACCHARIDE_METABOLIC_PROCESS	GOBP_MUCOPOLYSACCHARIDE_METABOLIC_PROCESS	GOBP_MUCOPOLYSACCHARIDE_METABOLIC_PROCESS	18	-0.410526	-1.38611	0.118919	0.322765	0.252808	814	tags=44%, list=27%, signal=33%	15366/58994/12111/11600/14173/50917/15117/68169
GOMF_RNA_POLYMERASE_II_GENERAL_TRANSCRIPTION_INITIATION_FACTOR_BINDING	GOMF_RNA_POLYMERASE_II_GENERAL_TRANSCRIPTION_INITIATION_FACTOR_BINDING	GOMF_RNA_POLYMERASE_II_GENERAL_TRANSCRIPTION_INITIATION_FACTOR_BINDING	11	-0.47139	-1.38526	0.128878	0.341398	0.267402	1083	tags=82%, list=36%, signal=53%	51810/21374/270627/21413/70769/55989/229937/11622/11835
GOBP_NEGATIVE_REGULATION_OF_NUCLEAR_DIVISION	GOBP_NEGATIVE_REGULATION_OF_NUCLEAR_DIVISION	GOBP_NEGATIVE_REGULATION_OF_NUCLEAR_DIVISION	26	-0.370116	-1.3825	0.0945122	0.279954	0.219276	1222	tags=73%, list=40%, signal=44%	18817/12235/12236/67177/70385/229841/208628/69716/56150/20877/66977/52276/68014/75430/11799/107995/22137/67629/54369
GOBP_RRNA_TRANSCRIPTION	GOBP_RRNA_TRANSCRIPTION	GOBP_RRNA_TRANSCRIPTION	13	-0.453188	-1.3824	0.126551	0.337506	0.264354	979	tags=62%, list=32%, signal=42%	21429/20017/17975/18150/404634/216443/21453/70333
GOBP_CHROMOSOME_CONDENSATION	GOBP_CHROMOSOME_CONDENSATION	GOBP_CHROMOSOME_CONDENSATION	20	-0.402513	-1.38195	0.100279	0.289742	0.226943	1489	tags=90%, list=49%, signal=46%	268697/56215/93762/22385/226026/68298/52683/15081/21973/67849/54392/14211/15364/108907/76044/70099/243529/76854
GOBP_PROTEIN_TARGETING_TO_MITOCHONDRION	GOBP_PROTEIN_TARGETING_TO_MITOCHONDRION	GOBP_PROTEIN_TARGETING_TO_MITOCHONDRION	18	-0.409063	-1.38117	0.118919	0.322765	0.252808	1322	tags=83%, list=44%, signal=47%	223696/11983/53600/30058/66525/56322/30055/68512/53333/30056/20787/66865/67713/52838/641376
GOBP_CARDIAC_CELL_DEVELOPMENT	GOBP_CARDIAC_CELL_DEVELOPMENT	GOBP_CARDIAC_CELL_DEVELOPMENT	16	-0.420906	-1.37086	0.145604	0.369595	0.289488	70	tags=19%, list=2%, signal=18%	110196/19735/15182
GOBP_NEGATIVE_REGULATION_OF_DNA_RECOMBINATION	GOBP_NEGATIVE_REGULATION_OF_DNA_RECOMBINATION	GOBP_NEGATIVE_REGULATION_OF_DNA_RECOMBINATION	18	-0.405811	-1.37019	0.121622	0.327873	0.256809	582	tags=72%, list=19%, signal=59%	51869/17688/16882/12144/225160/58186/269400/17686/17350/235587/75317/243529/234396
GOBP_PYRIMIDINE_CONTAINING_COMPOUND_METABOLIC_PROCESS	GOBP_PYRIMIDINE_CONTAINING_COMPOUND_METABOLIC_PROCESS	GOBP_PYRIMIDINE_CONTAINING_COMPOUND_METABOLIC_PROCESS	13	-0.44782	-1.36603	0.129032	0.341398	0.267402	854	tags=77%, list=28%, signal=55%	22247/20425/56749/69719/21915/21877/66422/52463/54369/22171
GOBP_POLYOL_BIOSYNTHETIC_PROCESS	GOBP_POLYOL_BIOSYNTHETIC_PROCESS	GOBP_POLYOL_BIOSYNTHETIC_PROCESS	16	-0.419142	-1.36511	0.148352	0.374638	0.293438	625	tags=44%, list=21%, signal=35%	13361/74551/67078/72562/14173/76854/71780
GOBP_REGULATION_OF_DNA_METABOLIC_PROCESS	GOBP_REGULATION_OF_DNA_METABOLIC_PROCESS	GOBP_REGULATION_OF_DNA_METABOLIC_PROCESS	152	-0.246054	-1.36485	0.0268456	0.138219	0.108261	1211	tags=58%, list=40%, signal=37%	12301/21681/17217/20937/217578/21781/12055/12144/15289/18005/223527/12566/12189/67177/19718/20024/107260/98415/30877/19361/26400/225182/11991/11908/66592/17219/56207/225160/17216/98956/58186/60530/22042/66464/22160/20877/18861/13433/56249/66125/13006/269400/17215/15364/11622/12028/18538/19891/70640/245474/70088/110052/17527/17218/216869/66362/17686/19362/237877/66911/17350/27354/235587/225895/590…
GOBP_MITOTIC_SISTER_CHROMATID_COHESION	GOBP_MITOTIC_SISTER_CHROMATID_COHESION	GOBP_MITOTIC_SISTER_CHROMATID_COHESION	12	-0.44988	-1.36293	0.154217	0.382779	0.299815	1403	tags=83%, list=46%, signal=45%	226026/100710/24061/67849/72117/13006/107995/71988/56292/72107
GOBP_REGULATION_OF_SISTER_CHROMATID_COHESION	GOBP_REGULATION_OF_SISTER_CHROMATID_COHESION	GOBP_REGULATION_OF_SISTER_CHROMATID_COHESION	10	-0.475622	-1.36176	0.144186	0.36715	0.287573	1592	tags=100%, list=53%, signal=48%	19357/226026/71514/12235/68549/67849/14156/79456/56292
GOBP_REGULATION_OF_CARDIAC_MUSCLE_CELL_PROLIFERATION	GOBP_REGULATION_OF_CARDIAC_MUSCLE_CELL_PROLIFERATION	GOBP_REGULATION_OF_CARDIAC_MUSCLE_CELL_PROLIFERATION	12	-0.449156	-1.36074	0.154217	0.382779	0.299815	263	tags=17%, list=9%, signal=15%	14173/15182
GOBP_MATING_BEHAVIOR	GOBP_MATING_BEHAVIOR	GOBP_MATING_BEHAVIOR	11	-0.46094	-1.35455	0.143198	0.365649	0.286398	223	tags=27%, list=7%, signal=25%	18442/11835/15182
GOCC_ENDOPLASMIC_RETICULUM_PROTEIN_CONTAINING_COMPLEX	GOCC_ENDOPLASMIC_RETICULUM_PROTEIN_CONTAINING_COMPLEX	GOCC_ENDOPLASMIC_RETICULUM_PROTEIN_CONTAINING_COMPLEX	36	-0.326337	-1.35407	0.0929487	0.277753	0.217552	1357	tags=67%, list=45%, signal=37%	11993/20788/18452/18451/236792/67075/14755/16430/66357/12317/22027/69038/67556/67398/231070/66844/66059/66459/56176/170439/69683/67695/20832/26408
GOBP_PROTEIN_N_LINKED_GLYCOSYLATION	GOBP_PROTEIN_N_LINKED_GLYCOSYLATION	GOBP_PROTEIN_N_LINKED_GLYCOSYLATION	16	-0.415746	-1.35405	0.151099	0.37843	0.296408	247	tags=38%, list=8%, signal=35%	381903/57377/66059/67695/54128/14348
GOBP_CARBOHYDRATE_DERIVATIVE_BIOSYNTHETIC_PROCESS	GOBP_CARBOHYDRATE_DERIVATIVE_BIOSYNTHETIC_PROCESS	GOBP_CARBOHYDRATE_DERIVATIVE_BIOSYNTHETIC_PROCESS	114	-0.256471	-1.35015	0.0229885	0.12625	0.0988865	750	tags=36%, list=25%, signal=28%	20448/20425/56749/58994/381903/21991/140484/69719/21915/14537/57377/66059/66377/56703/66459/22340/237823/52463/11600/331026/232313/56176/329504/16431/68273/54369/66826/67695/18795/60525/13480/117592/73068/22171/227620/54128/76483/15117/14241/14348/77125
GOBP_PEPTIDYL_PROLINE_MODIFICATION	GOBP_PEPTIDYL_PROLINE_MODIFICATION	GOBP_PEPTIDYL_PROLINE_MODIFICATION	11	-0.459114	-1.34919	0.145585	0.369595	0.289488	1490	tags=91%, list=49%, signal=46%	19038/14228/18452/112406/18451/228005/70225/67738/112407/66101
GOBP_EMBRYONIC_DIGIT_MORPHOGENESIS	GOBP_EMBRYONIC_DIGIT_MORPHOGENESIS	GOBP_EMBRYONIC_DIGIT_MORPHOGENESIS	12	-0.444161	-1.3456	0.156627	0.386751	0.302926	55	tags=17%, list=2%, signal=16%	70300/15182
GOCC_RNA_POLYMERASE_COMPLEX	GOCC_RNA_POLYMERASE_COMPLEX	GOCC_RNA_POLYMERASE_COMPLEX	23	-0.370696	-1.34346	0.131653	0.345675	0.270753	509	tags=35%, list=17%, signal=29%	225895/18968/19075/78929/70333/24075/70470/225283
GOBP_PEPTIDE_CATABOLIC_PROCESS	GOBP_PEPTIDE_CATABOLIC_PROCESS	GOBP_PEPTIDE_CATABOLIC_PROCESS	10	-0.468664	-1.34184	0.148837	0.374922	0.293661	413	tags=40%, list=14%, signal=35%	207182/13809/69065/16790
GOBP_MITOTIC_CELL_CYCLE_CHECKPOINT_SIGNALING	GOBP_MITOTIC_CELL_CYCLE_CHECKPOINT_SIGNALING	GOBP_MITOTIC_CELL_CYCLE_CHECKPOINT_SIGNALING	49	-0.293929	-1.33381	0.101307	0.291031	0.227952	1182	tags=67%, list=39%, signal=42%	12144/12235/12236/12189/67177/225182/70385/229841/208628/69716/56150/20877/19367/269582/66977/52276/68014/75430/15364/19891/11799/107995/27354/23834/52033/22137/67629/60364/68251/71711/109019/193838/268465
GOCC_ENDOPLASMIC_RETICULUM_GOLGI_INTERMEDIATE_COMPARTMENT	GOCC_ENDOPLASMIC_RETICULUM_GOLGI_INTERMEDIATE_COMPARTMENT	GOCC_ENDOPLASMIC_RETICULUM_GOLGI_INTERMEDIATE_COMPARTMENT	16	-0.408968	-1.33198	0.159341	0.388847	0.304568	133	tags=19%, list=4%, signal=18%	17083/68090/16790
GOMF_ORGANIC_ANION_TRANSMEMBRANE_TRANSPORTER_ACTIVITY	GOMF_ORGANIC_ANION_TRANSMEMBRANE_TRANSPORTER_ACTIVITY	GOMF_ORGANIC_ANION_TRANSMEMBRANE_TRANSPORTER_ACTIVITY	25	-0.36024	-1.33073	0.131737	0.345675	0.270753	613	tags=44%, list=20%, signal=35%	20501/20509/330064/13358/67863/73822/68294/52710/73836/27376/28254
GOBP_INOSITOL_PHOSPHATE_METABOLIC_PROCESS	GOBP_INOSITOL_PHOSPHATE_METABOLIC_PROCESS	GOBP_INOSITOL_PHOSPHATE_METABOLIC_PROCESS	11	-0.452367	-1.32936	0.152745	0.381924	0.299145	329	tags=36%, list=11%, signal=33%	64436/14173/18795/76854
GOBP_MRNA_PROCESSING	GOBP_MRNA_PROCESSING	GOBP_MRNA_PROCESSING	88	-0.266486	-1.32639	0.0569948	0.212892	0.16675	1532	tags=88%, list=51%, signal=44%	18148/53379/59013/18789/14105/56070/101943/268697/13211/56215/53861/67039/15382/432508/15388/16549/20462/74351/69878/23983/13204/75062/72198/20383/56403/71514/50783/51810/28036/72462/68011/212880/76936/108014/19655/108121/83701/21681/20492/108062/69192/66660/56541/70465/20595/230257/67996/109095/224902/110809/20382/57905/18949/68278/210529/225027/225160/74111/101739/66921/76522/17975/66125/108160…
GOBP_RIBOSOME_ASSEMBLY	GOBP_RIBOSOME_ASSEMBLY	GOBP_RIBOSOME_ASSEMBLY	16	-0.407068	-1.32579	0.159341	0.388847	0.304568	1605	tags=94%, list=53%, signal=44%	20044/75617/268449/54127/50529/208144/20085/12181/218629/67239/59014/217011/75619/118451/234384
GOCC_SITE_OF_DNA_DAMAGE	GOCC_SITE_OF_DNA_DAMAGE	GOCC_SITE_OF_DNA_DAMAGE	21	-0.375961	-1.32421	0.136872	0.354686	0.27781	1466	tags=81%, list=48%, signal=42%	94232/12419/226026/51869/67241/21853/19361/225182/58186/19891/15270/217216/241627/27354/235587/71988/109019
GOCC_PERICENTRIC_HETEROCHROMATIN	GOCC_PERICENTRIC_HETEROCHROMATIN	GOCC_PERICENTRIC_HETEROCHROMATIN	13	-0.433768	-1.32316	0.158809	0.388847	0.304568	1458	tags=92%, list=48%, signal=48%	93762/16319/12419/22385/71735/217578/13433/12615/59001/71988/12616/15201
GOBP_GLYCOSYLATION	GOBP_GLYCOSYLATION	GOBP_GLYCOSYLATION	48	-0.294979	-1.32238	0.107843	0.304357	0.23839	750	tags=44%, list=25%, signal=33%	20448/97484/381903/140484/16834/14537/57377/66059/22340/52463/331026/232313/68273/53418/67695/13480/117592/73068/54128/76483/14348
GOBP_IMMUNOGLOBULIN_PRODUCTION	GOBP_IMMUNOGLOBULIN_PRODUCTION	GOBP_IMMUNOGLOBULIN_PRODUCTION	26	-0.352821	-1.3179	0.137195	0.354984	0.278044	702	tags=46%, list=23%, signal=36%	20909/26909/66362/17686/237877/17350/27354/235587/18605/16431/22256/77125
GOCC_TRANSCRIPTION_REGULATOR_COMPLEX	GOCC_TRANSCRIPTION_REGULATOR_COMPLEX	GOCC_TRANSCRIPTION_REGULATOR_COMPLEX	98	-0.254336	-1.31119	0.0810811	0.259869	0.203544	380	tags=18%, list=13%, signal=17%	108961/18503/53970/76131/12611/12609/11865/73181/107503/21886/11792/12606/17121/56310/24075/242705/70673/15182
GOBP_ATTACHMENT_OF_MITOTIC_SPINDLE_MICROTUBULES_TO_KINETOCHORE	GOBP_ATTACHMENT_OF_MITOTIC_SPINDLE_MICROTUBULES_TO_KINETOCHORE	GOBP_ATTACHMENT_OF_MITOTIC_SPINDLE_MICROTUBULES_TO_KINETOCHORE	12	-0.432484	-1.31023	0.180723	0.41799	0.327394	1447	tags=92%, list=48%, signal=48%	16319/73804/51810/72124/67177/229841/20877/67139/66977/52276/11799
GOBP_PROTEIN_EXPORT_FROM_NUCLEUS	GOBP_PROTEIN_EXPORT_FROM_NUCLEUS	GOBP_PROTEIN_EXPORT_FROM_NUCLEUS	18	-0.387859	-1.30957	0.162162	0.392902	0.307743	89	tags=17%, list=3%, signal=16%	55948/13654/234396
GOBP_CHROMOSOME_ORGANIZATION_INVOLVED_IN_MEIOTIC_CELL_CYCLE	GOBP_CHROMOSOME_ORGANIZATION_INVOLVED_IN_MEIOTIC_CELL_CYCLE	GOBP_CHROMOSOME_ORGANIZATION_INVOLVED_IN_MEIOTIC_CELL_CYCLE	19	-0.386104	-1.30905	0.168022	0.400326	0.313558	1390	tags=74%, list=46%, signal=40%	68298/52683/72787/12235/12236/19361/69716/68549/14211/237911/70099/17350/12448/19183
GOBP_CORONARY_VASCULATURE_DEVELOPMENT	GOBP_CORONARY_VASCULATURE_DEVELOPMENT	GOBP_CORONARY_VASCULATURE_DEVELOPMENT	16	-0.400832	-1.30548	0.162088	0.392902	0.307743	525	tags=44%, list=17%, signal=36%	266781/22340/11600/14173/76854/30878/70300
GOMF_LIGASE_ACTIVITY	GOMF_LIGASE_ACTIVITY	GOMF_LIGASE_ACTIVITY	29	-0.331262	-1.30507	0.127596	0.339435	0.265865	805	tags=45%, list=27%, signal=33%	16881/384281/320244/69719/216443/26569/74205/270685/237823/69372/26568/60525/74711
GOBP_POSITIVE_REGULATION_OF_DNA_RECOMBINATION	GOBP_POSITIVE_REGULATION_OF_DNA_RECOMBINATION	GOBP_POSITIVE_REGULATION_OF_DNA_RECOMBINATION	17	-0.391955	-1.30481	0.172872	0.406257	0.318204	1847	tags=100%, list=61%, signal=39%	22210/100683/11461/233908/107823/51869/21853/12144/225182/22042/18861/70088/66362/19362/237877/17350
GOBP_PROTEIN_O_LINKED_GLYCOSYLATION	GOBP_PROTEIN_O_LINKED_GLYCOSYLATION	GOBP_PROTEIN_O_LINKED_GLYCOSYLATION	14	-0.41101	-1.30276	0.179293	0.416528	0.326249	666	tags=57%, list=22%, signal=45%	140484/14537/22340/52463/232313/68273/13480/14348
GOBP_ORGAN_GROWTH	GOBP_ORGAN_GROWTH	GOBP_ORGAN_GROWTH	45	-0.294056	-1.29822	0.115894	0.319584	0.250316	97	tags=9%, list=3%, signal=9%	11835/19735/15182/12839
GOCC_RIBONUCLEOPROTEIN_COMPLEX	GOCC_RIBONUCLEOPROTEIN_COMPLEX	GOCC_RIBONUCLEOPROTEIN_COMPLEX	171	-0.234439	-1.29774	0.0458015	0.186527	0.146099	1536	tags=81%, list=51%, signal=42%	13629/18148/75617/107508/53379/27041/59013/22121/67134/268449/67945/14113/13669/101943/67427/13211/13684/72322/19934/213895/233908/20116/19982/15382/207214/20042/12419/432508/15388/52530/20462/74351/56351/66481/69878/54217/67459/13204/75062/229512/72198/56403/28028/54127/27966/20823/50529/50783/51810/15384/28036/72462/69072/66973/68011/76936/20085/12181/66493/27176/19655/108121/83701/21681/20492/…
GOBP_GLYCOPROTEIN_METABOLIC_PROCESS	GOBP_GLYCOPROTEIN_METABOLIC_PROCESS	GOBP_GLYCOPROTEIN_METABOLIC_PROCESS	73	-0.265926	-1.29745	0.0931174	0.277809	0.217596	330	tags=33%, list=11%, signal=30%	140484/12111/27029/14537/57377/66059/22340/52463/331026/232313/16431/68273/67695/18795/50917/13480/117592/73068/54128/76483/14241/68169/14348/77125
GOBP_STEROL_BIOSYNTHETIC_PROCESS	GOBP_STEROL_BIOSYNTHETIC_PROCESS	GOBP_STEROL_BIOSYNTHETIC_PROCESS	32	-0.322139	-1.29602	0.13354	0.349683	0.273892	1039	tags=69%, list=34%, signal=46%	15490/14792/226144/14381/20787/98386/192156/235293/15357/231070/72017/58520/13121/13360/20775/68603/66234/208715/18194/110196/17855/16987
GOBP_PROTEIN_LOCALIZATION_TO_CELL_SURFACE	GOBP_PROTEIN_LOCALIZATION_TO_CELL_SURFACE	GOBP_PROTEIN_LOCALIZATION_TO_CELL_SURFACE	21	-0.367671	-1.29501	0.153631	0.382185	0.299349	68	tags=24%, list=2%, signal=23%	11600/13731/17754/57785/14758
GOMF_HYDROLASE_ACTIVITY_ACTING_ON_CARBON_NITROGEN_BUT_NOT_PEPTIDE_BONDS_IN_LINEAR_AMIDES	GOMF_HYDROLASE_ACTIVITY_ACTING_ON_CARBON_NITROGEN_BUT_NOT_PEPTIDE_BONDS_IN_LINEAR_AMIDES	GOMF_HYDROLASE_ACTIVITY_ACTING_ON_CARBON_NITROGEN_BUT_NOT_PEPTIDE_BONDS_IN_LINEAR_AMIDES	12	-0.427385	-1.29478	0.187952	0.426248	0.333862	154	tags=25%, list=5%, signal=24%	109652/68023/15182
GOBP_DNA_INTEGRITY_CHECKPOINT_SIGNALING	GOBP_DNA_INTEGRITY_CHECKPOINT_SIGNALING	GOBP_DNA_INTEGRITY_CHECKPOINT_SIGNALING	33	-0.31838	-1.2943	0.134796	0.351661	0.275441	748	tags=42%, list=25%, signal=32%	15364/19891/13555/15270/241627/27354/23834/52033/327762/60364/68251/71711/193838/268465
GOCC_CILIARY_BASAL_BODY	GOCC_CILIARY_BASAL_BODY	GOCC_CILIARY_BASAL_BODY	21	-0.367255	-1.29354	0.153631	0.382185	0.299349	16	tags=33%, list=1%, signal=33%	246102/320244/108000/78795/234854/74711/66717
GOBP_REGULATION_OF_GLIOGENESIS	GOBP_REGULATION_OF_GLIOGENESIS	GOBP_REGULATION_OF_GLIOGENESIS	27	-0.34061	-1.2916	0.157407	0.387543	0.303546	323	tags=22%, list=11%, signal=20%	15902/107503/18208/13654/77125/15182
GOBP_MALE_GAMETE_GENERATION	GOBP_MALE_GAMETE_GENERATION	GOBP_MALE_GAMETE_GENERATION	68	-0.265965	-1.28973	0.0881226	0.27023	0.21166	1101	tags=54%, list=36%, signal=35%	56526/74360/195434/380773/77254/72634/11480/210529/69716/68549/15463/224171/58186/60530/237911/15364/12028/320244/15270/217216/97165/17350/21357/17427/64707/11865/56503/227615/66826/214901/12041/14431/83561/71242/11835/19735/240023
GOBP_NEGATIVE_REGULATION_OF_CARBOHYDRATE_METABOLIC_PROCESS	GOBP_NEGATIVE_REGULATION_OF_CARBOHYDRATE_METABOLIC_PROCESS	GOBP_NEGATIVE_REGULATION_OF_CARBOHYDRATE_METABOLIC_PROCESS	11	-0.438632	-1.28899	0.174224	0.408804	0.320198	353	tags=55%, list=12%, signal=48%	58994/66294/67389/18605/67078/227358
GOBP_AORTA_DEVELOPMENT	GOBP_AORTA_DEVELOPMENT	GOBP_AORTA_DEVELOPMENT	16	-0.395074	-1.28673	0.173077	0.406424	0.318335	678	tags=44%, list=22%, signal=34%	266781/12825/107589/18605/58859/70300/13654
MP_INCREASED_SQUAMOUS_CELL_CARCINOMA_INCIDENCE	MP_INCREASED_SQUAMOUS_CELL_CARCINOMA_INCIDENCE	MP_INCREASED_SQUAMOUS_CELL_CARCINOMA_INCIDENCE	10	-0.44937	-1.2866	0.183721	0.420729	0.329539	698	tags=50%, list=23%, signal=39%	110052/17350/18971/12606/55948
GOCC_RNA_POLYMERASE_II_TRANSCRIPTION_REGULATOR_COMPLEX	GOCC_RNA_POLYMERASE_II_TRANSCRIPTION_REGULATOR_COMPLEX	GOCC_RNA_POLYMERASE_II_TRANSCRIPTION_REGULATOR_COMPLEX	54	-0.278086	-1.28142	0.106007	0.300288	0.235203	1294	tags=61%, list=43%, signal=36%	71514/21399/51810/15384/17187/21781/223527/77987/21374/270627/11908/22433/21413/15251/11911/66464/381379/66671/21885/13555/12399/216154/225895/108961/53970/12611/12609/11865/107503/12606/17121/24075/242705
GOBP_REGULATION_OF_STEM_CELL_POPULATION_MAINTENANCE	GOBP_REGULATION_OF_STEM_CELL_POPULATION_MAINTENANCE	GOBP_REGULATION_OF_STEM_CELL_POPULATION_MAINTENANCE	13	-0.419737	-1.28036	0.181141	0.41825	0.327598	509	tags=31%, list=17%, signal=26%	225895/52463/60406/15182
GOCC_HISTONE_DEACETYLASE_COMPLEX	GOCC_HISTONE_DEACETYLASE_COMPLEX	GOCC_HISTONE_DEACETYLASE_COMPLEX	15	-0.399519	-1.27906	0.171958	0.405288	0.317445	3	tags=27%, list=0%, signal=27%	214742/52463/60406/15182
GOBP_LIPID_OXIDATION	GOBP_LIPID_OXIDATION	GOBP_LIPID_OXIDATION	16	-0.391729	-1.27583	0.175824	0.410346	0.321407	46	tags=12%, list=2%, signal=12%	216188/14261
GOBP_REGULATION_OF_SODIUM_ION_TRANSMEMBRANE_TRANSPORTER_ACTIVITY	GOBP_REGULATION_OF_SODIUM_ION_TRANSMEMBRANE_TRANSPORTER_ACTIVITY	GOBP_REGULATION_OF_SODIUM_ION_TRANSMEMBRANE_TRANSPORTER_ACTIVITY	15	-0.397557	-1.27278	0.177249	0.412408	0.323021	320	tags=33%, list=11%, signal=30%	74513/18795/76854/100102/57785
GOBP_CELLULAR_CARBOHYDRATE_BIOSYNTHETIC_PROCESS	GOBP_CELLULAR_CARBOHYDRATE_BIOSYNTHETIC_PROCESS	GOBP_CELLULAR_CARBOHYDRATE_BIOSYNTHETIC_PROCESS	17	-0.382234	-1.27245	0.180851	0.41799	0.327394	464	tags=35%, list=15%, signal=30%	74551/18605/67078/71780/15117/14348
GOMF_NUCLEAR_RECEPTOR_COACTIVATOR_ACTIVITY	GOMF_NUCLEAR_RECEPTOR_COACTIVATOR_ACTIVITY	GOMF_NUCLEAR_RECEPTOR_COACTIVATOR_ACTIVITY	13	-0.416142	-1.2694	0.188586	0.426628	0.334159	263	tags=23%, list=9%, signal=21%	14173/170826/19183
GOBP_ALCOHOL_BIOSYNTHETIC_PROCESS	GOBP_ALCOHOL_BIOSYNTHETIC_PROCESS	GOBP_ALCOHOL_BIOSYNTHETIC_PROCESS	46	-0.286605	-1.26699	0.146104	0.370178	0.289945	941	tags=54%, list=31%, signal=38%	226144/14466/14381/20787/98386/192156/235293/15357/231070/13361/13121/13360/68603/66234/74551/208715/18194/110196/17855/16987/67078/72562/14173/76854/71780
GOBP_STRIATED_MUSCLE_CELL_PROLIFERATION	GOBP_STRIATED_MUSCLE_CELL_PROLIFERATION	GOBP_STRIATED_MUSCLE_CELL_PROLIFERATION	19	-0.373583	-1.2666	0.192412	0.430596	0.337267	263	tags=21%, list=9%, signal=19%	11600/14173/70417/15182
GOCC_U2_TYPE_SPLICEOSOMAL_COMPLEX	GOCC_U2_TYPE_SPLICEOSOMAL_COMPLEX	GOCC_U2_TYPE_SPLICEOSOMAL_COMPLEX	13	-0.415164	-1.26641	0.191067	0.43043	0.337138	1492	tags=92%, list=49%, signal=47%	101943/69878/13204/75062/50783/68011/69192/57905/76522/66125/72886/68988
GOBP_NUCLEAR_TRANSCRIBED_MRNA_CATABOLIC_PROCESS	GOBP_NUCLEAR_TRANSCRIBED_MRNA_CATABOLIC_PROCESS	GOBP_NUCLEAR_TRANSCRIBED_MRNA_CATABOLIC_PROCESS	28	-0.326223	-1.26344	0.166667	0.398431	0.312074	1361	tags=68%, list=45%, signal=38%	229512/56403/20823/50783/51810/15384/217351/11991/66446/69639/52830/69305/70640/27998/66362/227715/17350/332397/240023
GOBP_ORGANELLE_FISSION	GOBP_ORGANELLE_FISSION	GOBP_ORGANELLE_FISSION	148	-0.229683	-1.26332	0.06	0.219331	0.171793	1273	tags=61%, list=42%, signal=37%	100710/51810/12537/233406/26934/18817/12176/12317/12055/21335/12316/18005/12235/72124/24061/12236/21973/67177/52563/381293/70218/19361/70385/229841/72634/208628/69716/105988/110033/68549/56150/56742/60530/67849/54392/20877/71819/59014/67139/70383/68612/72117/66977/66165/52276/68014/20842/13006/16551/104806/75430/14211/237911/12442/56749/58994/13860/11799/17865/17345/77744/108907/107995/76044/2406…
GOBP_OLIGODENDROCYTE_DIFFERENTIATION	GOBP_OLIGODENDROCYTE_DIFFERENTIATION	GOBP_OLIGODENDROCYTE_DIFFERENTIATION	19	-0.372476	-1.26284	0.192412	0.430596	0.337267	5	tags=21%, list=0%, signal=21%	18605/15902/77125/15182
GOBP_REGULATION_OF_FIBROBLAST_GROWTH_FACTOR_RECEPTOR_SIGNALING_PATHWAY	GOBP_REGULATION_OF_FIBROBLAST_GROWTH_FACTOR_RECEPTOR_SIGNALING_PATHWAY	GOBP_REGULATION_OF_FIBROBLAST_GROWTH_FACTOR_RECEPTOR_SIGNALING_PATHWAY	11	-0.42928	-1.26151	0.190931	0.43043	0.337138	138	tags=36%, list=5%, signal=35%	80752/30878/70300/15245
GOBP_NEGATIVE_REGULATION_OF_TRANSFORMING_GROWTH_FACTOR_BETA_RECEPTOR_SIGNALING_PATHWAY	GOBP_NEGATIVE_REGULATION_OF_TRANSFORMING_GROWTH_FACTOR_BETA_RECEPTOR_SIGNALING_PATHWAY	GOBP_NEGATIVE_REGULATION_OF_TRANSFORMING_GROWTH_FACTOR_BETA_RECEPTOR_SIGNALING_PATHWAY	19	-0.371839	-1.26069	0.195122	0.434428	0.340269	452	tags=32%, list=15%, signal=27%	52463/66695/60406/14119/70673/15182
GOCC_MITOCHONDRIAL_MATRIX	GOCC_MITOCHONDRIAL_MATRIX	GOCC_MITOCHONDRIAL_MATRIX	65	-0.262934	-1.25925	0.135849	0.35309	0.27656	1142	tags=65%, list=38%, signal=41%	15929/56284/228482/228026/12189/67681/108037/68572/94063/60441/216151/53895/11639/56282/74600/66047/24030/66407/74142/75619/67851/21915/13361/67212/79044/102060/68836/118451/18120/234384/52064/110196/26568/67713/78653/66587/327762/107733/14533/12041/22171/27397
GOBP_REGULATION_OF_ORGAN_GROWTH	GOBP_REGULATION_OF_ORGAN_GROWTH	GOBP_REGULATION_OF_ORGAN_GROWTH	21	-0.357359	-1.25868	0.187151	0.425381	0.333183	404	tags=19%, list=13%, signal=17%	110196/14173/19735/15182
GOMF_NUCLEAR_ESTROGEN_RECEPTOR_BINDING	GOMF_NUCLEAR_ESTROGEN_RECEPTOR_BINDING	GOMF_NUCLEAR_ESTROGEN_RECEPTOR_BINDING	10	-0.43918	-1.25743	0.197674	0.436603	0.341972	253	tags=30%, list=8%, signal=28%	170826/24075/19183
GOBP_REGULATION_OF_ISOTYPE_SWITCHING	GOBP_REGULATION_OF_ISOTYPE_SWITCHING	GOBP_REGULATION_OF_ISOTYPE_SWITCHING	11	-0.426931	-1.25461	0.190931	0.43043	0.337138	1000	tags=64%, list=33%, signal=43%	225160/22042/18861/66362/237877/17350/235587
GOBP_NEGATIVE_REGULATION_OF_DNA_REPAIR	GOBP_NEGATIVE_REGULATION_OF_DNA_REPAIR	GOBP_NEGATIVE_REGULATION_OF_DNA_REPAIR	10	-0.436484	-1.24971	0.197674	0.436603	0.341972	1710	tags=100%, list=57%, signal=44%	14897/94232/51869/107260/22160/15364/66911/75317/18294
GOBP_CIRCADIAN_REGULATION_OF_GENE_EXPRESSION	GOBP_CIRCADIAN_REGULATION_OF_GENE_EXPRESSION	GOBP_CIRCADIAN_REGULATION_OF_GENE_EXPRESSION	23	-0.344357	-1.248	0.193277	0.431582	0.33804	323	tags=17%, list=11%, signal=16%	15902/11865/19092/15182
GOMF_HEAT_SHOCK_PROTEIN_BINDING	GOMF_HEAT_SHOCK_PROTEIN_BINDING	GOMF_HEAT_SHOCK_PROTEIN_BINDING	31	-0.308931	-1.24283	0.184848	0.422275	0.33075	343	tags=16%, list=11%, signal=14%	57028/11865/107503/13406/15182
GOBP_HOMOLOGOUS_CHROMOSOME_SEGREGATION	GOBP_HOMOLOGOUS_CHROMOSOME_SEGREGATION	GOBP_HOMOLOGOUS_CHROMOSOME_SEGREGATION	13	-0.405929	-1.23824	0.2134	0.456771	0.357769	1289	tags=69%, list=43%, signal=40%	72787/18817/69716/105988/68549/237911/17350/12448/19183
GOBP_CARDIAC_MUSCLE_CELL_PROLIFERATION	GOBP_CARDIAC_MUSCLE_CELL_PROLIFERATION	GOBP_CARDIAC_MUSCLE_CELL_PROLIFERATION	15	-0.386202	-1.23643	0.214286	0.458024	0.358751	263	tags=13%, list=9%, signal=12%	14173/15182
GOBP_NUCLEOTIDE_SUGAR_METABOLIC_PROCESS	GOBP_NUCLEOTIDE_SUGAR_METABOLIC_PROCESS	GOBP_NUCLEOTIDE_SUGAR_METABOLIC_PROCESS	10	-0.431748	-1.23615	0.204651	0.444919	0.348486	437	tags=60%, list=14%, signal=52%	218138/110119/331026/13480/227620/54128
GOMF_SERINE_HYDROLASE_ACTIVITY	GOMF_SERINE_HYDROLASE_ACTIVITY	GOMF_SERINE_HYDROLASE_ACTIVITY	27	-0.325853	-1.23564	0.191358	0.430596	0.337267	277	tags=22%, list=9%, signal=20%	15439/64704/13032/100102/215160/14962
GOBP_POSITIVE_REGULATION_OF_TELOMERE_MAINTENANCE	GOBP_POSITIVE_REGULATION_OF_TELOMERE_MAINTENANCE	GOBP_POSITIVE_REGULATION_OF_TELOMERE_MAINTENANCE	18	-0.365927	-1.23552	0.197297	0.436603	0.341972	1175	tags=67%, list=39%, signal=41%	18005/30877/26400/11991/56207/20877/56249/269400/245474/27354/28113/75764
GOBP_HISTONE_METHYLATION	GOBP_HISTONE_METHYLATION	GOBP_HISTONE_METHYLATION	32	-0.307072	-1.2354	0.170807	0.403582	0.316109	454	tags=19%, list=15%, signal=16%	64707/52463/99890/69544/27632/15182
GOBP_NEGATIVE_REGULATION_OF_SMALL_MOLECULE_METABOLIC_PROCESS	GOBP_NEGATIVE_REGULATION_OF_SMALL_MOLECULE_METABOLIC_PROCESS	GOBP_NEGATIVE_REGULATION_OF_SMALL_MOLECULE_METABOLIC_PROCESS	21	-0.350487	-1.23448	0.209497	0.45241	0.354353	353	tags=24%, list=12%, signal=21%	67389/67078/228775/227358/14261
GOBP_MONOCARBOXYLIC_ACID_TRANSPORT	GOBP_MONOCARBOXYLIC_ACID_TRANSPORT	GOBP_MONOCARBOXYLIC_ACID_TRANSPORT	14	-0.388718	-1.2321	0.212121	0.455956	0.357131	646	tags=50%, list=21%, signal=40%	214601/20501/26569/330064/18442/13723/28254
GOBP_TRANSCRIPTION_BY_RNA_POLYMERASE_I	GOBP_TRANSCRIPTION_BY_RNA_POLYMERASE_I	GOBP_TRANSCRIPTION_BY_RNA_POLYMERASE_I	22	-0.343089	-1.22836	0.209497	0.45241	0.354353	1277	tags=68%, list=42%, signal=40%	103136/56200/72515/217995/73674/11911/21429/17089/17975/404634/110052/216443/21453/70333/12606
GOBP_ORGANIC_ANION_TRANSPORT	GOBP_ORGANIC_ANION_TRANSPORT	GOBP_ORGANIC_ANION_TRANSPORT	48	-0.273854	-1.22767	0.186275	0.424656	0.332615	549	tags=35%, list=18%, signal=29%	20509/26569/103098/330064/13358/67863/73822/68294/56615/18442/52710/73836/13723/27376/16181/19735/28254
GOBP_NUCLEAR_TRANSCRIBED_MRNA_CATABOLIC_PROCESS_DEADENYLATION_DEPENDENT_DECAY	GOBP_NUCLEAR_TRANSCRIBED_MRNA_CATABOLIC_PROCESS_DEADENYLATION_DEPENDENT_DECAY	GOBP_NUCLEAR_TRANSCRIBED_MRNA_CATABOLIC_PROCESS_DEADENYLATION_DEPENDENT_DECAY	22	-0.342071	-1.22472	0.212291	0.455998	0.357164	726	tags=55%, list=24%, signal=42%	217351/11991/66446/69639/69305/70640/27998/66362/227715/17350/332397/240023
GOBP_RIBONUCLEOPROTEIN_COMPLEX_SUBUNIT_ORGANIZATION	GOBP_RIBONUCLEOPROTEIN_COMPLEX_SUBUNIT_ORGANIZATION	GOBP_RIBONUCLEOPROTEIN_COMPLEX_SUBUNIT_ORGANIZATION	39	-0.290902	-1.22235	0.200669	0.439712	0.344407	1605	tags=90%, list=53%, signal=43%	20044/269523/75617/22121/268449/13669/14105/13211/67204/432508/56351/69878/75062/54127/50529/50783/68011/20085/12181/19655/218629/70465/20595/67996/67239/110809/57905/101739/59014/229937/217011/75619/21357/276919/68988
GOBP_POSITIVE_REGULATION_OF_BIOMINERALIZATION	GOBP_POSITIVE_REGULATION_OF_BIOMINERALIZATION	GOBP_POSITIVE_REGULATION_OF_BIOMINERALIZATION	14	-0.383763	-1.21639	0.227273	0.476875	0.373516	153	tags=29%, list=5%, signal=27%	80752/22420/14119/14758
GOBP_PROTEOGLYCAN_METABOLIC_PROCESS	GOBP_PROTEOGLYCAN_METABOLIC_PROCESS	GOBP_PROTEOGLYCAN_METABOLIC_PROCESS	18	-0.360145	-1.216	0.208108	0.450969	0.353225	233	tags=22%, list=8%, signal=21%	50917/117592/14241/68169
GOMF_HISTONE_METHYLTRANSFERASE_ACTIVITY	GOMF_HISTONE_METHYLTRANSFERASE_ACTIVITY	GOMF_HISTONE_METHYLTRANSFERASE_ACTIVITY	12	-0.401241	-1.21558	0.233735	0.483887	0.379008	454	tags=25%, list=15%, signal=21%	64707/99890/70673
GOBP_NUCLEOSIDE_TRIPHOSPHATE_BIOSYNTHETIC_PROCESS	GOBP_NUCLEOSIDE_TRIPHOSPHATE_BIOSYNTHETIC_PROCESS	GOBP_NUCLEOSIDE_TRIPHOSPHATE_BIOSYNTHETIC_PROCESS	17	-0.364646	-1.2139	0.218085	0.463545	0.363075	1610	tags=88%, list=53%, signal=42%	226646/269523/13806/23918/66588/11674/17718/66592/11639/17991/69719/21915/66377/54369/66826
GOBP_MITOTIC_RECOMBINATION	GOBP_MITOTIC_RECOMBINATION	GOBP_MITOTIC_RECOMBINATION	10	-0.422382	-1.20933	0.225581	0.474188	0.371411	13	tags=80%, list=0%, signal=80%	226026/22594/67241/12144/19361/17686/17350/234396
GOBP_PHOSPHOLIPID_BIOSYNTHETIC_PROCESS	GOBP_PHOSPHOLIPID_BIOSYNTHETIC_PROCESS	GOBP_PHOSPHOLIPID_BIOSYNTHETIC_PROCESS	55	-0.259499	-1.2063	0.180851	0.41799	0.327394	554	tags=31%, list=18%, signal=26%	56703/66459/68603/74205/208715/110196/56176/319554/227697/68671/17855/225049/14173/66826/13480/240752/71780
GOCC_EUCHROMATIN	GOCC_EUCHROMATIN	GOCC_EUCHROMATIN	15	-0.3767	-1.20601	0.227513	0.476875	0.373516	1325	tags=80%, list=44%, signal=45%	69188/51788/72462/19655/21374/15251/101739/18140/27998/66362/15902/57432
GOBP_AMINOGLYCAN_METABOLIC_PROCESS	GOBP_AMINOGLYCAN_METABOLIC_PROCESS	GOBP_AMINOGLYCAN_METABOLIC_PROCESS	23	-0.33175	-1.20232	0.235294	0.485234	0.380063	263	tags=43%, list=9%, signal=40%	15366/58994/12111/27029/11600/14173/50917/117592/15117/68169
GOBP_NEGATIVE_REGULATION_OF_TRANSMEMBRANE_RECEPTOR_PROTEIN_SERINE_THREONINE_KINASE_SIGNALING_PATHWAY	GOBP_NEGATIVE_REGULATION_OF_TRANSMEMBRANE_RECEPTOR_PROTEIN_SERINE_THREONINE_KINASE_SIGNALING_PATHWAY	GOBP_NEGATIVE_REGULATION_OF_TRANSMEMBRANE_RECEPTOR_PROTEIN_SERINE_THREONINE_KINASE_SIGNALING_PATHWAY	31	-0.298613	-1.20133	0.233333	0.48381	0.378947	174	tags=16%, list=6%, signal=15%	14313/14119/70673/83453/15182
GOCC_ANCHORED_COMPONENT_OF_PLASMA_MEMBRANE	GOCC_ANCHORED_COMPONENT_OF_PLASMA_MEMBRANE	GOCC_ANCHORED_COMPONENT_OF_PLASMA_MEMBRANE	10	-0.419223	-1.20029	0.227907	0.476914	0.373547	650	tags=60%, list=21%, signal=47%	268566/68404/79201/12293/237847/12870
GOCC_MITOTIC_SPINDLE	GOCC_MITOTIC_SPINDLE	GOCC_MITOTIC_SPINDLE	52	-0.262312	-1.19703	0.184028	0.421109	0.329836	1370	tags=75%, list=45%, signal=42%	18221/80986/228714/227613/72119/108911/75316/51810/233406/67241/26934/18817/13605/21335/12316/24061/70218/56455/229841/68519/105988/110033/230376/56150/20877/71819/66165/20842/13006/219114/16551/231123/108907/73710/240641/225745/23834/319675/51944
GOBP_PROTEIN_LOCALIZATION_TO_MITOCHONDRION	GOBP_PROTEIN_LOCALIZATION_TO_MITOCHONDRION	GOBP_PROTEIN_LOCALIZATION_TO_MITOCHONDRION	25	-0.323969	-1.19675	0.218563	0.4642	0.363588	975	tags=56%, list=32%, signal=38%	66525/56322/30055/68512/53333/30056/20787/12028/66865/66821/67713/52838/641376/64113
GOBP_REGULATION_OF_SMOOTHENED_SIGNALING_PATHWAY	GOBP_REGULATION_OF_SMOOTHENED_SIGNALING_PATHWAY	GOBP_REGULATION_OF_SMOOTHENED_SIGNALING_PATHWAY	22	-0.334145	-1.19634	0.240223	0.488134	0.382335	146	tags=36%, list=5%, signal=35%	20204/104732/78795/18605/72016/56427/70300/15245
GOBP_NEGATIVE_REGULATION_OF_MRNA_PROCESSING	GOBP_NEGATIVE_REGULATION_OF_MRNA_PROCESSING	GOBP_NEGATIVE_REGULATION_OF_MRNA_PROCESSING	11	-0.406239	-1.1938	0.236277	0.485379	0.380176	1532	tags=91%, list=51%, signal=45%	18148/53379/14105/56215/15388/108014/230257/67996/225027/27632
GOCC_PROTEIN_ACETYLTRANSFERASE_COMPLEX	GOCC_PROTEIN_ACETYLTRANSFERASE_COMPLEX	GOCC_PROTEIN_ACETYLTRANSFERASE_COMPLEX	21	-0.338414	-1.19196	0.25419	0.500498	0.392019	1869	tags=95%, list=62%, signal=37%	216825/76719/100683/269424/328572/11461/101943/74838/228714/228829/67877/223527/66464/72117/66125/70088/225895/59001/56292/24075
GOBP_REGULATION_OF_DOUBLE_STRAND_BREAK_REPAIR	GOBP_REGULATION_OF_DOUBLE_STRAND_BREAK_REPAIR	GOBP_REGULATION_OF_DOUBLE_STRAND_BREAK_REPAIR	32	-0.29602	-1.19094	0.220497	0.467043	0.365815	1466	tags=75%, list=48%, signal=39%	94232/233908/107823/51869/68094/21853/12055/12144/107260/19361/225182/60530/22160/269400/15364/19891/70088/110052/19362/66911/235587/224008/75317/18294
GOBP_CARBOHYDRATE_DERIVATIVE_METABOLIC_PROCESS	GOBP_CARBOHYDRATE_DERIVATIVE_METABOLIC_PROCESS	GOBP_CARBOHYDRATE_DERIVATIVE_METABOLIC_PROCESS	197	-0.209993	-1.18859	0.0672269	0.233913	0.183214	750	tags=32%, list=25%, signal=26%	20448/20425/56749/58994/12028/381903/21991/56716/140484/69719/12111/27029/21915/14537/57377/66059/66377/381101/56703/66459/22340/68603/74205/14635/21877/237823/66422/52463/11600/208715/331026/74246/232313/26568/80752/56176/18605/329504/16431/68273/17855/54369/14173/66826/67695/18795/60525/50917/13480/117592/14431/26897/73068/22171/227620/54128/76483/72106/15117/14241/12628/68169/14348/77125
GOMF_TRANSLATION_REGULATOR_ACTIVITY_NUCLEIC_ACID_BINDING	GOMF_TRANSLATION_REGULATOR_ACTIVITY_NUCLEIC_ACID_BINDING	GOMF_TRANSLATION_REGULATOR_ACTIVITY_NUCLEIC_ACID_BINDING	27	-0.312971	-1.18679	0.231481	0.481279	0.376966	1564	tags=89%, list=52%, signal=43%	68135/13629/276770/13690/13669/54709/13684/67204/66235/23983/28030/69860/226982/218629/14904/108037/53356/68572/224742/20425/224045/13361/76784/22171
GOMF_3_5_DNA_HELICASE_ACTIVITY	GOMF_3_5_DNA_HELICASE_ACTIVITY	GOMF_3_5_DNA_HELICASE_ACTIVITY	11	-0.403454	-1.18562	0.243437	0.491062	0.384628	1182	tags=73%, list=39%, signal=44%	12144/77987/17219/17216/104806/17218/191578/79456
GOBP_REGULATION_OF_SODIUM_ION_TRANSMEMBRANE_TRANSPORT	GOBP_REGULATION_OF_SODIUM_ION_TRANSMEMBRANE_TRANSPORT	GOBP_REGULATION_OF_SODIUM_ION_TRANSMEMBRANE_TRANSPORT	17	-0.356009	-1.18515	0.231383	0.481279	0.376966	383	tags=35%, list=13%, signal=31%	20648/74513/18795/76854/100102/57785
GOMF_SECONDARY_ACTIVE_TRANSMEMBRANE_TRANSPORTER_ACTIVITY	GOMF_SECONDARY_ACTIVE_TRANSMEMBRANE_TRANSPORTER_ACTIVITY	GOMF_SECONDARY_ACTIVE_TRANSMEMBRANE_TRANSPORTER_ACTIVITY	27	-0.312221	-1.18394	0.237654	0.486481	0.38104	675	tags=44%, list=22%, signal=35%	11732/214601/26372/20501/20509/103098/330064/13358/67863/73822/27376/28254
GOBP_MITOTIC_DNA_INTEGRITY_CHECKPOINT_SIGNALING	GOBP_MITOTIC_DNA_INTEGRITY_CHECKPOINT_SIGNALING	GOBP_MITOTIC_DNA_INTEGRITY_CHECKPOINT_SIGNALING	25	-0.320188	-1.18278	0.230539	0.480303	0.376201	523	tags=32%, list=17%, signal=27%	27354/23834/52033/60364/68251/71711/193838/268465
GOBP_REPRODUCTIVE_BEHAVIOR	GOBP_REPRODUCTIVE_BEHAVIOR	GOBP_REPRODUCTIVE_BEHAVIOR	15	-0.369332	-1.18242	0.251323	0.496678	0.389027	223	tags=20%, list=7%, signal=19%	18442/11835/15182
GOBP_HOMOLOGOUS_CHROMOSOME_PAIRING_AT_MEIOSIS	GOBP_HOMOLOGOUS_CHROMOSOME_PAIRING_AT_MEIOSIS	GOBP_HOMOLOGOUS_CHROMOSOME_PAIRING_AT_MEIOSIS	10	-0.412654	-1.18148	0.246512	0.494321	0.38718	787	tags=50%, list=26%, signal=37%	69716/237911/17350/12448/19183
GOBP_CARTILAGE_DEVELOPMENT_INVOLVED_IN_ENDOCHONDRAL_BONE_MORPHOGENESIS	GOBP_CARTILAGE_DEVELOPMENT_INVOLVED_IN_ENDOCHONDRAL_BONE_MORPHOGENESIS	GOBP_CARTILAGE_DEVELOPMENT_INVOLVED_IN_ENDOCHONDRAL_BONE_MORPHOGENESIS	11	-0.401531	-1.17997	0.250597	0.496596	0.388962	2	tags=18%, list=0%, signal=18%	58994/12839
GOBP_RNA_3_END_PROCESSING	GOBP_RNA_3_END_PROCESSING	GOBP_RNA_3_END_PROCESSING	25	-0.319244	-1.17929	0.236527	0.485379	0.380176	58	tags=40%, list=2%, signal=40%	68276/245474/71151/27998/18130/66362/227715/27632/70470/225283
GOBP_SKELETAL_SYSTEM_MORPHOGENESIS	GOBP_SKELETAL_SYSTEM_MORPHOGENESIS	GOBP_SKELETAL_SYSTEM_MORPHOGENESIS	56	-0.253066	-1.17472	0.217391	0.462393	0.362172	82	tags=18%, list=3%, signal=18%	103889/79456/18503/18605/170826/14119/70300/15117/15245/12839
GOMF_IRON_ION_BINDING	GOMF_IRON_ION_BINDING	GOMF_IRON_ION_BINDING	20	-0.341599	-1.17282	0.247911	0.495545	0.388139	579	tags=35%, list=19%, signal=28%	13121/112407/66234/52463/74316/20249/30049
GOBP_NEGATIVE_REGULATION_OF_LIPID_METABOLIC_PROCESS	GOBP_NEGATIVE_REGULATION_OF_LIPID_METABOLIC_PROCESS	GOBP_NEGATIVE_REGULATION_OF_LIPID_METABOLIC_PROCESS	23	-0.32354	-1.17256	0.260504	0.507669	0.397636	198	tags=17%, list=7%, signal=16%	76854/211961/228775/14261
GOBP_TELOMERE_CAPPING	GOBP_TELOMERE_CAPPING	GOBP_TELOMERE_CAPPING	11	-0.398094	-1.16987	0.25537	0.502094	0.393269	1301	tags=91%, list=43%, signal=52%	21951/53379/22594/18005/26400/11991/20877/269400/27354/28113
GOBP_REGULATION_OF_CILIUM_ASSEMBLY	GOBP_REGULATION_OF_CILIUM_ASSEMBLY	GOBP_REGULATION_OF_CILIUM_ASSEMBLY	14	-0.36822	-1.16713	0.270202	0.519273	0.406724	494	tags=36%, list=16%, signal=30%	17427/109242/69871/234854/70300
GOMF_CARBOXY_LYASE_ACTIVITY	GOMF_CARBOXY_LYASE_ACTIVITY	GOMF_CARBOXY_LYASE_ACTIVITY	11	-0.397054	-1.16681	0.257757	0.505215	0.395713	464	tags=55%, list=15%, signal=46%	22247/192156/74551/68636/56316/100041585
GOBP_MONOUBIQUITINATED_PROTEIN_DEUBIQUITINATION	GOBP_MONOUBIQUITINATED_PROTEIN_DEUBIQUITINATION	GOBP_MONOUBIQUITINATED_PROTEIN_DEUBIQUITINATION	10	-0.407242	-1.16598	0.262791	0.509857	0.39935	1140	tags=60%, list=38%, signal=38%	223527/66464/66125/225895/230484/24075
GOBP_MRNA_METABOLIC_PROCESS	GOBP_MRNA_METABOLIC_PROCESS	GOBP_MRNA_METABOLIC_PROCESS	146	-0.213295	-1.16517	0.164384	0.396752	0.310759	1495	tags=76%, list=49%, signal=40%	14105/56070/101943/268697/28114/13211/104625/56215/53861/233908/67039/15382/432508/15388/16549/20462/74351/69878/23983/13204/75062/229512/72198/77134/20383/56403/20823/70439/71514/50783/51810/15384/28036/72462/68011/212880/76936/108014/19655/108121/83701/21681/20492/108062/69192/66660/56541/70465/20595/230257/14904/217351/67996/109095/228866/224902/110809/20382/21374/57905/11991/11908/18949/68278…
GOCC_RESPIRASOME	GOCC_RESPIRASOME	GOCC_RESPIRASOME	12	-0.383339	-1.16134	0.260241	0.507495	0.397499	1871	tags=92%, list=62%, signal=35%	226646/17708/12857/67530/17718/17711/66445/56295/66594/17991/66377
GOMF_MANGANESE_ION_BINDING	GOMF_MANGANESE_ION_BINDING	GOMF_MANGANESE_ION_BINDING	16	-0.356569	-1.16132	0.255495	0.502094	0.393269	717	tags=44%, list=24%, signal=34%	70640/14156/74551/80752/319554/68273/67905
GOMF_OXIDOREDUCTASE_ACTIVITY_ACTING_ON_THE_CH_CH_GROUP_OF_DONORS	GOMF_OXIDOREDUCTASE_ACTIVITY_ACTING_ON_THE_CH_CH_GROUP_OF_DONORS	GOMF_OXIDOREDUCTASE_ACTIVITY_ACTING_ON_THE_CH_CH_GROUP_OF_DONORS	17	-0.3484	-1.15982	0.242021	0.490252	0.383994	850	tags=59%, list=28%, signal=43%	14104/68730/77219/98386/56749/78925/13360/237926/19044/67442
GOCC_CHROMOSOME_TELOMERIC_REGION	GOCC_CHROMOSOME_TELOMERIC_REGION	GOCC_CHROMOSOME_TELOMERIC_REGION	37	-0.278753	-1.15845	0.281967	0.530844	0.415787	720	tags=32%, list=24%, signal=25%	19891/14156/386612/15270/19362/27354/18971/79456/327762/28113/109019/15182
GOMF_CARBOHYDRATE_DERIVATIVE_TRANSMEMBRANE_TRANSPORTER_ACTIVITY	GOMF_CARBOHYDRATE_DERIVATIVE_TRANSMEMBRANE_TRANSPORTER_ACTIVITY	GOMF_CARBOHYDRATE_DERIVATIVE_TRANSMEMBRANE_TRANSPORTER_ACTIVITY	10	-0.404494	-1.15811	0.265116	0.512738	0.401605	876	tags=60%, list=29%, signal=43%	110172/19729/20509/63959/13340/73836
GOBP_REGULATION_OF_SPROUTING_ANGIOGENESIS	GOBP_REGULATION_OF_SPROUTING_ANGIOGENESIS	GOBP_REGULATION_OF_SPROUTING_ANGIOGENESIS	14	-0.364654	-1.15583	0.287879	0.537656	0.421123	474	tags=36%, list=16%, signal=30%	20193/20358/14173/242705/72106
GOCC_EXORIBONUCLEASE_COMPLEX	GOCC_EXORIBONUCLEASE_COMPLEX	GOCC_EXORIBONUCLEASE_COMPLEX	13	-0.378748	-1.15533	0.26799	0.516951	0.404905	1381	tags=85%, list=46%, signal=46%	67459/72198/107071/14904/72662/66446/69639/27998/66583/66362/227715
GOCC_MITOCHONDRION	GOCC_MITOCHONDRION	GOCC_MITOCHONDRION	383	-0.188199	-1.14886	0.08	0.257917	0.202015	785	tags=33%, list=26%, signal=28%	19342/28295/83383/66067/50887/384281/68971/74142/75619/70186/66340/20425/56749/12028/69305/69029/106759/17527/67738/72017/211488/66593/14156/382051/67851/21915/216443/52469/56068/13361/56309/20501/68332/110460/68758/67212/56075/66377/68493/79044/12532/70451/77697/102060/68836/66459/76784/235040/217149/237926/74205/67390/118451/66865/270685/20193/66690/18120/66821/74551/234384/50490/66422/170459/3…
GOCC_COPI_COATED_VESICLE	GOCC_COPI_COATED_VESICLE	GOCC_COPI_COATED_VESICLE	10	-0.400957	-1.14799	0.290698	0.541924	0.424466	1158	tags=70%, list=38%, signal=43%	68861/20595/67023/66111/59042/69668/105785
GOBP_ATP_BIOSYNTHETIC_PROCESS	GOBP_ATP_BIOSYNTHETIC_PROCESS	GOBP_ATP_BIOSYNTHETIC_PROCESS	11	-0.389891	-1.14576	0.27685	0.526083	0.412059	1610	tags=91%, list=53%, signal=43%	226646/269523/13806/11674/17718/66592/11639/17991/66377/66826
GOMF_TRANSLATION_REGULATOR_ACTIVITY	GOMF_TRANSLATION_REGULATOR_ACTIVITY	GOMF_TRANSLATION_REGULATOR_ACTIVITY	32	-0.284053	-1.14279	0.279503	0.528533	0.413977	1706	tags=91%, list=56%, signal=40%	64602/13665/20044/68135/13629/276770/13690/13669/54709/13684/19934/67204/66235/23983/28030/69860/226982/218629/14904/108037/53356/68572/224742/13688/20425/224045/13361/76784/22171
GOBP_REGULATION_OF_ATTACHMENT_OF_SPINDLE_MICROTUBULES_TO_KINETOCHORE	GOBP_REGULATION_OF_ATTACHMENT_OF_SPINDLE_MICROTUBULES_TO_KINETOCHORE	GOBP_REGULATION_OF_ATTACHMENT_OF_SPINDLE_MICROTUBULES_TO_KINETOCHORE	14	-0.360542	-1.14279	0.295455	0.546779	0.428269	1489	tags=86%, list=49%, signal=44%	268697/16319/108911/51810/26934/13605/18005/229841/20877/52276/11799/51944
GOBP_HEART_GROWTH	GOBP_HEART_GROWTH	GOBP_HEART_GROWTH	23	-0.314847	-1.14105	0.282913	0.53164	0.416411	70	tags=17%, list=2%, signal=17%	110196/14173/19735/15182
GOBP_GLYCOLIPID_BIOSYNTHETIC_PROCESS	GOBP_GLYCOLIPID_BIOSYNTHETIC_PROCESS	GOBP_GLYCOLIPID_BIOSYNTHETIC_PROCESS	13	-0.373855	-1.14041	0.282878	0.53164	0.416411	554	tags=38%, list=18%, signal=32%	56703/66459/56176/13480/14348
GOBP_REGULATION_OF_FATTY_ACID_METABOLIC_PROCESS	GOBP_REGULATION_OF_FATTY_ACID_METABOLIC_PROCESS	GOBP_REGULATION_OF_FATTY_ACID_METABOLIC_PROCESS	20	-0.331364	-1.13768	0.292479	0.542728	0.425096	151	tags=15%, list=5%, signal=14%	228775/227358/14261
GOCC_MITOTIC_SPINDLE_POLE	GOCC_MITOTIC_SPINDLE_POLE	GOCC_MITOTIC_SPINDLE_POLE	13	-0.372778	-1.13712	0.282878	0.53164	0.416411	1254	tags=77%, list=41%, signal=45%	67241/18817/12316/24061/68519/20877/66165/20842/13006/240641
GOBP_LEUKOCYTE_ACTIVATION_INVOLVED_IN_INFLAMMATORY_RESPONSE	GOBP_LEUKOCYTE_ACTIVATION_INVOLVED_IN_INFLAMMATORY_RESPONSE	GOBP_LEUKOCYTE_ACTIVATION_INVOLVED_IN_INFLAMMATORY_RESPONSE	14	-0.358543	-1.13646	0.29798	0.55045	0.431144	349	tags=21%, list=12%, signal=19%	18605/13032/77125
GOBP_REGULATION_OF_STEM_CELL_DIFFERENTIATION	GOBP_REGULATION_OF_STEM_CELL_DIFFERENTIATION	GOBP_REGULATION_OF_STEM_CELL_DIFFERENTIATION	16	-0.348621	-1.13543	0.274725	0.523352	0.409919	3	tags=12%, list=0%, signal=13%	14173/15182
GOBP_FIBROBLAST_GROWTH_FACTOR_RECEPTOR_SIGNALING_PATHWAY	GOBP_FIBROBLAST_GROWTH_FACTOR_RECEPTOR_SIGNALING_PATHWAY	GOBP_FIBROBLAST_GROWTH_FACTOR_RECEPTOR_SIGNALING_PATHWAY	22	-0.316826	-1.13433	0.296089	0.547622	0.428929	387	tags=27%, list=13%, signal=24%	80752/18605/14173/30878/70300/15245
GOBP_NUCLEOBASE_CONTAINING_SMALL_MOLECULE_METABOLIC_PROCESS	GOBP_NUCLEOBASE_CONTAINING_SMALL_MOLECULE_METABOLIC_PROCESS	GOBP_NUCLEOBASE_CONTAINING_SMALL_MOLECULE_METABOLIC_PROCESS	114	-0.215352	-1.13368	0.241379	0.48983	0.383663	504	tags=23%, list=17%, signal=20%	68603/74205/14635/21877/237823/66422/208715/331026/74246/26568/80752/18605/17855/54369/66826/60525/13480/14431/26897/22171/227620/54128/72106/216188/12628/14261
GOMF_CARBON_CARBON_LYASE_ACTIVITY	GOMF_CARBON_CARBON_LYASE_ACTIVITY	GOMF_CARBON_CARBON_LYASE_ACTIVITY	14	-0.357254	-1.13237	0.30303	0.554404	0.434241	854	tags=50%, list=28%, signal=36%	22247/192156/20425/74551/68636/56316/100041585
GOBP_REGULATION_OF_EPITHELIAL_TO_MESENCHYMAL_TRANSITION	GOBP_REGULATION_OF_EPITHELIAL_TO_MESENCHYMAL_TRANSITION	GOBP_REGULATION_OF_EPITHELIAL_TO_MESENCHYMAL_TRANSITION	24	-0.309879	-1.13162	0.305476	0.557351	0.436549	55	tags=8%, list=2%, signal=8%	70300/15182
GOBP_POSITIVE_REGULATION_OF_PROTEIN_MATURATION	GOBP_POSITIVE_REGULATION_OF_PROTEIN_MATURATION	GOBP_POSITIVE_REGULATION_OF_PROTEIN_MATURATION	10	-0.39496	-1.13082	0.302326	0.553779	0.433752	136	tags=20%, list=4%, signal=19%	72293/70300
GOBP_NEGATIVE_REGULATION_OF_CELLULAR_MACROMOLECULE_BIOSYNTHETIC_PROCESS	GOBP_NEGATIVE_REGULATION_OF_CELLULAR_MACROMOLECULE_BIOSYNTHETIC_PROCESS	GOBP_NEGATIVE_REGULATION_OF_CELLULAR_MACROMOLECULE_BIOSYNTHETIC_PROCESS	51	-0.249709	-1.13053	0.258503	0.506049	0.396367	800	tags=35%, list=26%, signal=26%	69639/17975/13688/20425/69305/70640/27998/66362/227715/17350/18605/16431/64436/17855/22171/332397/19735/240023
MP_INCREASED_SARCOMA_INCIDENCE	MP_INCREASED_SARCOMA_INCIDENCE	MP_INCREASED_SARCOMA_INCIDENCE	15	-0.352962	-1.13001	0.277778	0.527042	0.41281	1222	tags=67%, list=40%, signal=40%	18817/12235/12236/18861/14156/26909/237877/18971/79456/11792
GOBP_NUCLEOTIDE_EXCISION_REPAIR	GOBP_NUCLEOTIDE_EXCISION_REPAIR	GOBP_NUCLEOTIDE_EXCISION_REPAIR	14	-0.355979	-1.12833	0.305556	0.557351	0.436549	1185	tags=71%, list=39%, signal=44%	68094/12055/15289/18973/67967/237911/19891/19358/18971/18294
GOMF_RRNA_BINDING	GOMF_RRNA_BINDING	GOMF_RRNA_BINDING	16	-0.34637	-1.1281	0.285714	0.535582	0.419499	1607	tags=94%, list=53%, signal=44%	19285/20044/13629/18148/268449/50529/56200/67239/67681/14791/94063/59014/17975/75619/70285
GOMF_HSP90_PROTEIN_BINDING	GOMF_HSP90_PROTEIN_BINDING	GOMF_HSP90_PROTEIN_BINDING	10	-0.393295	-1.12605	0.309302	0.560164	0.438752	1009	tags=60%, list=33%, signal=40%	15251/268390/56424/11622/67738/11865
GOMF_ORGANIC_ACID_TRANSMEMBRANE_TRANSPORTER_ACTIVITY	GOMF_ORGANIC_ACID_TRANSMEMBRANE_TRANSPORTER_ACTIVITY	GOMF_ORGANIC_ACID_TRANSMEMBRANE_TRANSPORTER_ACTIVITY	22	-0.311729	-1.11609	0.326816	0.579148	0.453622	646	tags=45%, list=21%, signal=36%	214601/20501/20509/103098/330064/13358/67863/73822/27376/28254
GOMF_BHLH_TRANSCRIPTION_FACTOR_BINDING	GOMF_BHLH_TRANSCRIPTION_FACTOR_BINDING	GOMF_BHLH_TRANSCRIPTION_FACTOR_BINDING	10	-0.388505	-1.11234	0.316279	0.56835	0.445164	1156	tags=70%, list=38%, signal=43%	12393/21413/22160/20893/20289/76044/11865
GOBP_NUCLEAR_EXPORT	GOBP_NUCLEAR_EXPORT	GOBP_NUCLEAR_EXPORT	41	-0.255772	-1.11054	0.315789	0.568197	0.445045	89	tags=80%, list=3%, signal=79%	18148/19384/53379/73192/28114/13211/72322/24015/110750/71805/432508/59015/20383/20823/66511/445007/21681/12317/223527/103468/109095/68278/103573/225160/59014/57258/67628/386612/56488/13726/55948/13654/234396
GOBP_NCRNA_TRANSCRIPTION	GOBP_NCRNA_TRANSCRIPTION	GOBP_NCRNA_TRANSCRIPTION	18	-0.328576	-1.10941	0.302703	0.554137	0.434032	979	tags=78%, list=32%, signal=53%	18148/21969/330474/103136/28036/21429/20017/17975/18150/404634/216443/21453/70333/57432
GOBP_POSITIVE_REGULATION_OF_DNA_REPAIR	GOBP_POSITIVE_REGULATION_OF_DNA_REPAIR	GOBP_POSITIVE_REGULATION_OF_DNA_REPAIR	26	-0.296686	-1.10822	0.323171	0.574914	0.450306	1345	tags=69%, list=44%, signal=39%	51869/68094/22594/21853/12055/12144/15289/12189/225182/56207/56249/18538/70088/19362/235587/224008/12611/68251
GOBP_REGULATION_OF_ORGANIC_ACID_TRANSPORT	GOBP_REGULATION_OF_ORGANIC_ACID_TRANSPORT	GOBP_REGULATION_OF_ORGANIC_ACID_TRANSPORT	14	-0.349501	-1.10779	0.328283	0.579725	0.454074	223	tags=29%, list=7%, signal=27%	18442/16181/19735/227358
GOBP_POLYSACCHARIDE_BIOSYNTHETIC_PROCESS	GOBP_POLYSACCHARIDE_BIOSYNTHETIC_PROCESS	GOBP_POLYSACCHARIDE_BIOSYNTHETIC_PROCESS	13	-0.36261	-1.1061	0.310174	0.560741	0.439205	52	tags=23%, list=2%, signal=23%	18605/15117/14348
GOBP_POSITIVE_REGULATION_OF_EPITHELIAL_TO_MESENCHYMAL_TRANSITION	GOBP_POSITIVE_REGULATION_OF_EPITHELIAL_TO_MESENCHYMAL_TRANSITION	GOBP_POSITIVE_REGULATION_OF_EPITHELIAL_TO_MESENCHYMAL_TRANSITION	14	-0.348356	-1.10417	0.335859	0.586646	0.459495	3	tags=14%, list=0%, signal=14%	22160/15182
GOBP_ACETYL_COA_METABOLIC_PROCESS	GOBP_ACETYL_COA_METABOLIC_PROCESS	GOBP_ACETYL_COA_METABOLIC_PROCESS	10	-0.384821	-1.10179	0.327907	0.579562	0.453946	1265	tags=80%, list=42%, signal=47%	107476/228026/14104/192156/68603/208715/17855/60525
GOBP_ESTABLISHMENT_OF_MITOTIC_SPINDLE_LOCALIZATION	GOBP_ESTABLISHMENT_OF_MITOTIC_SPINDLE_LOCALIZATION	GOBP_ESTABLISHMENT_OF_MITOTIC_SPINDLE_LOCALIZATION	11	-0.374526	-1.10061	0.319809	0.570506	0.446853	1222	tags=64%, list=40%, signal=38%	18817/70385/56150/66165/108907/12615/72080
GOBP_BONE_MORPHOGENESIS	GOBP_BONE_MORPHOGENESIS	GOBP_BONE_MORPHOGENESIS	27	-0.290013	-1.09973	0.333333	0.584917	0.45814	52	tags=33%, list=2%, signal=33%	20289/58994/231070/12825/17937/18503/18605/15117/12839
GOCC_MITOTIC_SPINDLE_MIDZONE	GOCC_MITOTIC_SPINDLE_MIDZONE	GOCC_MITOTIC_SPINDLE_MIDZONE	10	-0.38408	-1.09967	0.330233	0.58182	0.455715	1868	tags=80%, list=62%, signal=31%	108911/51810/233406/70218/229841/68519/20877/240641
GOBP_SEGMENTATION	GOBP_SEGMENTATION	GOBP_SEGMENTATION	24	-0.300876	-1.09874	0.32853	0.57974	0.454085	369	tags=29%, list=12%, signal=26%	16373/18503/233826/18187/83561/24075/13654
GOMF_CARBON_OXYGEN_LYASE_ACTIVITY	GOMF_CARBON_OXYGEN_LYASE_ACTIVITY	GOMF_CARBON_OXYGEN_LYASE_ACTIVITY	17	-0.329135	-1.09569	0.292553	0.542728	0.425096	1015	tags=53%, list=34%, signal=35%	30963/14104/218138/15364/21991/234258/72562/18294/12350
GOBP_REGULATION_OF_MRNA_PROCESSING	GOBP_REGULATION_OF_MRNA_PROCESSING	GOBP_REGULATION_OF_MRNA_PROCESSING	30	-0.272975	-1.09121	0.354354	0.603055	0.472348	1591	tags=87%, list=53%, signal=41%	18148/53379/18789/14105/268697/13211/56215/67039/432508/15388/20462/20383/51810/28036/108014/19655/66660/70465/230257/67996/109095/224902/20382/225027/17975/27632
GOBP_TRANSLATIONAL_INITIATION	GOBP_TRANSLATIONAL_INITIATION	GOBP_TRANSLATIONAL_INITIATION	30	-0.272763	-1.09036	0.354354	0.603055	0.472348	1564	tags=83%, list=52%, signal=41%	68135/18148/22121/13690/13669/108954/54709/13684/24015/67204/66235/69860/226982/20492/218629/56541/100037258/66912/53356/224742/72508/13688/224045/76784/58988
GOBP_BONE_GROWTH	GOBP_BONE_GROWTH	GOBP_BONE_GROWTH	11	-0.370986	-1.0902	0.319809	0.570506	0.446853	2	tags=18%, list=0%, signal=18%	18605/12839
GOBP_MIRNA_TRANSCRIPTION	GOBP_MIRNA_TRANSCRIPTION	GOBP_MIRNA_TRANSCRIPTION	17	-0.327285	-1.08953	0.300532	0.552486	0.432738	301	tags=18%, list=10%, signal=16%	73181/30878/15182
GOBP_AMIDE_BIOSYNTHETIC_PROCESS	GOBP_AMIDE_BIOSYNTHETIC_PROCESS	GOBP_AMIDE_BIOSYNTHETIC_PROCESS	172	-0.196382	-1.08582	0.275591	0.524672	0.410953	1536	tags=74%, list=51%, signal=39%	13629/18148/53872/276770/75617/107508/22121/268449/67945/13690/22321/13669/108954/67427/54709/13211/104625/13684/19934/24015/20116/107271/19982/207214/20042/67204/15388/16549/66235/66481/54217/54325/28030/69860/56403/28028/54127/50529/51810/66973/20085/66493/226982/27176/56386/20492/12317/218629/56541/100037258/68036/14904/217351/56284/19946/228026/67681/228866/108037/77987/66912/11991/53356/6857…
GOBP_MAINTENANCE_OF_CELL_NUMBER	GOBP_MAINTENANCE_OF_CELL_NUMBER	GOBP_MAINTENANCE_OF_CELL_NUMBER	37	-0.26126	-1.08575	0.35082	0.600392	0.470262	147	tags=16%, list=5%, signal=16%	225895/52463/60406/66083/70673/15182
GOBP_REGULATION_OF_EPIDERMIS_DEVELOPMENT	GOBP_REGULATION_OF_EPIDERMIS_DEVELOPMENT	GOBP_REGULATION_OF_EPIDERMIS_DEVELOPMENT	11	-0.369283	-1.0852	0.324582	0.576195	0.451309	535	tags=36%, list=18%, signal=30%	17937/18612/14173/55948
GOBP_DNA_MODIFICATION	GOBP_DNA_MODIFICATION	GOBP_DNA_MODIFICATION	23	-0.299165	-1.08422	0.341737	0.592162	0.463815	1325	tags=74%, list=44%, signal=42%	93762/13018/69188/56403/15384/12151/12189/77987/72634/13433/27998/66362/235587/52463/15201/11792/83561
GOBP_CELLULAR_RESPONSE_TO_HYDROGEN_PEROXIDE	GOBP_CELLULAR_RESPONSE_TO_HYDROGEN_PEROXIDE	GOBP_CELLULAR_RESPONSE_TO_HYDROGEN_PEROXIDE	28	-0.279941	-1.08419	0.347953	0.597499	0.467996	438	tags=21%, list=14%, signal=18%	18391/209027/11826/11792/26408/15182
GOBP_POSITIVE_REGULATION_OF_BONE_MINERALIZATION	GOBP_POSITIVE_REGULATION_OF_BONE_MINERALIZATION	GOBP_POSITIVE_REGULATION_OF_BONE_MINERALIZATION	12	-0.357749	-1.08382	0.339759	0.590045	0.462157	82	tags=25%, list=3%, signal=24%	80752/14119/14758
GOCC_NUCLEOLUS	GOCC_NUCLEOLUS	GOCC_NUCLEOLUS	252	-0.186231	-1.08381	0.197531	0.436603	0.341972	1287	tags=60%, list=43%, signal=38%	21399/228889/208144/103136/56200/107476/72462/69072/27401/212880/108014/20085/12181/27176/72515/71735/70998/20492/20937/217995/12144/56541/14375/107071/19687/80748/70930/20595/15929/18028/68048/21973/20024/67239/98415/52705/14791/30877/21374/195434/72554/270627/217109/73674/103573/107373/56207/101612/17191/74111/109212/21429/52626/98956/239273/66446/30055/68147/53414/110651/70769/381280/69639/200…
GOBP_INTRACELLULAR_ESTROGEN_RECEPTOR_SIGNALING_PATHWAY	GOBP_INTRACELLULAR_ESTROGEN_RECEPTOR_SIGNALING_PATHWAY	GOBP_INTRACELLULAR_ESTROGEN_RECEPTOR_SIGNALING_PATHWAY	12	-0.357544	-1.0832	0.339759	0.590045	0.462157	253	tags=25%, list=8%, signal=23%	170826/76854/11835
GOBP_EMBRYONIC_APPENDAGE_MORPHOGENESIS	GOBP_EMBRYONIC_APPENDAGE_MORPHOGENESIS	GOBP_EMBRYONIC_APPENDAGE_MORPHOGENESIS	26	-0.289137	-1.08002	0.353659	0.603044	0.472338	82	tags=12%, list=3%, signal=11%	14119/70300/15182
GOMF_RNA_POLYMERASE_II_SPECIFIC_DNA_BINDING_TRANSCRIPTION_FACTOR_BINDING	GOMF_RNA_POLYMERASE_II_SPECIFIC_DNA_BINDING_TRANSCRIPTION_FACTOR_BINDING	GOMF_RNA_POLYMERASE_II_SPECIFIC_DNA_BINDING_TRANSCRIPTION_FACTOR_BINDING	65	-0.225497	-1.07996	0.332075	0.583717	0.457201	323	tags=17%, list=11%, signal=15%	15902/11865/170826/11792/12606/66083/24075/11835/19183/13654/15182
GOBP_CELL_CYCLE_PROCESS	GOBP_CELL_CYCLE_PROCESS	GOBP_CELL_CYCLE_PROCESS	326	-0.17779	-1.07963	0.28125	0.530643	0.41563	1200	tags=53%, list=40%, signal=36%	17217/13605/12317/12055/21335/12144/12316/66616/18005/12235/72124/24061/12236/12566/21973/12189/67177/110854/56526/52563/50927/381293/70218/19361/225182/70385/229841/72634/12544/68519/17219/208628/103573/69716/105988/13852/30963/225160/110033/230376/19188/17216/68549/56150/98956/23922/18973/56742/60530/67849/54392/20877/19367/71819/59014/67139/269582/69274/19192/74268/68612/72117/66977/72508/6616…
GOBP_POLYSACCHARIDE_METABOLIC_PROCESS	GOBP_POLYSACCHARIDE_METABOLIC_PROCESS	GOBP_POLYSACCHARIDE_METABOLIC_PROCESS	18	-0.319489	-1.07873	0.343243	0.593616	0.464954	52	tags=17%, list=2%, signal=16%	18605/15117/14348
GOCC_BRUSH_BORDER_MEMBRANE	GOCC_BRUSH_BORDER_MEMBRANE	GOCC_BRUSH_BORDER_MEMBRANE	15	-0.336795	-1.07825	0.338624	0.58945	0.461691	549	tags=47%, list=18%, signal=38%	20509/26569/330064/68294/11826/13809/16790
GOBP_STEROID_BIOSYNTHETIC_PROCESS	GOBP_STEROID_BIOSYNTHETIC_PROCESS	GOBP_STEROID_BIOSYNTHETIC_PROCESS	44	-0.245936	-1.07789	0.339934	0.590045	0.462157	864	tags=52%, list=29%, signal=38%	14381/20787/98386/192156/235293/15357/13653/231070/72017/29817/78925/58520/13121/13360/20775/68603/66234/170459/208715/18194/110196/17855/16987
GOBP_HISTONE_DEACETYLATION	GOBP_HISTONE_DEACETYLATION	GOBP_HISTONE_DEACETYLATION	21	-0.305878	-1.07736	0.363128	0.6115	0.478962	3	tags=10%, list=0%, signal=10%	99890/15182
GOBP_SMOOTHENED_SIGNALING_PATHWAY	GOBP_SMOOTHENED_SIGNALING_PATHWAY	GOBP_SMOOTHENED_SIGNALING_PATHWAY	28	-0.277994	-1.07665	0.359649	0.607993	0.476215	501	tags=29%, list=17%, signal=24%	104732/78795/18194/18605/72016/56427/70300/15245
GOBP_TETRAPYRROLE_METABOLIC_PROCESS	GOBP_TETRAPYRROLE_METABOLIC_PROCESS	GOBP_TETRAPYRROLE_METABOLIC_PROCESS	12	-0.354447	-1.07381	0.339759	0.590045	0.462157	538	tags=42%, list=18%, signal=34%	77697/237926/19044/67096/28254
GOCC_SYNAPTONEMAL_STRUCTURE	GOCC_SYNAPTONEMAL_STRUCTURE	GOCC_SYNAPTONEMAL_STRUCTURE	10	-0.37391	-1.07055	0.376744	0.622396	0.487497	1447	tags=90%, list=48%, signal=47%	16319/16882/66180/18817/12144/12189/19361/13006/17350
GOMF_HEXOSYLTRANSFERASE_ACTIVITY	GOMF_HEXOSYLTRANSFERASE_ACTIVITY	GOMF_HEXOSYLTRANSFERASE_ACTIVITY	38	-0.255701	-1.0682	0.363333	0.611507	0.478968	367	tags=21%, list=12%, signal=19%	56176/68273/53418/13480/117592/73068/15117/14348
GOMF_HSP70_PROTEIN_BINDING	GOMF_HSP70_PROTEIN_BINDING	GOMF_HSP70_PROTEIN_BINDING	10	-0.372872	-1.06758	0.37907	0.623525	0.488381	951	tags=50%, list=31%, signal=34%	22042/192156/56424/12028/13406
GOBP_PEPTIDYL_LYSINE_MODIFICATION	GOBP_PEPTIDYL_LYSINE_MODIFICATION	GOBP_PEPTIDYL_LYSINE_MODIFICATION	77	-0.215753	-1.06408	0.33913	0.589994	0.462117	147	tags=17%, list=5%, signal=16%	225895/59001/66315/64707/207965/99890/14533/66083/24075/69544/27632/13654/15182
MP_INCREASED_B_CELL_DERIVED_LYMPHOMA_INCIDENCE	MP_INCREASED_B_CELL_DERIVED_LYMPHOMA_INCIDENCE	MP_INCREASED_B_CELL_DERIVED_LYMPHOMA_INCIDENCE	20	-0.309514	-1.06266	0.362117	0.610915	0.478504	774	tags=45%, list=26%, signal=34%	12580/245474/14156/17350/27354/64707/22256/71711/102103
GOBP_NEGATIVE_REGULATION_OF_FAT_CELL_DIFFERENTIATION	GOBP_NEGATIVE_REGULATION_OF_FAT_CELL_DIFFERENTIATION	GOBP_NEGATIVE_REGULATION_OF_FAT_CELL_DIFFERENTIATION	19	-0.313167	-1.06176	0.349593	0.598966	0.469145	511	tags=53%, list=17%, signal=44%	231070/13555/13386/217410/18605/11865/240514/76854/228775/56310
GOBP_EPITHELIAL_TO_MESENCHYMAL_TRANSITION	GOBP_EPITHELIAL_TO_MESENCHYMAL_TRANSITION	GOBP_EPITHELIAL_TO_MESENCHYMAL_TRANSITION	38	-0.253324	-1.05827	0.376667	0.622396	0.487497	55	tags=8%, list=2%, signal=8%	70300/15117/15182
GOMF_NUCLEOBASE_CONTAINING_COMPOUND_TRANSMEMBRANE_TRANSPORTER_ACTIVITY	GOMF_NUCLEOBASE_CONTAINING_COMPOUND_TRANSMEMBRANE_TRANSPORTER_ACTIVITY	GOMF_NUCLEOBASE_CONTAINING_COMPOUND_TRANSMEMBRANE_TRANSPORTER_ACTIVITY	12	-0.348979	-1.05725	0.346988	0.596851	0.467488	958	tags=58%, list=32%, signal=40%	239273/110172/69906/20509/63959/13340/73836
GOBP_NEGATIVE_REGULATION_OF_DNA_METABOLIC_PROCESS	GOBP_NEGATIVE_REGULATION_OF_DNA_METABOLIC_PROCESS	GOBP_NEGATIVE_REGULATION_OF_DNA_METABOLIC_PROCESS	44	-0.240715	-1.05501	0.363036	0.6115	0.478962	1359	tags=68%, list=45%, signal=38%	22791/51869/17688/22594/16882/51810/21853/12144/67177/20024/107260/225160/98956/58186/22160/269400/15364/11622/70640/17686/66911/17350/27354/235587/75317/243529/60364/18294/28113/234396
GOBP_REGULATION_OF_IMMUNOGLOBULIN_PRODUCTION	GOBP_REGULATION_OF_IMMUNOGLOBULIN_PRODUCTION	GOBP_REGULATION_OF_IMMUNOGLOBULIN_PRODUCTION	15	-0.329493	-1.05487	0.37037	0.617892	0.483969	1024	tags=67%, list=34%, signal=44%	22433/225160/22042/18861/20909/66362/237877/17350/235587/77125
GOBP_CELLULAR_RESPIRATION	GOBP_CELLULAR_RESPIRATION	GOBP_CELLULAR_RESPIRATION	37	-0.253668	-1.0542	0.396721	0.637571	0.499382	1342	tags=65%, list=44%, signal=37%	67530/17718/17711/170718/66494/12176/66445/15926/15929/108037/66592/15251/66594/11639/17991/14466/70383/12028/66377/102060/73181/66826/14533/70673
GOMF_NUCLEOTIDYLTRANSFERASE_ACTIVITY	GOMF_NUCLEOTIDYLTRANSFERASE_ACTIVITY	GOMF_NUCLEOTIDYLTRANSFERASE_ACTIVITY	26	-0.281759	-1.05246	0.381098	0.625517	0.489941	1002	tags=62%, list=33%, signal=42%	216151/18973/20017/67967/68971/245474/268566/69372/331026/18968/19075/18971/78929/68671/269952/227620
GOMF_PROMOTER_SPECIFIC_CHROMATIN_BINDING	GOMF_PROMOTER_SPECIFIC_CHROMATIN_BINDING	GOMF_PROMOTER_SPECIFIC_CHROMATIN_BINDING	20	-0.306328	-1.05172	0.376045	0.622396	0.487497	125	tags=10%, list=4%, signal=10%	24075/15182
GOBP_POSITIVE_REGULATION_OF_MRNA_METABOLIC_PROCESS	GOBP_POSITIVE_REGULATION_OF_MRNA_METABOLIC_PROCESS	GOBP_POSITIVE_REGULATION_OF_MRNA_METABOLIC_PROCESS	32	-0.261359	-1.05149	0.388199	0.631409	0.494555	1489	tags=75%, list=49%, signal=38%	268697/13211/104625/16549/20462/56403/51810/19655/70465/14904/217351/11991/210529/66446/69639/17975/69305/70640/27998/66362/227715/17350/332397/240023
GOBP_BONE_DEVELOPMENT	GOBP_BONE_DEVELOPMENT	GOBP_BONE_DEVELOPMENT	58	-0.224958	-1.05144	0.371212	0.618958	0.484803	387	tags=17%, list=13%, signal=15%	80752/18503/18295/18605/74511/27973/108958/15117/12628/12839
GOBP_STEROID_METABOLIC_PROCESS	GOBP_STEROID_METABOLIC_PROCESS	GOBP_STEROID_METABOLIC_PROCESS	78	-0.212798	-1.05106	0.377193	0.622396	0.487497	864	tags=42%, list=29%, signal=31%	14381/20787/98386/192156/235293/56424/15357/13653/231070/72017/219024/29817/78925/58520/13121/13360/20775/68603/66234/18559/170459/208715/18194/110196/68865/20249/18605/17855/16987/12606/100102/76483/28254
GOBP_POSITIVE_REGULATION_OF_REPRODUCTIVE_PROCESS	GOBP_POSITIVE_REGULATION_OF_REPRODUCTIVE_PROCESS	GOBP_POSITIVE_REGULATION_OF_REPRODUCTIVE_PROCESS	26	-0.281318	-1.05081	0.387195	0.630961	0.494205	579	tags=31%, list=19%, signal=25%	13121/19362/12532/22253/18795/18442/11835/15182
GOBP_REGULATION_OF_CELL_SUBSTRATE_ADHESION	GOBP_REGULATION_OF_CELL_SUBSTRATE_ADHESION	GOBP_REGULATION_OF_CELL_SUBSTRATE_ADHESION	60	-0.223361	-1.05016	0.381679	0.626135	0.490425	149	tags=10%, list=5%, signal=10%	14366/50706/15117/13406/68169/14758
MP_INCREASED_TUMOR_INCIDENCE	MP_INCREASED_TUMOR_INCIDENCE	MP_INCREASED_TUMOR_INCIDENCE	38	-0.250964	-1.04841	0.396667	0.637571	0.499382	1222	tags=68%, list=40%, signal=41%	68729/17688/18817/17217/12144/12189/74360/18973/20877/13433/20842/104806/16881/17215/237911/245474/107995/14156/26909/13555/237877/17350/27354/18971/21810/11792
GOBP_ORGANOPHOSPHATE_METABOLIC_PROCESS	GOBP_ORGANOPHOSPHATE_METABOLIC_PROCESS	GOBP_ORGANOPHOSPHATE_METABOLIC_PROCESS	181	-0.188755	-1.04756	0.346457	0.59632	0.467072	504	tags=22%, list=17%, signal=20%	68603/74205/14635/237823/66422/69372/208715/74246/110196/26568/80752/56176/67713/319554/18605/57028/64436/227697/68671/17855/54369/67078/225049/14173/66826/18795/60525/71910/18675/13480/76854/100102/26897/240752/22171/72106/71780/216188/12628/14261
GOBP_CELLULAR_RESPONSE_TO_KETONE	GOBP_CELLULAR_RESPONSE_TO_KETONE	GOBP_CELLULAR_RESPONSE_TO_KETONE	21	-0.297119	-1.04651	0.391061	0.632872	0.495702	841	tags=43%, list=28%, signal=31%	72508/83383/11622/69305/12567/74551/11826/11835/50706
GOBP_POSTREPLICATION_REPAIR	GOBP_POSTREPLICATION_REPAIR	GOBP_POSTREPLICATION_REPAIR	12	-0.344553	-1.04384	0.359036	0.607293	0.475667	1119	tags=58%, list=37%, signal=37%	12189/58186/67967/18538/68026/18972/18971
GOBP_MIRNA_METABOLIC_PROCESS	GOBP_MIRNA_METABOLIC_PROCESS	GOBP_MIRNA_METABOLIC_PROCESS	21	-0.296326	-1.04371	0.396648	0.637571	0.499382	301	tags=14%, list=10%, signal=13%	73181/30878/15182
GOCC_ROUGH_ENDOPLASMIC_RETICULUM	GOCC_ROUGH_ENDOPLASMIC_RETICULUM	GOCC_ROUGH_ENDOPLASMIC_RETICULUM	16	-0.320182	-1.04281	0.373626	0.620269	0.48583	173	tags=25%, list=6%, signal=24%	69071/100102/20832/57785
GOBP_DEOXYRIBONUCLEOTIDE_METABOLIC_PROCESS	GOBP_DEOXYRIBONUCLEOTIDE_METABOLIC_PROCESS	GOBP_DEOXYRIBONUCLEOTIDE_METABOLIC_PROCESS	10	-0.36415	-1.04261	0.397674	0.637618	0.499419	747	tags=60%, list=25%, signal=45%	110074/20425/21915/381101/66422/22171
GOMF_PEPTIDE_N_ACETYLTRANSFERASE_ACTIVITY	GOMF_PEPTIDE_N_ACETYLTRANSFERASE_ACTIVITY	GOMF_PEPTIDE_N_ACETYLTRANSFERASE_ACTIVITY	15	-0.325581	-1.04235	0.388889	0.631841	0.494894	1701	tags=87%, list=56%, signal=38%	54387/328572/76055/74838/228714/67877/107435/70999/270627/72117/71988/56292/24075
GOBP_PYRIDINE_CONTAINING_COMPOUND_METABOLIC_PROCESS	GOBP_PYRIDINE_CONTAINING_COMPOUND_METABOLIC_PROCESS	GOBP_PYRIDINE_CONTAINING_COMPOUND_METABOLIC_PROCESS	18	-0.308645	-1.04211	0.37027	0.617892	0.483969	46	tags=17%, list=2%, signal=17%	57028/216188/14261
GOBP_SODIUM_ION_TRANSMEMBRANE_TRANSPORT	GOBP_SODIUM_ION_TRANSMEMBRANE_TRANSPORT	GOBP_SODIUM_ION_TRANSMEMBRANE_TRANSPORT	21	-0.295287	-1.04006	0.402235	0.640567	0.501728	482	tags=33%, list=16%, signal=28%	103098/20648/74513/18795/76854/100102/57785
GOBP_CARBOHYDRATE_BIOSYNTHETIC_PROCESS	GOBP_CARBOHYDRATE_BIOSYNTHETIC_PROCESS	GOBP_CARBOHYDRATE_BIOSYNTHETIC_PROCESS	43	-0.238464	-1.03905	0.397351	0.637571	0.499382	353	tags=19%, list=12%, signal=17%	67389/18605/67078/76854/71780/15117/227358/14348
GOBP_ENDOCHONDRAL_BONE_MORPHOGENESIS	GOBP_ENDOCHONDRAL_BONE_MORPHOGENESIS	GOBP_ENDOCHONDRAL_BONE_MORPHOGENESIS	17	-0.312059	-1.03884	0.380319	0.624576	0.489204	2	tags=35%, list=0%, signal=35%	20289/58994/12825/17937/18605/12839
GOMF_REGULATORY_RNA_BINDING	GOMF_REGULATORY_RNA_BINDING	GOMF_REGULATORY_RNA_BINDING	11	-0.353351	-1.03838	0.379475	0.623525	0.488381	1961	tags=100%, list=65%, signal=35%	20286/236511/381305/53379/13211/15382/56200/17191/12702/21357
GOMF_AMINOPEPTIDASE_ACTIVITY	GOMF_AMINOPEPTIDASE_ACTIVITY	GOMF_AMINOPEPTIDASE_ACTIVITY	10	-0.362433	-1.03769	0.402326	0.640567	0.501728	217	tags=20%, list=7%, signal=19%	13809/16790
GOMF_DNA_BINDING_TRANSCRIPTION_ACTIVATOR_ACTIVITY	GOMF_DNA_BINDING_TRANSCRIPTION_ACTIVATOR_ACTIVITY	GOMF_DNA_BINDING_TRANSCRIPTION_ACTIVATOR_ACTIVITY	61	-0.217731	-1.03519	0.421053	0.658475	0.515756	398	tags=26%, list=13%, signal=23%	103889/16373/18503/53970/12611/18612/13655/12609/11865/107503/13876/12606/242705/11835/70673/13654
GOMF_METALLOEXOPEPTIDASE_ACTIVITY	GOMF_METALLOEXOPEPTIDASE_ACTIVITY	GOMF_METALLOEXOPEPTIDASE_ACTIVITY	11	-0.352245	-1.03513	0.379475	0.623525	0.488381	217	tags=27%, list=7%, signal=25%	11568/13809/16790
GOBP_POSITIVE_REGULATION_OF_TRANSCRIPTION_BY_RNA_POLYMERASE_I	GOBP_POSITIVE_REGULATION_OF_TRANSCRIPTION_BY_RNA_POLYMERASE_I	GOBP_POSITIVE_REGULATION_OF_TRANSCRIPTION_BY_RNA_POLYMERASE_I	16	-0.317525	-1.03415	0.395604	0.637571	0.499382	1458	tags=81%, list=48%, signal=42%	93762/22385/103136/56200/72515/217995/73674/11911/21429/17089/17975/110052/216443
GOBP_CELL_CYCLE	GOBP_CELL_CYCLE	GOBP_CELL_CYCLE	454	-0.165141	-1.033	0.351351	0.600965	0.47071	1082	tags=44%, list=36%, signal=33%	381293/195434/70218/19361/225182/70385/270627/229841/72634/12544/68519/17219/208628/103573/69716/105988/13852/30963/56207/225160/110033/230376/19188/17216/109212/68549/56150/98956/23922/18973/56742/60530/67849/110749/54392/20877/69912/218973/110651/19367/18861/381280/67037/71819/59014/67139/269582/69274/19192/74268/68612/56249/72117/66977/72508/66165/52276/68014/20873/20842/13006/219114/16551/196…
GOBP_PHOSPHOLIPID_METABOLIC_PROCESS	GOBP_PHOSPHOLIPID_METABOLIC_PROCESS	GOBP_PHOSPHOLIPID_METABOLIC_PROCESS	81	-0.205069	-1.03095	0.396476	0.637571	0.499382	554	tags=28%, list=18%, signal=24%	56703/66459/68603/74205/208715/110196/56176/67713/319554/64436/227697/68671/17855/67078/225049/14173/66826/18795/71910/13480/100102/240752/71780
GOBP_MITOTIC_NUCLEAR_DIVISION	GOBP_MITOTIC_NUCLEAR_DIVISION	GOBP_MITOTIC_NUCLEAR_DIVISION	106	-0.198109	-1.03073	0.418994	0.656239	0.514004	1273	tags=62%, list=42%, signal=37%	100710/51810/12537/233406/26934/18817/12055/21335/18005/12235/72124/24061/12236/67177/52563/381293/70218/70385/229841/208628/69716/105988/110033/68549/56150/56742/67849/54392/20877/71819/59014/67139/68612/72117/66977/66165/52276/68014/20842/13006/16551/75430/14211/58994/13860/11799/17865/17345/77744/108907/107995/76044/240641/70099/23834/71988/22137/67629/60411/208092/57028/56292/68953/54369/7210…
GOBP_REGULATION_OF_LIPASE_ACTIVITY	GOBP_REGULATION_OF_LIPASE_ACTIVITY	GOBP_REGULATION_OF_LIPASE_ACTIVITY	12	-0.340087	-1.03031	0.366265	0.613513	0.480539	372	tags=33%, list=12%, signal=29%	19063/14173/76483/19735
GOMF_RNA_POLYMERASE_II_TRANSCRIPTION_REGULATORY_REGION_SEQUENCE_SPECIFIC_DNA_BINDING	GOMF_RNA_POLYMERASE_II_TRANSCRIPTION_REGULATORY_REGION_SEQUENCE_SPECIFIC_DNA_BINDING	GOMF_RNA_POLYMERASE_II_TRANSCRIPTION_REGULATORY_REGION_SEQUENCE_SPECIFIC_DNA_BINDING	150	-0.188112	-1.02938	0.337931	0.589009	0.461346	398	tags=20%, list=13%, signal=18%	103889/108961/16373/18503/53970/12611/18612/13655/243834/12609/210105/11865/71163/73181/57432/56707/107503/13876/12606/319475/17121/112422/22685/242705/11835/70673/14241/13654/626802/15182
GOBP_GLIAL_CELL_DIFFERENTIATION	GOBP_GLIAL_CELL_DIFFERENTIATION	GOBP_GLIAL_CELL_DIFFERENTIATION	53	-0.224047	-1.02569	0.416382	0.655206	0.513195	42	tags=13%, list=1%, signal=13%	18605/15902/107503/14173/13654/77125/15182
GOBP_CELLULAR_RESPONSE_TO_REACTIVE_OXYGEN_SPECIES	GOBP_CELLULAR_RESPONSE_TO_REACTIVE_OXYGEN_SPECIES	GOBP_CELLULAR_RESPONSE_TO_REACTIVE_OXYGEN_SPECIES	36	-0.246924	-1.02456	0.432692	0.66777	0.523036	267	tags=19%, list=9%, signal=18%	18391/209027/11826/170826/11792/26408/15182
GOMF_CARGO_RECEPTOR_ACTIVITY	GOMF_CARGO_RECEPTOR_ACTIVITY	GOMF_CARGO_RECEPTOR_ACTIVITY	14	-0.323099	-1.02411	0.419192	0.656239	0.514004	349	tags=29%, list=12%, signal=25%	18605/16975/70417/109267
GOBP_CILIUM_OR_FLAGELLUM_DEPENDENT_CELL_MOTILITY	GOBP_CILIUM_OR_FLAGELLUM_DEPENDENT_CELL_MOTILITY	GOBP_CILIUM_OR_FLAGELLUM_DEPENDENT_CELL_MOTILITY	10	-0.357661	-1.02403	0.416279	0.655206	0.513195	16	tags=30%, list=1%, signal=30%	320244/17427/74711
GOBP_SPERM_MOTILITY	GOBP_SPERM_MOTILITY	GOBP_SPERM_MOTILITY	10	-0.357661	-1.02403	0.416279	0.655206	0.513195	16	tags=30%, list=1%, signal=30%	320244/17427/74711
GOMF_CHROMATIN_BINDING	GOMF_CHROMATIN_BINDING	GOMF_CHROMATIN_BINDING	147	-0.185769	-1.02345	0.390728	0.632872	0.495702	1156	tags=48%, list=38%, signal=31%	12393/24061/223527/21973/12189/67177/108037/98415/19361/270627/11991/12544/114741/22433/101612/21413/17191/11911/21429/18973/101739/218973/70472/13433/18150/20787/20842/13006/404634/19650/104806/14211/237911/50887/15364/13653/666704/18538/21885/67486/26909/68026/110962/70099/103836/17350/59001/23834/64707/18968/12616/320209/15201/18971/69928/243931/101831/99890/243529/107503/13876/11792/76854/126…
GOMF_RIBONUCLEOPROTEIN_COMPLEX_BINDING	GOMF_RIBONUCLEOPROTEIN_COMPLEX_BINDING	GOMF_RIBONUCLEOPROTEIN_COMPLEX_BINDING	42	-0.234325	-1.02328	0.422078	0.65974	0.516746	1541	tags=76%, list=51%, signal=38%	224727/13629/18148/276770/13211/66870/72322/24015/74838/12419/432508/67459/71974/22791/51810/12181/70998/218629/66525/224742/67398/70769/69804/103425/70233/67851/102060/276919/56292/22256/68988/66101
GOBP_PROTEIN_INSERTION_INTO_MEMBRANE	GOBP_PROTEIN_INSERTION_INTO_MEMBRANE	GOBP_PROTEIN_INSERTION_INTO_MEMBRANE	15	-0.319301	-1.02225	0.415344	0.655206	0.513195	1076	tags=60%, list=36%, signal=39%	414077/56322/30055/53333/30056/12028/66821/69683/64113
GOBP_NUCLEOSOME_ASSEMBLY	GOBP_NUCLEOSOME_ASSEMBLY	GOBP_NUCLEOSOME_ASSEMBLY	21	-0.289991	-1.0214	0.430168	0.665997	0.521647	1296	tags=71%, list=43%, signal=41%	15081/53605/217578/56086/108671/50927/114741/101612/17216/110749/404634/67628/27221/66929/59001
GOCC_SPINDLE_MIDZONE	GOCC_SPINDLE_MIDZONE	GOCC_SPINDLE_MIDZONE	19	-0.301187	-1.02114	0.384824	0.629937	0.493403	1347	tags=79%, list=45%, signal=44%	16319/108911/51869/51810/233406/26934/18817/381293/70218/229841/68519/20877/52276/240641/23834
GOCC_ENVELOPE	GOCC_ENVELOPE	GOCC_ENVELOPE	248	-0.176011	-1.02094	0.425	0.66227	0.518728	1051	tags=44%, list=35%, signal=31%	68572/217109/94063/66592/67712/60441/103573/30057/66594/56150/66525/56322/56282/74252/224742/17991/66427/74600/69912/30055/235606/66047/68512/24030/216001/53333/16907/70383/57258/12894/30056/69906/98386/72508/214952/83767/66407/237911/68971/69736/56749/12028/69029/17527/380928/66593/69009/21915/52469/13361/108000/67212/66377/68493/13360/12567/79044/210035/56488/12532/70451/102060/68836/74205/1742…
GOBP_POSITIVE_REGULATION_OF_MRNA_CATABOLIC_PROCESS	GOBP_POSITIVE_REGULATION_OF_MRNA_CATABOLIC_PROCESS	GOBP_POSITIVE_REGULATION_OF_MRNA_CATABOLIC_PROCESS	26	-0.272983	-1.01968	0.435976	0.66947	0.524367	1137	tags=54%, list=38%, signal=34%	14904/217351/11991/210529/66446/69639/69305/70640/27998/66362/227715/17350/332397/240023
GOBP_NADH_METABOLIC_PROCESS	GOBP_NADH_METABOLIC_PROCESS	GOBP_NADH_METABOLIC_PROCESS	14	-0.32154	-1.01917	0.424242	0.662055	0.518559	1730	tags=86%, list=57%, signal=37%	269523/13806/18655/11674/56421/16828/170718/15929/18641/68837/21991/12409
GOBP_ALCOHOL_METABOLIC_PROCESS	GOBP_ALCOHOL_METABOLIC_PROCESS	GOBP_ALCOHOL_METABOLIC_PROCESS	90	-0.203161	-1.01883	0.441624	0.673709	0.527688	579	tags=30%, list=19%, signal=25%	13121/13360/20775/68603/66234/14635/74551/18559/208715/18194/110196/67442/68865/18605/64436/17855/16987/67078/72562/14173/18795/13480/76854/12606/100102/76483/71780
GOBP_REGULATION_OF_BEHAVIOR	GOBP_REGULATION_OF_BEHAVIOR	GOBP_REGULATION_OF_BEHAVIOR	10	-0.354951	-1.01627	0.430233	0.665997	0.521647	3	tags=20%, list=0%, signal=20%	105171/15182
GOBP_SCHWANN_CELL_DIFFERENTIATION	GOBP_SCHWANN_CELL_DIFFERENTIATION	GOBP_SCHWANN_CELL_DIFFERENTIATION	10	-0.354709	-1.01558	0.432558	0.66777	0.523036	641	tags=30%, list=21%, signal=24%	211323/17937/13654
GOBP_NUCLEOSOME_ORGANIZATION	GOBP_NUCLEOSOME_ORGANIZATION	GOBP_NUCLEOSOME_ORGANIZATION	27	-0.26753	-1.01448	0.441358	0.67364	0.527634	1701	tags=89%, list=56%, signal=39%	54387/244059/14312/18148/12648/93762/66471/68094/15081/53605/217578/56086/108671/50927/114741/101612/17216/110749/404634/67628/27221/66929/59001/12611
GOBP_CELLULAR_RESPONSE_TO_XENOBIOTIC_STIMULUS	GOBP_CELLULAR_RESPONSE_TO_XENOBIOTIC_STIMULUS	GOBP_CELLULAR_RESPONSE_TO_XENOBIOTIC_STIMULUS	19	-0.298822	-1.01313	0.390244	0.632872	0.495702	11	tags=16%, list=0%, signal=16%	27973/28254/14261
GOMF_LYASE_ACTIVITY	GOMF_LYASE_ACTIVITY	GOMF_LYASE_ACTIVITY	41	-0.233143	-1.01229	0.440789	0.673179	0.527273	464	tags=24%, list=15%, signal=21%	74551/234258/68636/72947/72562/18294/56316/69065/100041585/12350
GOBP_REGULATION_OF_GLYCOPROTEIN_METABOLIC_PROCESS	GOBP_REGULATION_OF_GLYCOPROTEIN_METABOLIC_PROCESS	GOBP_REGULATION_OF_GLYCOPROTEIN_METABOLIC_PROCESS	14	-0.319337	-1.01219	0.436869	0.66947	0.524367	330	tags=21%, list=11%, signal=19%	16431/18795/77125
GOMF_OXIDOREDUCTASE_ACTIVITY_ACTING_ON_PAIRED_DONORS_WITH_INCORPORATION_OR_REDUCTION_OF_MOLECULAR_OXYGEN	GOMF_OXIDOREDUCTASE_ACTIVITY_ACTING_ON_PAIRED_DONORS_WITH_INCORPORATION_OR_REDUCTION_OF_MOLECULAR_OXYGEN	GOMF_OXIDOREDUCTASE_ACTIVITY_ACTING_ON_PAIRED_DONORS_WITH_INCORPORATION_OR_REDUCTION_OF_MOLECULAR_OXYGEN	36	-0.243866	-1.01188	0.439103	0.671701	0.526115	579	tags=28%, list=19%, signal=23%	13121/112407/20775/66234/52463/20249/72562/194952/14261/30049
GOBP_ANION_TRANSPORT	GOBP_ANION_TRANSPORT	GOBP_ANION_TRANSPORT	72	-0.208824	-1.01151	0.436214	0.66947	0.524367	349	tags=22%, list=12%, signal=20%	13358/18605/67863/73822/68294/56615/18442/52710/73836/20856/13723/19092/27376/16181/19735/28254
GOCC_SAGA_TYPE_COMPLEX	GOCC_SAGA_TYPE_COMPLEX	GOCC_SAGA_TYPE_COMPLEX	11	-0.34381	-1.01034	0.417661	0.655526	0.513445	1140	tags=55%, list=38%, signal=34%	223527/66464/66125/225895/59001/24075
GOBP_NEGATIVE_REGULATION_OF_DNA_BINDING	GOBP_NEGATIVE_REGULATION_OF_DNA_BINDING	GOBP_NEGATIVE_REGULATION_OF_DNA_BINDING	15	-0.31547	-1.00998	0.428571	0.665495	0.521254	778	tags=47%, list=26%, signal=35%	83383/15364/13555/68040/15951/15902/15182
GOBP_B_CELL_DIFFERENTIATION	GOBP_B_CELL_DIFFERENTIATION	GOBP_B_CELL_DIFFERENTIATION	23	-0.278424	-1.00905	0.445378	0.677064	0.530315	349	tags=26%, list=12%, signal=23%	18605/12611/16431/15902/56310/234396
GOBP_REGULATION_OF_MITOTIC_NUCLEAR_DIVISION	GOBP_REGULATION_OF_MITOTIC_NUCLEAR_DIVISION	GOBP_REGULATION_OF_MITOTIC_NUCLEAR_DIVISION	39	-0.240135	-1.00903	0.438127	0.670724	0.525349	1170	tags=69%, list=39%, signal=43%	12537/18817/12235/12236/67177/52563/70385/229841/208628/69716/56150/20877/66977/52276/68014/75430/58994/11799/17345/77744/108907/107995/240641/22137/67629/57028/54369
GOBP_NEGATIVE_REGULATION_OF_CANONICAL_WNT_SIGNALING_PATHWAY	GOBP_NEGATIVE_REGULATION_OF_CANONICAL_WNT_SIGNALING_PATHWAY	GOBP_NEGATIVE_REGULATION_OF_CANONICAL_WNT_SIGNALING_PATHWAY	34	-0.245923	-1.00868	0.417178	0.655442	0.51338	219	tags=15%, list=7%, signal=14%	21886/14366/72293/70300/15182
GOBP_PHOSPHATIDYLINOSITOL_METABOLIC_PROCESS	GOBP_PHOSPHATIDYLINOSITOL_METABOLIC_PROCESS	GOBP_PHOSPHATIDYLINOSITOL_METABOLIC_PROCESS	35	-0.242578	-1.00721	0.425532	0.662421	0.518847	554	tags=26%, list=18%, signal=21%	56703/66459/56176/64436/225049/14173/18795/13480/240752
GOBP_ESTABLISHMENT_OF_PROTEIN_LOCALIZATION_TO_MITOCHONDRIAL_MEMBRANE	GOBP_ESTABLISHMENT_OF_PROTEIN_LOCALIZATION_TO_MITOCHONDRIAL_MEMBRANE	GOBP_ESTABLISHMENT_OF_PROTEIN_LOCALIZATION_TO_MITOCHONDRIAL_MEMBRANE	11	-0.342149	-1.00546	0.424821	0.66227	0.518728	968	tags=64%, list=32%, signal=43%	56322/30055/53333/30056/12028/66821/64113
GOCC_CILIARY_PLASM	GOCC_CILIARY_PLASM	GOCC_CILIARY_PLASM	12	-0.331257	-1.00356	0.416867	0.655292	0.513263	4	tags=33%, list=0%, signal=33%	108000/17427/64436/66717
GOBP_GLYCOLYTIC_PROCESS_THROUGH_FRUCTOSE_6_PHOSPHATE	GOBP_GLYCOLYTIC_PROCESS_THROUGH_FRUCTOSE_6_PHOSPHATE	GOBP_GLYCOLYTIC_PROCESS_THROUGH_FRUCTOSE_6_PHOSPHATE	12	-0.331099	-1.00308	0.416867	0.655292	0.513263	1515	tags=83%, list=50%, signal=42%	13806/18655/11674/56421/18641/68837/110119/21991/14635/74246
GOBP_PROTEIN_ACETYLATION	GOBP_PROTEIN_ACETYLATION	GOBP_PROTEIN_ACETYLATION	59	-0.212909	-0.993963	0.48249	0.712818	0.55832	509	tags=59%, list=17%, signal=50%	13018/74838/22385/17192/226026/228714/69188/56200/12151/228829/67877/223527/107435/12189/70999/270627/22433/98956/66464/22160/72117/66125/70088/110052/69009/225895/59001/71988/319675/56292/11865/14533/72107/24075/15182
GOBP_DNA_STRAND_ELONGATION	GOBP_DNA_STRAND_ELONGATION	GOBP_DNA_STRAND_ELONGATION	16	-0.305147	-0.993841	0.445055	0.677041	0.530297	1088	tags=81%, list=36%, signal=52%	98415/56207/18973/56249/16881/17215/67967/18538/27354/59001/18968/18972/327762
GOCC_CYTOSOLIC_RIBOSOME	GOCC_CYTOSOLIC_RIBOSOME	GOCC_CYTOSOLIC_RIBOSOME	23	-0.274217	-0.993805	0.462185	0.692785	0.542629	1605	tags=96%, list=53%, signal=45%	20044/68436/75617/22121/268449/67945/67427/19934/20116/19982/207214/20042/66481/54217/54127/20085/27176/218629/19946/19943/19933/66229
GOMF_HYDRO_LYASE_ACTIVITY	GOMF_HYDRO_LYASE_ACTIVITY	GOMF_HYDRO_LYASE_ACTIVITY	11	-0.338102	-0.99357	0.436754	0.66947	0.524367	282	tags=45%, list=9%, signal=41%	30963/14104/218138/72562/12350
GOBP_REGULATION_OF_TELOMERE_MAINTENANCE	GOBP_REGULATION_OF_TELOMERE_MAINTENANCE	GOBP_REGULATION_OF_TELOMERE_MAINTENANCE	25	-0.26859	-0.992175	0.473054	0.700957	0.54903	1361	tags=68%, list=45%, signal=38%	229512/22594/51810/18005/30877/26400/11991/56207/98956/20877/56249/269400/70640/245474/27354/28113/75764
GOBP_POSITIVE_REGULATION_OF_DNA_METABOLIC_PROCESS	GOBP_POSITIVE_REGULATION_OF_DNA_METABOLIC_PROCESS	GOBP_POSITIVE_REGULATION_OF_DNA_METABOLIC_PROCESS	88	-0.198582	-0.988405	0.492228	0.718448	0.56273	1211	tags=53%, list=40%, signal=33%	12301/217578/12055/12144/15289/18005/12566/12189/67177/19718/30877/19361/26400/225182/11991/11908/66592/56207/22042/20877/18861/56249/269400/12028/18538/245474/70088/216869/66362/19362/237877/17350/27354/235587/224008/50490/72151/108961/12611/327762/14173/68251/214901/28113/75764/72107/106344
GOCC_CYCLIN_DEPENDENT_PROTEIN_KINASE_HOLOENZYME_COMPLEX	GOCC_CYCLIN_DEPENDENT_PROTEIN_KINASE_HOLOENZYME_COMPLEX	GOCC_CYCLIN_DEPENDENT_PROTEIN_KINASE_HOLOENZYME_COMPLEX	20	-0.287716	-0.98782	0.451253	0.68293	0.53491	840	tags=45%, list=28%, signal=33%	66165/12449/12442/18538/66671/12567/12428/12448/234854
GOMF_VITAMIN_BINDING	GOMF_VITAMIN_BINDING	GOMF_VITAMIN_BINDING	28	-0.25495	-0.987402	0.491228	0.717768	0.562197	625	tags=36%, list=21%, signal=29%	13361/112407/20509/77697/72947/56316/22171/12309/26912/67096
GOBP_CELL_DIVISION	GOBP_CELL_DIVISION	GOBP_CELL_DIVISION	176	-0.176579	-0.987355	0.5	0.723832	0.566947	1299	tags=58%, list=43%, signal=35%	73804/16882/101565/100710/51810/12151/233406/26934/54124/21853/12530/18817/13605/21335/12144/52717/12316/66616/18005/12235/72124/24061/14793/12236/12566/21973/67177/56526/52563/30877/381293/70218/225182/70385/229841/208628/13852/109212/68549/56150/23922/56742/67849/20877/69912/67037/71819/67139/68612/56249/19242/66977/52276/68014/20873/20842/13006/219114/16551/19650/75430/16881/12449/14211/237911…
GOBP_REGULATION_OF_TRANSCRIPTION_BY_RNA_POLYMERASE_I	GOBP_REGULATION_OF_TRANSCRIPTION_BY_RNA_POLYMERASE_I	GOBP_REGULATION_OF_TRANSCRIPTION_BY_RNA_POLYMERASE_I	18	-0.29183	-0.985338	0.47027	0.699124	0.547594	1458	tags=78%, list=48%, signal=41%	93762/22385/103136/56200/72515/217995/73674/11911/21429/17089/17975/404634/110052/216443
GOBP_VIRAL_GENE_EXPRESSION	GOBP_VIRAL_GENE_EXPRESSION	GOBP_VIRAL_GENE_EXPRESSION	15	-0.306682	-0.981845	0.470899	0.699124	0.547594	1603	tags=87%, list=53%, signal=41%	328572/13669/13211/12648/18643/20823/28036/72462/98415/53356/83383/15364/21357
GOMF_TRANSCRIPTION_COREGULATOR_BINDING	GOMF_TRANSCRIPTION_COREGULATOR_BINDING	GOMF_TRANSCRIPTION_COREGULATOR_BINDING	22	-0.274081	-0.981294	0.486034	0.713106	0.558545	97	tags=9%, list=3%, signal=9%	11835/15182
GOMF_E_BOX_BINDING	GOMF_E_BOX_BINDING	GOMF_E_BOX_BINDING	13	-0.321426	-0.980477	0.436725	0.66947	0.524367	1010	tags=77%, list=33%, signal=51%	20788/17187/21413/15251/22160/20893/20289/83383/11622/11865
GOBP_REGULATION_OF_CARBOHYDRATE_BIOSYNTHETIC_PROCESS	GOBP_REGULATION_OF_CARBOHYDRATE_BIOSYNTHETIC_PROCESS	GOBP_REGULATION_OF_CARBOHYDRATE_BIOSYNTHETIC_PROCESS	20	-0.285329	-0.979625	0.462396	0.692785	0.542629	353	tags=30%, list=12%, signal=27%	67389/18605/67078/76854/15117/227358
GOBP_HISTONE_DEUBIQUITINATION	GOBP_HISTONE_DEUBIQUITINATION	GOBP_HISTONE_DEUBIQUITINATION	13	-0.320914	-0.978915	0.439206	0.671701	0.526115	1140	tags=54%, list=38%, signal=34%	223527/12189/66464/66125/225895/68251/24075
GOBP_REGULATION_OF_SUBSTRATE_ADHESION_DEPENDENT_CELL_SPREADING	GOBP_REGULATION_OF_SUBSTRATE_ADHESION_DEPENDENT_CELL_SPREADING	GOBP_REGULATION_OF_SUBSTRATE_ADHESION_DEPENDENT_CELL_SPREADING	15	-0.305496	-0.978048	0.470899	0.699124	0.547594	80	tags=13%, list=3%, signal=13%	50706/15117
GOBP_NEGATIVE_REGULATION_OF_ADAPTIVE_IMMUNE_RESPONSE	GOBP_NEGATIVE_REGULATION_OF_ADAPTIVE_IMMUNE_RESPONSE	GOBP_NEGATIVE_REGULATION_OF_ADAPTIVE_IMMUNE_RESPONSE	11	-0.332614	-0.977441	0.470167	0.699124	0.547594	5	tags=18%, list=0%, signal=18%	235587/77125
GOBP_CELLULAR_MACROMOLECULE_BIOSYNTHETIC_PROCESS	GOBP_CELLULAR_MACROMOLECULE_BIOSYNTHETIC_PROCESS	GOBP_CELLULAR_MACROMOLECULE_BIOSYNTHETIC_PROCESS	237	-0.170571	-0.977153	0.54878	0.763434	0.597965	671	tags=24%, list=22%, signal=21%	224045/27998/140484/67851/216443/52469/14537/57377/66059/66362/21453/67212/227715/12567/79044/56703/102060/68836/66459/76784/17350/22340/21357/118451/18120/234384/52463/331026/232313/56176/18605/16431/64436/68273/58988/107733/17855/75422/243574/67695/18795/13480/117592/194952/73683/73068/227682/22171/54128/332397/76483/27397/19735/15117/14241/240023/14348/77125
GOMF_TRANSFERASE_ACTIVITY_TRANSFERRING_ALKYL_OR_ARYL_OTHER_THAN_METHYL_GROUPS	GOMF_TRANSFERASE_ACTIVITY_TRANSFERRING_ALKYL_OR_ARYL_OTHER_THAN_METHYL_GROUPS	GOMF_TRANSFERASE_ACTIVITY_TRANSFERRING_ALKYL_OR_ARYL_OTHER_THAN_METHYL_GROUPS	11	-0.332312	-0.976556	0.470167	0.699124	0.547594	648	tags=55%, list=21%, signal=43%	20810/56075/77697/110196/56615/68260
GOBP_MULTICELLULAR_ORGANISM_REPRODUCTION	GOBP_MULTICELLULAR_ORGANISM_REPRODUCTION	GOBP_MULTICELLULAR_ORGANISM_REPRODUCTION	133	-0.183093	-0.975471	0.532051	0.74905	0.586699	306	tags=14%, list=10%, signal=13%	11865/56503/227615/66826/18795/18442/214901/14453/12041/14431/14313/14366/332397/83561/71242/11835/19735/240023/15182
GOBP_CARDIAC_MUSCLE_CELL_DIFFERENTIATION	GOBP_CARDIAC_MUSCLE_CELL_DIFFERENTIATION	GOBP_CARDIAC_MUSCLE_CELL_DIFFERENTIATION	27	-0.256975	-0.974453	0.496914	0.722611	0.56599	70	tags=26%, list=2%, signal=26%	211323/216869/50490/110196/16373/19735/15182
GOBP_POLYOL_METABOLIC_PROCESS	GOBP_POLYOL_METABOLIC_PROCESS	GOBP_POLYOL_METABOLIC_PROCESS	28	-0.251392	-0.973623	0.511696	0.732792	0.573965	485	tags=32%, list=16%, signal=27%	14635/74551/64436/67078/72562/14173/18795/76854/71780
GOBP_CARBOXYLIC_ACID_TRANSPORT	GOBP_CARBOXYLIC_ACID_TRANSPORT	GOBP_CARBOXYLIC_ACID_TRANSPORT	42	-0.222925	-0.9735	0.512987	0.733389	0.574432	549	tags=36%, list=18%, signal=30%	214601/20501/20509/26569/103098/330064/13358/67863/73822/18442/13723/27376/16181/19735/28254
GOCC_TRANSFERASE_COMPLEX_TRANSFERRING_PHOSPHORUS_CONTAINING_GROUPS	GOCC_TRANSFERASE_COMPLEX_TRANSFERRING_PHOSPHORUS_CONTAINING_GROUPS	GOCC_TRANSFERASE_COMPLEX_TRANSFERRING_PHOSPHORUS_CONTAINING_GROUPS	75	-0.197779	-0.971936	0.502058	0.724218	0.567249	509	tags=23%, list=17%, signal=19%	225895/59001/12428/18968/19075/18972/18971/78929/12448/70333/327762/234854/240752/24075/26408/70470/225283
GOBP_MEMORY	GOBP_MEMORY	GOBP_MEMORY	33	-0.238594	-0.969951	0.489028	0.715892	0.560727	301	tags=18%, list=10%, signal=17%	73181/53418/18795/225870/16181/17754
GOBP_POSITIVE_REGULATION_OF_INFLAMMATORY_RESPONSE	GOBP_POSITIVE_REGULATION_OF_INFLAMMATORY_RESPONSE	GOBP_POSITIVE_REGULATION_OF_INFLAMMATORY_RESPONSE	23	-0.266873	-0.967188	0.501401	0.723832	0.566947	224	tags=17%, list=7%, signal=16%	13032/12606/14154/77125
GOBP_TELOMERE_ORGANIZATION	GOBP_TELOMERE_ORGANIZATION	GOBP_TELOMERE_ORGANIZATION	47	-0.217171	-0.96515	0.524116	0.743025	0.58198	1410	tags=74%, list=47%, signal=40%	52530/56351/226026/229512/51869/22594/15081/51810/67241/12144/18005/14375/107435/30877/19361/26400/11991/56207/98956/20877/68147/56249/269400/18538/19891/70640/245474/27354/235587/79456/12448/327762/28113/75764/11792
GOCC_SEX_CHROMOSOME	GOCC_SEX_CHROMOSOME	GOCC_SEX_CHROMOSOME	14	-0.30419	-0.964175	0.484848	0.712943	0.558417	1271	tags=79%, list=42%, signal=46%	226026/51810/51788/67241/12566/12189/58186/20873/404634/15270/71988
GOBP_RETINA_DEVELOPMENT_IN_CAMERA_TYPE_EYE	GOBP_RETINA_DEVELOPMENT_IN_CAMERA_TYPE_EYE	GOBP_RETINA_DEVELOPMENT_IN_CAMERA_TYPE_EYE	24	-0.263844	-0.963505	0.512968	0.733389	0.574432	149	tags=12%, list=5%, signal=12%	14366/237979/12628
GOMF_PEPTIDE_LYSINE_N_ACETYLTRANSFERASE_ACTIVITY	GOMF_PEPTIDE_LYSINE_N_ACETYLTRANSFERASE_ACTIVITY	GOMF_PEPTIDE_LYSINE_N_ACETYLTRANSFERASE_ACTIVITY	12	-0.317956	-0.96326	0.477108	0.706278	0.553197	2068	tags=83%, list=68%, signal=26%	54387/328572/76055/228714/107435/70999/270627/72117/71988/24075
GOCC_MICROBODY_MEMBRANE	GOCC_MICROBODY_MEMBRANE	GOCC_MICROBODY_MEMBRANE	10	-0.336346	-0.963	0.502326	0.724261	0.567283	245	tags=20%, list=8%, signal=18%	56615/668173
GOBP_GLIAL_CELL_ACTIVATION	GOBP_GLIAL_CELL_ACTIVATION	GOBP_GLIAL_CELL_ACTIVATION	14	-0.30379	-0.962907	0.484848	0.712943	0.558417	224	tags=14%, list=7%, signal=13%	13032/77125
GOBP_REGULATION_OF_PROTEIN_ACETYLATION	GOBP_REGULATION_OF_PROTEIN_ACETYLATION	GOBP_REGULATION_OF_PROTEIN_ACETYLATION	24	-0.263264	-0.96139	0.524496	0.743218	0.582131	3	tags=12%, list=0%, signal=13%	319675/11865/15182
GOBP_NUCLEOSIDE_MONOPHOSPHATE_METABOLIC_PROCESS	GOBP_NUCLEOSIDE_MONOPHOSPHATE_METABOLIC_PROCESS	GOBP_NUCLEOSIDE_MONOPHOSPHATE_METABOLIC_PROCESS	15	-0.299327	-0.9583	0.5	0.723832	0.566947	1013	tags=60%, list=33%, signal=40%	110074/11639/22247/20425/56749/69719/381101/237823/22171
GOBP_MALE_MEIOTIC_NUCLEAR_DIVISION	GOBP_MALE_MEIOTIC_NUCLEAR_DIVISION	GOBP_MALE_MEIOTIC_NUCLEAR_DIVISION	10	-0.334455	-0.957585	0.509302	0.731357	0.572841	1056	tags=70%, list=35%, signal=46%	72634/69716/68549/60530/17350/64707/214901
GOBP_REGULATION_OF_CELLULAR_RESPIRATION	GOBP_REGULATION_OF_CELLULAR_RESPIRATION	GOBP_REGULATION_OF_CELLULAR_RESPIRATION	10	-0.334326	-0.957215	0.509302	0.731357	0.572841	1255	tags=70%, list=41%, signal=41%	66494/12176/108037/15251/11639/102060/70673
GOBP_REGULATION_OF_SODIUM_ION_TRANSPORT	GOBP_REGULATION_OF_SODIUM_ION_TRANSPORT	GOBP_REGULATION_OF_SODIUM_ION_TRANSPORT	21	-0.271733	-0.957093	0.50838	0.731261	0.572765	383	tags=29%, list=13%, signal=25%	20648/74513/18795/76854/100102/57785
GOBP_MYELOID_CELL_DEVELOPMENT	GOBP_MYELOID_CELL_DEVELOPMENT	GOBP_MYELOID_CELL_DEVELOPMENT	16	-0.293725	-0.95664	0.510989	0.732249	0.57354	13	tags=12%, list=0%, signal=13%	80752/234396
GOBP_POSITIVE_REGULATION_OF_ORGANELLE_ASSEMBLY	GOBP_POSITIVE_REGULATION_OF_ORGANELLE_ASSEMBLY	GOBP_POSITIVE_REGULATION_OF_ORGANELLE_ASSEMBLY	29	-0.242559	-0.955608	0.537092	0.753016	0.589805	494	tags=17%, list=16%, signal=15%	17427/69871/319675/70300/64113
GOBP_NEGATIVE_REGULATION_OF_CELLULAR_AMIDE_METABOLIC_PROCESS	GOBP_NEGATIVE_REGULATION_OF_CELLULAR_AMIDE_METABOLIC_PROCESS	GOBP_NEGATIVE_REGULATION_OF_CELLULAR_AMIDE_METABOLIC_PROCESS	49	-0.210512	-0.955275	0.542484	0.758482	0.594086	800	tags=35%, list=26%, signal=26%	69639/17975/13688/20425/69305/70640/27998/66844/66362/227715/17350/64436/17855/22171/332397/19735/240023
GOMF_DOUBLE_STRANDED_DNA_BINDING	GOMF_DOUBLE_STRANDED_DNA_BINDING	GOMF_DOUBLE_STRANDED_DNA_BINDING	215	-0.164694	-0.954753	0.645455	0.837429	0.655923	825	tags=35%, list=27%, signal=28%	13006/20872/404634/19650/381990/13865/18140/20289/83383/193736/74142/15364/208968/11622/13653/18538/213054/210172/69256/17865/70024/13555/17218/22643/83925/12399/11568/107771/20204/17686/19362/97165/103836/17350/23834/50907/234258/64707/18968/12616/320209/103889/108961/15951/16373/18503/69928/53970/12611/18612/13655/243834/12609/210105/11865/71163/73181/57432/56707/243529/107503/13876/11792/12606…
GOBP_RELEASE_OF_CYTOCHROME_C_FROM_MITOCHONDRIA	GOBP_RELEASE_OF_CYTOCHROME_C_FROM_MITOCHONDRIA	GOBP_RELEASE_OF_CYTOCHROME_C_FROM_MITOCHONDRIA	19	-0.281448	-0.954221	0.501355	0.723832	0.566947	198	tags=16%, list=7%, signal=15%	76854/55948/64113
GOBP_SMALL_MOLECULE_BIOSYNTHETIC_PROCESS	GOBP_SMALL_MOLECULE_BIOSYNTHETIC_PROCESS	GOBP_SMALL_MOLECULE_BIOSYNTHETIC_PROCESS	128	-0.180288	-0.954186	0.552795	0.766569	0.600421	579	tags=27%, list=19%, signal=23%	13121/56075/13360/83603/103836/67873/68603/74205/66234/270685/74551/170459/208715/18194/52064/110196/209027/20249/67389/74559/170439/17855/16987/67078/72562/27973/14173/60525/76854/14431/228775/71780/227683/227358/30049
GOBP_MRNA_TRANSPORT	GOBP_MRNA_TRANSPORT	GOBP_MRNA_TRANSPORT	35	-0.229728	-0.953851	0.492401	0.718448	0.56273	1592	tags=83%, list=53%, signal=40%	21951/17913/276770/53379/28114/13211/15382/71805/16549/59015/20383/72787/66511/445007/21681/20492/72124/223527/103468/109095/110809/68278/103573/225027/225160/69912/69736/386612/56488
GOBP_MITOCHONDRION_ORGANIZATION	GOBP_MITOCHONDRION_ORGANIZATION	GOBP_MITOCHONDRION_ORGANIZATION	119	-0.180445	-0.953606	0.573864	0.781596	0.61219	365	tags=17%, list=12%, signal=15%	67713/52838/18605/327762/99890/64704/66826/641376/224904/76854/12606/68185/108958/100503890/208501/55948/27397/229524/64113/12628
GOBP_MITOCHONDRIAL_TRANSPORT	GOBP_MITOCHONDRIAL_TRANSPORT	GOBP_MITOCHONDRIAL_TRANSPORT	31	-0.235745	-0.948408	0.560606	0.769697	0.602871	975	tags=52%, list=32%, signal=35%	66525/56322/30055/68512/53333/30056/20787/214952/12028/66865/66821/67713/52838/641376/27376/64113
GOBP_MONOCARBOXYLIC_ACID_BIOSYNTHETIC_PROCESS	GOBP_MONOCARBOXYLIC_ACID_BIOSYNTHETIC_PROCESS	GOBP_MONOCARBOXYLIC_ACID_BIOSYNTHETIC_PROCESS	40	-0.221947	-0.946683	0.546667	0.761536	0.596478	553	tags=25%, list=18%, signal=21%	83603/74205/170459/20249/74559/170439/60525/14431/228775/30049
GOBP_MITOTIC_CELL_CYCLE_PROCESS	GOBP_MITOTIC_CELL_CYCLE_PROCESS	GOBP_MITOTIC_CELL_CYCLE_PROCESS	243	-0.163776	-0.94591	0.666667	0.854859	0.669575	1273	tags=57%, list=42%, signal=36%	100710/51810/12537/28036/233406/26934/27401/54124/12530/18817/17217/13605/12055/21335/12144/66616/18005/12235/72124/24061/12236/12566/12189/67177/110854/52563/50927/381293/70218/19361/225182/70385/229841/12544/68519/17219/208628/69716/105988/13852/30963/110033/19188/17216/68549/56150/23922/18973/56742/67849/54392/20877/19367/71819/59014/67139/269582/69274/19192/74268/68612/72117/66977/72508/66165…
GOBP_SMOOTH_MUSCLE_CELL_DIFFERENTIATION	GOBP_SMOOTH_MUSCLE_CELL_DIFFERENTIATION	GOBP_SMOOTH_MUSCLE_CELL_DIFFERENTIATION	14	-0.298276	-0.94543	0.522727	0.741402	0.580709	357	tags=36%, list=12%, signal=32%	243931/73181/58859/76854/12628
GOBP_EXTRACELLULAR_MATRIX_ASSEMBLY	GOBP_EXTRACELLULAR_MATRIX_ASSEMBLY	GOBP_EXTRACELLULAR_MATRIX_ASSEMBLY	16	-0.28974	-0.943661	0.53022	0.747987	0.585866	240	tags=25%, list=8%, signal=23%	12843/58859/15117/14758
GOBP_TERPENOID_METABOLIC_PROCESS	GOBP_TERPENOID_METABOLIC_PROCESS	GOBP_TERPENOID_METABOLIC_PROCESS	13	-0.30899	-0.94254	0.506203	0.729507	0.571392	539	tags=38%, list=18%, signal=32%	70451/208715/110196/67442/16987
GOCC_SPINDLE_POLE	GOCC_SPINDLE_POLE	GOCC_SPINDLE_POLE	37	-0.226694	-0.942099	0.544262	0.75894	0.594445	1254	tags=59%, list=41%, signal=35%	67241/18817/12316/18005/24061/70385/68519/208628/56150/56742/20877/66165/20873/20842/13006/16551/240641/108000/328580/23834/13726/320209
GOBP_REGULATION_OF_UBIQUITIN_PROTEIN_TRANSFERASE_ACTIVITY	GOBP_REGULATION_OF_UBIQUITIN_PROTEIN_TRANSFERASE_ACTIVITY	GOBP_REGULATION_OF_UBIQUITIN_PROTEIN_TRANSFERASE_ACTIVITY	14	-0.296798	-0.940744	0.525253	0.743668	0.582484	791	tags=64%, list=26%, signal=48%	18817/12236/56150/56424/107995/105171/12217/217410/228775
GOBP_HISTONE_H3_K4_METHYLATION	GOBP_HISTONE_H3_K4_METHYLATION	GOBP_HISTONE_H3_K4_METHYLATION	12	-0.31041	-0.940401	0.525301	0.743668	0.582484	298	tags=25%, list=10%, signal=23%	99890/69544/27632
GOMF_ANION_TRANSMEMBRANE_TRANSPORTER_ACTIVITY	GOMF_ANION_TRANSMEMBRANE_TRANSPORTER_ACTIVITY	GOMF_ANION_TRANSMEMBRANE_TRANSPORTER_ACTIVITY	37	-0.225722	-0.938058	0.547541	0.762117	0.596934	675	tags=35%, list=22%, signal=28%	11732/26372/20501/20509/330064/13358/67863/73822/68294/52710/73836/27376/28254
GOBP_REGULATION_OF_BONE_MINERALIZATION	GOBP_REGULATION_OF_BONE_MINERALIZATION	GOBP_REGULATION_OF_BONE_MINERALIZATION	21	-0.266307	-0.937982	0.530726	0.747987	0.585866	461	tags=24%, list=15%, signal=20%	17313/80752/18605/14119/14758
GOBP_ORGANONITROGEN_COMPOUND_BIOSYNTHETIC_PROCESS	GOBP_ORGANONITROGEN_COMPOUND_BIOSYNTHETIC_PROCESS	GOBP_ORGANONITROGEN_COMPOUND_BIOSYNTHETIC_PROCESS	333	-0.153843	-0.937943	0.672131	0.858172	0.67217	671	tags=26%, list=22%, signal=22%	224045/27998/140484/69719/268566/20810/67851/21915/216443/52469/66844/13361/14537/57377/66059/66362/21453/67212/66377/227715/12567/79044/56703/83603/67873/102060/68836/66459/76784/17350/22340/21357/237926/74205/118451/270685/18120/237823/234384/52463/11600/69372/331026/207182/232313/19044/209027/56176/329504/74559/170439/16431/64436/68273/58988/107733/17855/54369/75422/243574/72562/66826/67695/18…
GOBP_PHOSPHATIDYLINOSITOL_BIOSYNTHETIC_PROCESS	GOBP_PHOSPHATIDYLINOSITOL_BIOSYNTHETIC_PROCESS	GOBP_PHOSPHATIDYLINOSITOL_BIOSYNTHETIC_PROCESS	26	-0.250715	-0.9365	0.567073	0.776129	0.607909	554	tags=27%, list=18%, signal=22%	56703/66459/56176/225049/14173/13480/240752
GOBP_DEMETHYLATION	GOBP_DEMETHYLATION	GOBP_DEMETHYLATION	14	-0.29459	-0.933746	0.535354	0.751616	0.588708	452	tags=21%, list=15%, signal=18%	52463/11792/67096
GOCC_TRANSFERASE_COMPLEX	GOCC_TRANSFERASE_COMPLEX	GOCC_TRANSFERASE_COMPLEX	183	-0.168206	-0.933502	0.682171	0.864787	0.67735	431	tags=15%, list=14%, signal=14%	18968/19075/18972/18971/78929/14794/56176/12448/56292/170439/70333/327762/234854/68988/243574/67695/328162/13480/73683/240752/17299/24075/69544/14154/26408/70470/225283/15182
GOBP_KERATINOCYTE_PROLIFERATION	GOBP_KERATINOCYTE_PROLIFERATION	GOBP_KERATINOCYTE_PROLIFERATION	14	-0.294327	-0.932912	0.535354	0.751616	0.588708	174	tags=21%, list=6%, signal=20%	14313/55948/15117
GOBP_SECONDARY_ALCOHOL_METABOLIC_PROCESS	GOBP_SECONDARY_ALCOHOL_METABOLIC_PROCESS	GOBP_SECONDARY_ALCOHOL_METABOLIC_PROCESS	57	-0.200427	-0.932502	0.591078	0.797847	0.624919	864	tags=46%, list=29%, signal=33%	226144/14466/14381/20787/98386/192156/235293/15357/231070/219024/13121/13360/20775/68603/66234/18559/208715/18194/110196/68865/18605/17855/16987/12606/100102/76483
GOBP_NEGATIVE_REGULATION_OF_PROTEASOMAL_PROTEIN_CATABOLIC_PROCESS	GOBP_NEGATIVE_REGULATION_OF_PROTEASOMAL_PROTEIN_CATABOLIC_PROCESS	GOBP_NEGATIVE_REGULATION_OF_PROTEASOMAL_PROTEIN_CATABOLIC_PROCESS	10	-0.325198	-0.931081	0.530233	0.747987	0.585866	450	tags=20%, list=15%, signal=17%	52033/17754
GOBP_REGULATION_OF_PROTEASOMAL_UBIQUITIN_DEPENDENT_PROTEIN_CATABOLIC_PROCESS	GOBP_REGULATION_OF_PROTEASOMAL_UBIQUITIN_DEPENDENT_PROTEIN_CATABOLIC_PROCESS	GOBP_REGULATION_OF_PROTEASOMAL_UBIQUITIN_DEPENDENT_PROTEIN_CATABOLIC_PROCESS	40	-0.216719	-0.924385	0.583333	0.78952	0.618398	151	tags=10%, list=5%, signal=10%	228775/72293/17754/77125
GOBP_CELLULAR_KETONE_METABOLIC_PROCESS	GOBP_CELLULAR_KETONE_METABOLIC_PROCESS	GOBP_CELLULAR_KETONE_METABOLIC_PROCESS	38	-0.219499	-0.916961	0.6	0.804222	0.629913	151	tags=45%, list=5%, signal=43%	22160/226144/12894/20787/15357/13653/231070/78925/56075/68977/170459/52064/27973/228775/227683/227358/14261
GOBP_RNA_LOCALIZATION	GOBP_RNA_LOCALIZATION	GOBP_RNA_LOCALIZATION	53	-0.200097	-0.916044	0.624573	0.824827	0.646051	1592	tags=77%, list=53%, signal=37%	18148/19384/276770/53379/14113/16211/73192/28114/13211/72322/15382/71805/432508/16549/59015/20383/20823/72787/66511/51810/445007/21681/20492/72124/223527/103468/109095/67681/110809/68278/103573/225027/225160/69912/55989/229937/69736/70640/245474/386612/56488
GOMF_EXOPEPTIDASE_ACTIVITY	GOMF_EXOPEPTIDASE_ACTIVITY	GOMF_EXOPEPTIDASE_ACTIVITY	21	-0.260012	-0.915809	0.558659	0.768566	0.601985	224	tags=14%, list=7%, signal=13%	13032/13809/16790
GOBP_POSITIVE_REGULATION_OF_SMOOTHENED_SIGNALING_PATHWAY	GOBP_POSITIVE_REGULATION_OF_SMOOTHENED_SIGNALING_PATHWAY	GOBP_POSITIVE_REGULATION_OF_SMOOTHENED_SIGNALING_PATHWAY	11	-0.310623	-0.912819	0.568019	0.777075	0.608649	598	tags=45%, list=20%, signal=37%	20204/104732/78795/72016/56427
GOBP_NUCLEAR_MEMBRANE_ORGANIZATION	GOBP_NUCLEAR_MEMBRANE_ORGANIZATION	GOBP_NUCLEAR_MEMBRANE_ORGANIZATION	11	-0.310029	-0.911073	0.570406	0.778865	0.610052	559	tags=45%, list=18%, signal=37%	210035/13726/208092/68953/76854
GOBP_NEGATIVE_REGULATION_OF_CELL_CYCLE_PROCESS	GOBP_NEGATIVE_REGULATION_OF_CELL_CYCLE_PROCESS	GOBP_NEGATIVE_REGULATION_OF_CELL_CYCLE_PROCESS	96	-0.175522	-0.906192	0.664921	0.853699	0.668666	1182	tags=54%, list=39%, signal=34%	12144/18005/12235/12236/12189/67177/19361/225182/70385/229841/208628/69716/225160/56150/20877/19367/269582/69274/74268/66977/52276/68014/19650/75430/12449/15364/227292/19891/11799/107995/13555/15270/241627/27354/23834/52033/22137/79456/108961/67629/56292/68953/327762/54369/107503/60364/68251/76854/71711/109019/193838/268465
GOBP_SPROUTING_ANGIOGENESIS	GOBP_SPROUTING_ANGIOGENESIS	GOBP_SPROUTING_ANGIOGENESIS	35	-0.218046	-0.905345	0.607903	0.811958	0.635972	525	tags=31%, list=17%, signal=26%	22340/20193/78560/11600/68792/108961/13655/20358/14173/242705/72106
GOBP_BIOMINERALIZATION	GOBP_BIOMINERALIZATION	GOBP_BIOMINERALIZATION	43	-0.207645	-0.904767	0.63245	0.830449	0.650455	511	tags=26%, list=17%, signal=22%	13386/17313/66695/12843/80752/18605/18675/22420/14119/13406/14758
GOBP_ATP_SYNTHESIS_COUPLED_ELECTRON_TRANSPORT	GOBP_ATP_SYNTHESIS_COUPLED_ELECTRON_TRANSPORT	GOBP_ATP_SYNTHESIS_COUPLED_ELECTRON_TRANSPORT	12	-0.298042	-0.90293	0.583133	0.78952	0.618398	2128	tags=83%, list=70%, signal=25%	226646/17708/12857/268697/67530/17718/17711/66445/66594/66826
GOBP_GLUTATHIONE_METABOLIC_PROCESS	GOBP_GLUTATHIONE_METABOLIC_PROCESS	GOBP_GLUTATHIONE_METABOLIC_PROCESS	14	-0.284519	-0.901826	0.578283	0.785825	0.615503	413	tags=29%, list=14%, signal=25%	207182/56615/69065/67096
GOBP_REGULATION_OF_RNA_STABILITY	GOBP_REGULATION_OF_RNA_STABILITY	GOBP_REGULATION_OF_RNA_STABILITY	44	-0.205272	-0.899671	0.640264	0.833273	0.652667	757	tags=68%, list=25%, signal=52%	28114/13211/104625/233908/16549/77134/56403/70439/51810/76936/217351/110809/11991/210529/234374/66446/69639/75619/69305/70640/245474/27998/13555/66362/227715/17350/66587/11792/332397/240023
GOBP_ORGANIC_HYDROXY_COMPOUND_BIOSYNTHETIC_PROCESS	GOBP_ORGANIC_HYDROXY_COMPOUND_BIOSYNTHETIC_PROCESS	GOBP_ORGANIC_HYDROXY_COMPOUND_BIOSYNTHETIC_PROCESS	60	-0.191107	-0.898512	0.637405	0.832395	0.651979	864	tags=47%, list=29%, signal=34%	14381/20787/98386/192156/235293/15357/231070/72017/13361/58520/13121/13360/20775/68603/66234/74551/170459/208715/18194/110196/73822/17855/16987/67078/72562/14173/76854/71780
GOBP_POSITIVE_REGULATION_OF_DNA_BIOSYNTHETIC_PROCESS	GOBP_POSITIVE_REGULATION_OF_DNA_BIOSYNTHETIC_PROCESS	GOBP_POSITIVE_REGULATION_OF_DNA_BIOSYNTHETIC_PROCESS	25	-0.242885	-0.897217	0.622754	0.823852	0.645288	725	tags=36%, list=24%, signal=28%	18538/245474/216869/50490/72151/14173/214901/72107/106344
GOCC_CATALYTIC_COMPLEX	GOCC_CATALYTIC_COMPLEX	GOCC_CATALYTIC_COMPLEX	348	-0.14812	-0.893717	0.836364	0.952986	0.746433	1410	tags=58%, list=47%, signal=35%	52530/17192/74351/56351/226026/69878/24105/21809/22215/67459/75062/228714/68441/229512/66471/11993/72198/19056/18452/67530/68094/17718/69188/56403/68729/18451/17711/67075/17999/16882/21399/56421/16828/14755/170718/51810/12537/15384/56200/12151/19088/67241/66180/27401/17187/54124/68011/76936/14696/16430/66357/19655/108121/12301/21681/228829/66445/217578/12055/12144/52717/14375/107071/67877/19687/7…
GOCC_EXTRACELLULAR_ORGANELLE	GOCC_EXTRACELLULAR_ORGANELLE	GOCC_EXTRACELLULAR_ORGANELLE	30	-0.223541	-0.893602	0.630631	0.830292	0.650333	267	tags=13%, list=9%, signal=12%	11826/109652/15117/16790
GOCC_NUCLEAR_INNER_MEMBRANE	GOCC_NUCLEAR_INNER_MEMBRANE	GOCC_NUCLEAR_INNER_MEMBRANE	11	-0.302256	-0.888231	0.599045	0.804119	0.629832	2115	tags=82%, list=70%, signal=25%	77053/223697/20462/16906/21917/98386/13726/106582/68294
GOMF_METAL_CLUSTER_BINDING	GOMF_METAL_CLUSTER_BINDING	GOMF_METAL_CLUSTER_BINDING	16	-0.27255	-0.887673	0.590659	0.797665	0.624777	795	tags=56%, list=26%, signal=42%	269400/237911/66162/217149/237926/74316/320209/18971/327762
GOBP_ORGANOPHOSPHATE_BIOSYNTHETIC_PROCESS	GOBP_ORGANOPHOSPHATE_BIOSYNTHETIC_PROCESS	GOBP_ORGANOPHOSPHATE_BIOSYNTHETIC_PROCESS	102	-0.172494	-0.886495	0.742857	0.901724	0.706282	1055	tags=45%, list=35%, signal=30%	59027/66592/67556/216134/110074/114663/14792/11639/17991/67880/14381/12702/22247/192156/68971/104718/20425/56749/21991/69719/268566/21915/66377/56703/66459/68603/74205/237823/69372/208715/110196/56176/319554/227697/68671/17855/54369/225049/14173/66826/60525/13480/76854/240752/22171/71780
GOBP_SODIUM_ION_TRANSPORT	GOBP_SODIUM_ION_TRANSPORT	GOBP_SODIUM_ION_TRANSPORT	29	-0.2246	-0.884858	0.649852	0.840012	0.657945	482	tags=28%, list=16%, signal=23%	103098/330064/20648/74513/18795/76854/100102/57785
GOBP_NUCLEOSIDE_DIPHOSPHATE_METABOLIC_PROCESS	GOBP_NUCLEOSIDE_DIPHOSPHATE_METABOLIC_PROCESS	GOBP_NUCLEOSIDE_DIPHOSPHATE_METABOLIC_PROCESS	35	-0.212785	-0.8835	0.638298	0.832408	0.65199	1009	tags=49%, list=33%, signal=33%	15251/11639/18641/68837/72141/22247/110119/56749/21991/56716/69719/21915/14635/74246/18605/54369/72106
GOBP_INTRINSIC_APOPTOTIC_SIGNALING_PATHWAY_IN_RESPONSE_TO_ENDOPLASMIC_RETICULUM_STRESS	GOBP_INTRINSIC_APOPTOTIC_SIGNALING_PATHWAY_IN_RESPONSE_TO_ENDOPLASMIC_RETICULUM_STRESS	GOBP_INTRINSIC_APOPTOTIC_SIGNALING_PATHWAY_IN_RESPONSE_TO_ENDOPLASMIC_RETICULUM_STRESS	20	-0.257129	-0.882806	0.618384	0.819796	0.642111	151	tags=15%, list=5%, signal=14%	228775/69065/26408
GOBP_EMBRYONIC_CRANIAL_SKELETON_MORPHOGENESIS	GOBP_EMBRYONIC_CRANIAL_SKELETON_MORPHOGENESIS	GOBP_EMBRYONIC_CRANIAL_SKELETON_MORPHOGENESIS	10	-0.30813	-0.882214	0.597674	0.803578	0.629408	598	tags=30%, list=20%, signal=24%	20204/270685/70300
GOBP_REGULATION_OF_CELLULAR_MACROMOLECULE_BIOSYNTHETIC_PROCESS	GOBP_REGULATION_OF_CELLULAR_MACROMOLECULE_BIOSYNTHETIC_PROCESS	GOBP_REGULATION_OF_CELLULAR_MACROMOLECULE_BIOSYNTHETIC_PROCESS	111	-0.168751	-0.882169	0.757062	0.908117	0.711289	349	tags=14%, list=12%, signal=12%	18605/16431/64436/58988/17855/75422/243574/18795/194952/227682/22171/332397/19735/240023/77125
GOBP_DNA_METHYLATION	GOBP_DNA_METHYLATION	GOBP_DNA_METHYLATION	13	-0.2891	-0.881868	0.605459	0.81047	0.634806	1458	tags=77%, list=48%, signal=40%	93762/13018/69188/12151/12189/72634/13433/52463/15201/83561
GOBP_REGULATION_OF_UBIQUITIN_DEPENDENT_PROTEIN_CATABOLIC_PROCESS	GOBP_REGULATION_OF_UBIQUITIN_DEPENDENT_PROTEIN_CATABOLIC_PROCESS	GOBP_REGULATION_OF_UBIQUITIN_DEPENDENT_PROTEIN_CATABOLIC_PROCESS	46	-0.199318	-0.881123	0.691558	0.871741	0.682798	151	tags=9%, list=5%, signal=8%	228775/72293/17754/77125
GOMF_DNA_BINDING_TRANSCRIPTION_FACTOR_BINDING	GOMF_DNA_BINDING_TRANSCRIPTION_FACTOR_BINDING	GOMF_DNA_BINDING_TRANSCRIPTION_FACTOR_BINDING	101	-0.170748	-0.880778	0.730337	0.895251	0.701212	341	tags=13%, list=11%, signal=12%	12611/15902/11865/170826/11792/12606/66083/24075/11835/70673/19183/13654/15182
GOBP_SPINDLE_ASSEMBLY	GOBP_SPINDLE_ASSEMBLY	GOBP_SPINDLE_ASSEMBLY	43	-0.202118	-0.880684	0.68543	0.867965	0.67984	1271	tags=60%, list=42%, signal=36%	51810/233406/26934/18817/12316/18005/24061/229841/230376/20877/71819/66165/52276/20842/13006/16551/231123/12442/11799/17865/107995/328580/17350/225745/208092/68953
GOBP_PEPTIDE_METABOLIC_PROCESS	GOBP_PEPTIDE_METABOLIC_PROCESS	GOBP_PEPTIDE_METABOLIC_PROCESS	192	-0.156093	-0.880237	0.80315	0.930091	0.728501	1228	tags=47%, list=41%, signal=30%	20085/66493/226982/27176/20492/12317/15926/218629/56541/100037258/68036/14904/217351/56284/19946/67681/228866/108037/77987/66912/11991/53356/68572/94063/60441/210529/19943/70120/98956/56282/69684/224742/66446/74600/235606/66047/24030/70769/69639/19933/17975/14381/72508/66407/13688/50887/384281/75619/66340/20425/69305/70640/224045/27998/67851/216443/52469/11568/66362/21453/67212/227715/12567/79044…
GOBP_MEMBRANE_LIPID_BIOSYNTHETIC_PROCESS	GOBP_MEMBRANE_LIPID_BIOSYNTHETIC_PROCESS	GOBP_MEMBRANE_LIPID_BIOSYNTHETIC_PROCESS	29	-0.223401	-0.880133	0.658754	0.84864	0.664703	750	tags=38%, list=25%, signal=29%	20448/58994/66844/56703/83603/66459/56176/74559/170439/13480/14348
GOMF_FLAVIN_ADENINE_DINUCLEOTIDE_BINDING	GOMF_FLAVIN_ADENINE_DINUCLEOTIDE_BINDING	GOMF_FLAVIN_ADENINE_DINUCLEOTIDE_BINDING	20	-0.255407	-0.876892	0.623955	0.824725	0.645972	106	tags=10%, list=4%, signal=10%	67096/14261
GOCC_OUTER_MEMBRANE	GOCC_OUTER_MEMBRANE	GOCC_OUTER_MEMBRANE	48	-0.195224	-0.875177	0.683007	0.865255	0.677717	256	tags=15%, list=8%, signal=14%	66826/56615/641376/108958/229524/66119/64113
GOBP_INORGANIC_ANION_TRANSPORT	GOBP_INORGANIC_ANION_TRANSPORT	GOBP_INORGANIC_ANION_TRANSPORT	23	-0.241164	-0.874017	0.630252	0.830292	0.650333	463	tags=35%, list=15%, signal=30%	11732/26372/330064/18605/67863/20856/19092/27376
GOBP_MRNA_TRANSCRIPTION	GOBP_MRNA_TRANSCRIPTION	GOBP_MRNA_TRANSCRIPTION	12	-0.288065	-0.872705	0.616867	0.818551	0.641136	1083	tags=67%, list=36%, signal=43%	21374/11991/11908/11911/66464/20787/18605/24075
GOBP_POSITIVE_REGULATION_OF_ATTACHMENT_OF_SPINDLE_MICROTUBULES_TO_KINETOCHORE	GOBP_POSITIVE_REGULATION_OF_ATTACHMENT_OF_SPINDLE_MICROTUBULES_TO_KINETOCHORE	GOBP_POSITIVE_REGULATION_OF_ATTACHMENT_OF_SPINDLE_MICROTUBULES_TO_KINETOCHORE	10	-0.303814	-0.869857	0.609302	0.813471	0.637157	2110	tags=80%, list=70%, signal=24%	268697/16319/108911/51810/229841/20877/52276/11799
GOBP_NEGATIVE_REGULATION_OF_PRODUCTION_OF_MOLECULAR_MEDIATOR_OF_IMMUNE_RESPONSE	GOBP_NEGATIVE_REGULATION_OF_PRODUCTION_OF_MOLECULAR_MEDIATOR_OF_IMMUNE_RESPONSE	GOBP_NEGATIVE_REGULATION_OF_PRODUCTION_OF_MOLECULAR_MEDIATOR_OF_IMMUNE_RESPONSE	12	-0.286504	-0.867975	0.616867	0.818551	0.641136	5	tags=25%, list=0%, signal=25%	235587/11600/77125
GOBP_RESPONSE_TO_CORTICOSTEROID	GOBP_RESPONSE_TO_CORTICOSTEROID	GOBP_RESPONSE_TO_CORTICOSTEROID	21	-0.246184	-0.867106	0.628492	0.828924	0.649261	267	tags=19%, list=9%, signal=17%	11826/76854/11839/16181
GOBP_POSITIVE_REGULATION_OF_VACUOLE_ORGANIZATION	GOBP_POSITIVE_REGULATION_OF_VACUOLE_ORGANIZATION	GOBP_POSITIVE_REGULATION_OF_VACUOLE_ORGANIZATION	10	-0.302839	-0.867064	0.613953	0.816462	0.6395	37	tags=10%, list=1%, signal=10%	64113
GOMF_SIGNAL_SEQUENCE_BINDING	GOMF_SIGNAL_SEQUENCE_BINDING	GOMF_SIGNAL_SEQUENCE_BINDING	11	-0.294957	-0.866781	0.637232	0.832395	0.651979	2137	tags=73%, list=71%, signal=21%	16211/66913/19298/56322/70769/98386/105785/641376
GOBP_METAPHASE_PLATE_CONGRESSION	GOBP_METAPHASE_PLATE_CONGRESSION	GOBP_METAPHASE_PLATE_CONGRESSION	33	-0.213132	-0.866438	0.680251	0.863559	0.676389	1165	tags=58%, list=39%, signal=36%	72124/67177/52563/381293/70385/229841/110033/56742/67849/20877/59014/67139/66977/52276/11799/108000/17350/208092/68953
GOCC_SMALL_RIBOSOMAL_SUBUNIT	GOCC_SMALL_RIBOSOMAL_SUBUNIT	GOCC_SMALL_RIBOSOMAL_SUBUNIT	18	-0.256347	-0.865533	0.640541	0.833277	0.65267	1605	tags=89%, list=53%, signal=42%	18148/75617/67427/20116/207214/20042/66481/54127/50529/66973/20085/218629/24030/66407/79044/118451
GOBP_REGULATION_OF_OSSIFICATION	GOBP_REGULATION_OF_OSSIFICATION	GOBP_REGULATION_OF_OSSIFICATION	32	-0.214945	-0.864762	0.673913	0.859091	0.672889	511	tags=25%, list=17%, signal=21%	13386/17313/80752/18605/18442/14119/13654/14758
GOBP_HETEROCHROMATIN_ORGANIZATION	GOBP_HETEROCHROMATIN_ORGANIZATION	GOBP_HETEROCHROMATIN_ORGANIZATION	34	-0.210149	-0.861947	0.708589	0.880969	0.690025	77	tags=6%, list=3%, signal=6%	70673/15182
GOBP_POSITIVE_REGULATION_OF_TRANSLATION	GOBP_POSITIVE_REGULATION_OF_TRANSLATION	GOBP_POSITIVE_REGULATION_OF_TRANSLATION	37	-0.207221	-0.861171	0.711475	0.881659	0.690566	1174	tags=49%, list=39%, signal=30%	56541/100037258/228866/11991/210529/98956/224742/72508/75619/224045/52469/12567/21357/234384/58988/75422/194952/227682
GOBP_MICROTUBULE_CYTOSKELETON_ORGANIZATION_INVOLVED_IN_MITOSIS	GOBP_MICROTUBULE_CYTOSKELETON_ORGANIZATION_INVOLVED_IN_MITOSIS	GOBP_MICROTUBULE_CYTOSKELETON_ORGANIZATION_INVOLVED_IN_MITOSIS	56	-0.185409	-0.860661	0.717391	0.886703	0.694516	1271	tags=57%, list=42%, signal=34%	51810/233406/26934/18817/21335/18005/24061/110854/70385/229841/68519/56150/56742/20877/71819/66977/66165/52276/20842/13006/16551/11799/17865/77744/108907/107995/12615/235587/26886/208092/68953/72080
GOBP_PROTEIN_ACYLATION	GOBP_PROTEIN_ACYLATION	GOBP_PROTEIN_ACYLATION	63	-0.180652	-0.859111	0.731801	0.896155	0.70192	509	tags=16%, list=17%, signal=13%	225895/59001/71988/319675/56292/11865/14533/72107/24075/15182
GOBP_PROTEIN_MODIFICATION_BY_SMALL_PROTEIN_REMOVAL	GOBP_PROTEIN_MODIFICATION_BY_SMALL_PROTEIN_REMOVAL	GOBP_PROTEIN_MODIFICATION_BY_SMALL_PROTEIN_REMOVAL	31	-0.213515	-0.858974	0.687879	0.86962	0.681136	1140	tags=48%, list=38%, signal=30%	223527/12189/108037/107260/50933/56207/66464/66125/66124/225895/66315/230484/68251/26893/24075
GOCC_COP9_SIGNALOSOME	GOCC_COP9_SIGNALOSOME	GOCC_COP9_SIGNALOSOME	10	-0.299834	-0.858462	0.637209	0.832395	0.651979	2122	tags=100%, list=70%, signal=30%	75723/17886/18803/14784/209318/26894/56455/66592/26893
GOBP_FACULTATIVE_HETEROCHROMATIN_FORMATION	GOBP_FACULTATIVE_HETEROCHROMATIN_FORMATION	GOBP_FACULTATIVE_HETEROCHROMATIN_FORMATION	12	-0.282838	-0.856868	0.633735	0.830449	0.650455	1458	tags=75%, list=48%, signal=39%	93762/17192/20937/17191/13433/101867/666704/52463/15201
GOBP_FATTY_ACID_BIOSYNTHETIC_PROCESS	GOBP_FATTY_ACID_BIOSYNTHETIC_PROCESS	GOBP_FATTY_ACID_BIOSYNTHETIC_PROCESS	35	-0.205593	-0.853639	0.726444	0.893387	0.699752	362	tags=17%, list=12%, signal=15%	20249/74559/170439/60525/228775/30049
GOBP_HISTONE_H3_ACETYLATION	GOBP_HISTONE_H3_ACETYLATION	GOBP_HISTONE_H3_ACETYLATION	18	-0.252085	-0.851143	0.659459	0.848831	0.664853	1878	tags=89%, list=62%, signal=34%	16825/216825/22378/100683/269424/328572/101943/228714/223527/12189/66464/66125/70088/225895/59001/24075
GOBP_CELLULAR_NITROGEN_COMPOUND_CATABOLIC_PROCESS	GOBP_CELLULAR_NITROGEN_COMPOUND_CATABOLIC_PROCESS	GOBP_CELLULAR_NITROGEN_COMPOUND_CATABOLIC_PROCESS	87	-0.17153	-0.850331	0.78836	0.921667	0.721902	727	tags=31%, list=24%, signal=24%	12028/69305/70640/245474/27998/14156/68195/13555/66583/66362/57444/227715/381101/66911/17350/66422/52463/18605/57028/66587/327762/68209/11792/71711/332397/216188/240023
GOMF_MRNA_BINDING	GOMF_MRNA_BINDING	GOMF_MRNA_BINDING	76	-0.1719	-0.849375	0.772152	0.915766	0.717281	1523	tags=75%, list=50%, signal=38%	53379/27041/22121/67945/13690/13669/13211/66870/72322/233908/67039/15382/207214/67204/432508/15388/16549/52530/20462/23983/77134/74148/20383/56403/20823/50529/70439/66511/51810/76936/19655/21681/20492/108062/12317/230257/19946/67996/109095/108037/110809/30877/380773/11991/210529/17191/56282/69639/17975/20425/13361/17855/22171/332397/102902673/16469/20568
GOBP_REGULATION_OF_RNA_SPLICING	GOBP_REGULATION_OF_RNA_SPLICING	GOBP_REGULATION_OF_RNA_SPLICING	42	-0.193963	-0.847021	0.737013	0.898566	0.703809	1532	tags=79%, list=51%, signal=39%	18148/53379/59013/14105/101943/56215/233908/67039/15388/20462/20383/51810/28036/72462/108014/19655/56541/70465/20595/230257/223527/67996/109095/110809/20382/225027/66464/17975/66125/108160/225895/66587/24075
GOBP_RESPONSE_TO_HYDROGEN_PEROXIDE	GOBP_RESPONSE_TO_HYDROGEN_PEROXIDE	GOBP_RESPONSE_TO_HYDROGEN_PEROXIDE	36	-0.203557	-0.84462	0.711538	0.881659	0.690566	267	tags=17%, list=9%, signal=15%	18391/209027/11826/11792/26408/15182
GOBP_OXIDATIVE_PHOSPHORYLATION	GOBP_OXIDATIVE_PHOSPHORYLATION	GOBP_OXIDATIVE_PHOSPHORYLATION	21	-0.239692	-0.84424	0.675978	0.859925	0.673542	1610	tags=81%, list=53%, signal=38%	226646/269523/17708/12857/268697/67530/17718/17711/66445/108037/66592/66594/11639/17991/66377/102060/66826
GOBP_HINDBRAIN_DEVELOPMENT	GOBP_HINDBRAIN_DEVELOPMENT	GOBP_HINDBRAIN_DEVELOPMENT	37	-0.202869	-0.843087	0.727869	0.894214	0.700399	295	tags=19%, list=10%, signal=17%	103889/53418/107503/14173/14366/332397/13654
MP_INCREASED_CARCINOMA_INCIDENCE	MP_INCREASED_CARCINOMA_INCIDENCE	MP_INCREASED_CARCINOMA_INCIDENCE	12	-0.277291	-0.840065	0.653012	0.843739	0.660865	201	tags=42%, list=7%, signal=39%	18861/20842/17350/11792/71711
GOBP_DOUBLE_STRAND_BREAK_REPAIR_VIA_NONHOMOLOGOUS_END_JOINING	GOBP_DOUBLE_STRAND_BREAK_REPAIR_VIA_NONHOMOLOGOUS_END_JOINING	GOBP_DOUBLE_STRAND_BREAK_REPAIR_VIA_NONHOMOLOGOUS_END_JOINING	17	-0.251934	-0.838685	0.672872	0.858172	0.67217	805	tags=71%, list=27%, signal=52%	107823/51869/22594/16882/14375/16881/15364/110052/66911/17350/235587/18968
GOMF_MICROTUBULE_MOTOR_ACTIVITY	GOMF_MICROTUBULE_MOTOR_ACTIVITY	GOMF_MICROTUBULE_MOTOR_ACTIVITY	16	-0.257	-0.83703	0.675824	0.859925	0.673542	1082	tags=56%, list=36%, signal=36%	381293/70218/229841/110033/71819/16551/240641/209737/109242
GOBP_BONE_MINERALIZATION	GOBP_BONE_MINERALIZATION	GOBP_BONE_MINERALIZATION	31	-0.207945	-0.836567	0.715152	0.884293	0.692629	511	tags=29%, list=17%, signal=24%	13386/17313/66695/12843/80752/18605/18675/14119/14758
GOMF_GLYCOSYLTRANSFERASE_ACTIVITY	GOMF_GLYCOSYLTRANSFERASE_ACTIVITY	GOMF_GLYCOSYLTRANSFERASE_ACTIVITY	51	-0.184554	-0.835548	0.748299	0.90401	0.708072	409	tags=31%, list=14%, signal=28%	20448/381903/330671/140484/14537/66459/235587/232313/56176/68273/53418/13480/117592/73068/15117/14348
GOBP_PERIPHERAL_NERVOUS_SYSTEM_DEVELOPMENT	GOBP_PERIPHERAL_NERVOUS_SYSTEM_DEVELOPMENT	GOBP_PERIPHERAL_NERVOUS_SYSTEM_DEVELOPMENT	16	-0.256514	-0.835445	0.675824	0.859925	0.673542	641	tags=25%, list=21%, signal=20%	211323/17937/13655/13654
GOBP_PEPTIDYL_LYSINE_ACETYLATION	GOBP_PEPTIDYL_LYSINE_ACETYLATION	GOBP_PEPTIDYL_LYSINE_ACETYLATION	48	-0.186289	-0.835123	0.738562	0.899016	0.704161	241	tags=56%, list=8%, signal=53%	93762/13018/22385/17192/226026/228714/69188/56200/12151/228829/223527/107435/12189/70999/270627/66464/22160/72117/66125/70088/110052/69009/225895/59001/14533/24075/15182
GOMF_EXTRACELLULAR_MATRIX_STRUCTURAL_CONSTITUENT_CONFERRING_TENSILE_STRENGTH	GOMF_EXTRACELLULAR_MATRIX_STRUCTURAL_CONSTITUENT_CONFERRING_TENSILE_STRENGTH	GOMF_EXTRACELLULAR_MATRIX_STRUCTURAL_CONSTITUENT_CONFERRING_TENSILE_STRENGTH	18	-0.247103	-0.834323	0.689189	0.870399	0.681746	647	tags=39%, list=21%, signal=31%	12825/12833/12834/12843/12816/94216/213945
GOCC_NUCLEAR_PERIPHERY	GOCC_NUCLEAR_PERIPHERY	GOCC_NUCLEAR_PERIPHERY	43	-0.191443	-0.834169	0.768212	0.914046	0.715933	1532	tags=77%, list=51%, signal=38%	18148/53379/19357/56070/73192/71805/11737/16906/68094/71514/70699/51810/69072/76936/12144/24061/103468/228005/11911/101739/16907/98386/20842/13006/18140/18538/69719/108000/13726/18968/106582/18294/12606
GOBP_CARDIOCYTE_DIFFERENTIATION	GOBP_CARDIOCYTE_DIFFERENTIATION	GOBP_CARDIOCYTE_DIFFERENTIATION	34	-0.20307	-0.83291	0.745399	0.902246	0.706691	455	tags=18%, list=15%, signal=15%	50490/110196/16373/76854/19735/15182
GOBP_VIRAL_TRANSCRIPTION	GOBP_VIRAL_TRANSCRIPTION	GOBP_VIRAL_TRANSCRIPTION	12	-0.273988	-0.830059	0.66747	0.855065	0.669736	1603	tags=83%, list=53%, signal=39%	328572/13211/12648/18643/28036/72462/98415/83383/15364/21357
GOMF_HISTONE_DEACETYLASE_BINDING	GOMF_HISTONE_DEACETYLASE_BINDING	GOMF_HISTONE_DEACETYLASE_BINDING	28	-0.214204	-0.829594	0.722222	0.890722	0.697665	3	tags=7%, list=0%, signal=7%	12606/15182
GOMF_TRANSLATION_FACTOR_ACTIVITY_RNA_BINDING	GOMF_TRANSLATION_FACTOR_ACTIVITY_RNA_BINDING	GOMF_TRANSLATION_FACTOR_ACTIVITY_RNA_BINDING	21	-0.234656	-0.826504	0.703911	0.878156	0.687822	1667	tags=86%, list=55%, signal=39%	68135/13629/276770/13690/13669/54709/13684/67204/66235/28030/69860/226982/218629/14904/53356/68572/224045/76784
GOBP_ALPHA_AMINO_ACID_CATABOLIC_PROCESS	GOBP_ALPHA_AMINO_ACID_CATABOLIC_PROCESS	GOBP_ALPHA_AMINO_ACID_CATABOLIC_PROCESS	13	-0.269683	-0.82264	0.692308	0.871883	0.682908	199	tags=15%, list=7%, signal=14%	12041/26912
GOBP_RNA_CATABOLIC_PROCESS	GOBP_RNA_CATABOLIC_PROCESS	GOBP_RNA_CATABOLIC_PROCESS	67	-0.169382	-0.822579	0.796992	0.926834	0.72595	1486	tags=72%, list=49%, signal=37%	28114/13211/104625/233908/68544/16549/330474/229512/72198/77134/56403/20823/70439/50783/51810/15384/76936/14904/217351/110809/380773/11991/210529/234374/72662/66446/69639/52830/75619/69305/70640/245474/27998/14156/68195/13555/66583/66362/57444/227715/66911/17350/66587/327762/68209/11792/332397/240023
GOBP_SPINDLE_ORGANIZATION	GOBP_SPINDLE_ORGANIZATION	GOBP_SPINDLE_ORGANIZATION	67	-0.168758	-0.81955	0.796992	0.926834	0.72595	1271	tags=54%, list=42%, signal=32%	51810/233406/26934/18817/21335/12316/18005/24061/110854/229841/68519/105988/230376/56742/20877/71819/66977/66165/52276/20842/13006/16551/231123/12442/11799/17865/77744/107995/328580/17350/225745/235587/26886/208092/68953/51944
GOBP_ARTERY_DEVELOPMENT	GOBP_ARTERY_DEVELOPMENT	GOBP_ARTERY_DEVELOPMENT	24	-0.224227	-0.818832	0.70317	0.878156	0.687822	678	tags=33%, list=22%, signal=26%	266781/12825/20204/107589/18605/58859/70300/13654
GOBP_AMINOGLYCAN_BIOSYNTHETIC_PROCESS	GOBP_AMINOGLYCAN_BIOSYNTHETIC_PROCESS	GOBP_AMINOGLYCAN_BIOSYNTHETIC_PROCESS	13	-0.268207	-0.818136	0.69727	0.874235	0.684751	189	tags=46%, list=6%, signal=43%	100910/235534/58994/11600/117592/15117
GOBP_NEGATIVE_REGULATION_OF_BIOSYNTHETIC_PROCESS	GOBP_NEGATIVE_REGULATION_OF_BIOSYNTHETIC_PROCESS	GOBP_NEGATIVE_REGULATION_OF_BIOSYNTHETIC_PROCESS	335	-0.132848	-0.813307	0.969231	1	0.783257	380	tags=14%, list=13%, signal=14%	108961/15951/16373/53970/243931/67389/76131/18605/60406/73822/16431/64436/15902/12609/11865/71163/17855/73181/99890/67078/57432/56707/107503/170826/18795/21886/28113/240514/76854/12606/17121/211961/14313/22171/228775/56310/22685/332397/11835/70673/19735/27632/626802/227358/240023/77125/15182
MP_INCREASED_SKIN_PAPILLOMA_INCIDENCE	MP_INCREASED_SKIN_PAPILLOMA_INCIDENCE	MP_INCREASED_SKIN_PAPILLOMA_INCIDENCE	10	-0.284013	-0.813163	0.704651	0.878156	0.687822	194	tags=50%, list=6%, signal=47%	20877/19367/13653/12606/55948
GOBP_REGULATION_OF_CYTOKINESIS	GOBP_REGULATION_OF_CYTOKINESIS	GOBP_REGULATION_OF_CYTOKINESIS	23	-0.223684	-0.810666	0.722689	0.890722	0.697665	1280	tags=70%, list=42%, signal=40%	101565/233406/26934/18817/13605/381293/20877/71819/52276/20873/11799/240641/23834/108961/57028/268451
GOBP_POSITIVE_REGULATION_OF_RELEASE_OF_CYTOCHROME_C_FROM_MITOCHONDRIA	GOBP_POSITIVE_REGULATION_OF_RELEASE_OF_CYTOCHROME_C_FROM_MITOCHONDRIA	GOBP_POSITIVE_REGULATION_OF_RELEASE_OF_CYTOCHROME_C_FROM_MITOCHONDRIA	12	-0.267464	-0.810293	0.703614	0.878156	0.687822	198	tags=17%, list=7%, signal=16%	76854/64113
GOBP_OVARIAN_FOLLICLE_DEVELOPMENT	GOBP_OVARIAN_FOLLICLE_DEVELOPMENT	GOBP_OVARIAN_FOLLICLE_DEVELOPMENT	16	-0.248698	-0.809991	0.71978	0.888574	0.695982	745	tags=44%, list=25%, signal=33%	11622/12028/224045/216869/17311/11600/14453
GOBP_MICROTUBULE_BUNDLE_FORMATION	GOBP_MICROTUBULE_BUNDLE_FORMATION	GOBP_MICROTUBULE_BUNDLE_FORMATION	15	-0.252824	-0.809418	0.708995	0.880969	0.690025	2265	tags=100%, list=75%, signal=25%	319953/72972/17755/100048534/22210/76707/233406/215690/18817/56742/320244/78926/12338/17427
GOBP_CELLULAR_RESPONSE_TO_UV	GOBP_CELLULAR_RESPONSE_TO_UV	GOBP_CELLULAR_RESPONSE_TO_UV	24	-0.2213	-0.808144	0.708934	0.880969	0.690025	788	tags=38%, list=26%, signal=28%	67967/12028/18538/67738/52033/18971/21857/73181/11826
GOMF_TRANSCRIPTION_FACTOR_BINDING	GOMF_TRANSCRIPTION_FACTOR_BINDING	GOMF_TRANSCRIPTION_FACTOR_BINDING	129	-0.151427	-0.807679	0.9	0.981042	0.768409	947	tags=38%, list=31%, signal=27%	66464/22160/101739/70769/13433/20893/67393/17089/17975/20787/55989/229937/381379/20289/15364/11622/18538/21885/67738/78926/13555/69009/76044/12399/108000/66200/216154/97165/17937/27354/12217/217410/272359/15951/12611/15902/11865/73181/170826/11792/12606/66083/24075/14154/11835/70673/19183/13654/15182
GOBP_MITOTIC_G2_M_TRANSITION_CHECKPOINT	GOBP_MITOTIC_G2_M_TRANSITION_CHECKPOINT	GOBP_MITOTIC_G2_M_TRANSITION_CHECKPOINT	16	-0.247734	-0.806852	0.722527	0.890722	0.697665	523	tags=69%, list=17%, signal=57%	18817/12144/12189/225182/269582/15364/27354/23834/60364/68251/109019
GOMF_TRANSLATION_INITIATION_FACTOR_ACTIVITY	GOMF_TRANSLATION_INITIATION_FACTOR_ACTIVITY	GOMF_TRANSLATION_INITIATION_FACTOR_ACTIVITY	15	-0.250964	-0.803462	0.708995	0.880969	0.690025	1667	tags=93%, list=55%, signal=42%	13665/68135/13690/13669/54709/13684/67204/66235/69860/226982/218629/53356/224045/76784
GOBP_FATTY_ACID_BETA_OXIDATION	GOBP_FATTY_ACID_BETA_OXIDATION	GOBP_FATTY_ACID_BETA_OXIDATION	11	-0.272727	-0.801454	0.725537	0.893387	0.699752	46	tags=36%, list=2%, signal=36%	22160/12894/110460/216188
GOBP_REGULATION_OF_GLUCONEOGENESIS	GOBP_REGULATION_OF_GLUCONEOGENESIS	GOBP_REGULATION_OF_GLUCONEOGENESIS	13	-0.262596	-0.80102	0.704715	0.878156	0.687822	635	tags=38%, list=21%, signal=31%	66294/103836/67389/67078/227358
GOBP_NUCLEAR_TRANSPORT	GOBP_NUCLEAR_TRANSPORT	GOBP_NUCLEAR_TRANSPORT	74	-0.163468	-0.800347	0.844262	0.957297	0.74981	89	tags=9%, list=3%, signal=9%	11865/69723/76854/55948/57785/13654/234396
GOBP_MITOTIC_CELL_CYCLE	GOBP_MITOTIC_CELL_CYCLE	GOBP_MITOTIC_CELL_CYCLE	279	-0.135304	-0.799368	0.970588	1	0.783257	1185	tags=49%, list=39%, signal=33%	12055/21335/12144/66616/15289/18005/12235/72124/24061/12236/12566/12189/67177/110854/52563/50927/381293/70218/19361/225182/70385/229841/12544/68519/17219/208628/69716/105988/13852/30963/110033/19188/17216/68549/56150/23922/18973/56742/67849/54392/20877/218973/19367/71819/59014/67139/269582/69274/19192/74268/68612/72117/66977/72508/66165/52276/68014/20873/20842/13006/219114/16551/19650/75430/16881…
GOCC_MICROBODY	GOCC_MICROBODY	GOCC_MICROBODY	27	-0.210714	-0.799031	0.768519	0.914046	0.715933	498	tags=22%, list=16%, signal=19%	74205/110196/319554/17855/56615/668173
GOBP_TRANSITION_METAL_ION_HOMEOSTASIS	GOBP_TRANSITION_METAL_ION_HOMEOSTASIS	GOBP_TRANSITION_METAL_ION_HOMEOSTASIS	25	-0.216238	-0.798784	0.736527	0.898566	0.703809	325	tags=16%, list=11%, signal=14%	17748/225049/12870/227358
GOBP_PURINE_CONTAINING_COMPOUND_METABOLIC_PROCESS	GOBP_PURINE_CONTAINING_COMPOUND_METABOLIC_PROCESS	GOBP_PURINE_CONTAINING_COMPOUND_METABOLIC_PROCESS	84	-0.158901	-0.797366	0.875598	0.97145	0.760895	575	tags=23%, list=19%, signal=19%	66377/381101/68603/74205/14635/237823/208715/74246/26568/80752/18605/17855/54369/66826/60525/14431/26897/72106/12628
GOBP_ENDOCRINE_HORMONE_SECRETION	GOBP_ENDOCRINE_HORMONE_SECRETION	GOBP_ENDOCRINE_HORMONE_SECRETION	16	-0.244713	-0.797011	0.730769	0.895251	0.701212	267	tags=19%, list=9%, signal=17%	11826/14366/30878
GOBP_BLASTOCYST_FORMATION	GOBP_BLASTOCYST_FORMATION	GOBP_BLASTOCYST_FORMATION	15	-0.247924	-0.793732	0.727513	0.894137	0.70034	27	tags=33%, list=1%, signal=33%	53414/217011/66229/52463/240023
GOCC_CENTRIOLE	GOCC_CENTRIOLE	GOCC_CENTRIOLE	31	-0.197242	-0.793508	0.787879	0.921667	0.721902	840	tags=48%, list=28%, signal=35%	66165/20873/12449/99100/77048/11799/246102/76411/76832/104732/78795/109242/69871/319675/72016
GOBP_MONOSACCHARIDE_CATABOLIC_PROCESS	GOBP_MONOSACCHARIDE_CATABOLIC_PROCESS	GOBP_MONOSACCHARIDE_CATABOLIC_PROCESS	16	-0.24308	-0.791692	0.733516	0.897262	0.702787	1515	tags=75%, list=50%, signal=38%	13806/18655/11674/53893/56421/16828/18641/68837/110119/21991/14635/74246
GOBP_POSITIVE_REGULATION_OF_MITOCHONDRION_ORGANIZATION	GOBP_POSITIVE_REGULATION_OF_MITOCHONDRION_ORGANIZATION	GOBP_POSITIVE_REGULATION_OF_MITOCHONDRION_ORGANIZATION	20	-0.230386	-0.790987	0.760446	0.910021	0.712781	275	tags=15%, list=9%, signal=14%	64704/76854/64113
GOBP_CHROMOSOME_LOCALIZATION	GOBP_CHROMOSOME_LOCALIZATION	GOBP_CHROMOSOME_LOCALIZATION	35	-0.190158	-0.789553	0.81155	0.936617	0.733612	1165	tags=54%, list=39%, signal=34%	72124/67177/52563/381293/70385/229841/110033/56742/67849/20877/59014/67139/66977/52276/11799/108000/17350/208092/68953
GOBP_IRON_ION_HOMEOSTASIS	GOBP_IRON_ION_HOMEOSTASIS	GOBP_IRON_ION_HOMEOSTASIS	19	-0.232749	-0.789112	0.750678	0.90513	0.70895	270	tags=16%, list=9%, signal=14%	225049/12870/227358
GOCC_NUCLEAR_SPECK	GOCC_NUCLEAR_SPECK	GOCC_NUCLEAR_SPECK	83	-0.157644	-0.788461	0.897196	0.980866	0.76827	374	tags=14%, list=12%, signal=13%	15951/66587/68988/73181/58249/18795/18294/11792/102902673/26912/11835/66101
GOCC_ENDOPLASMIC_RETICULUM_LUMEN	GOCC_ENDOPLASMIC_RETICULUM_LUMEN	GOCC_ENDOPLASMIC_RETICULUM_LUMEN	19	-0.232516	-0.788321	0.750678	0.90513	0.70895	173	tags=32%, list=6%, signal=30%	67397/68195/74840/100102/22420/72106
GOCC_MAIN_AXON	GOCC_MAIN_AXON	GOCC_MAIN_AXON	15	-0.246179	-0.788146	0.738095	0.898807	0.703997	2285	tags=100%, list=76%, signal=25%	11735/54393/64383/269060/13385/19876/17755/13823/13383/20740/20742/215690/13429/17754
GOBP_LONG_CHAIN_FATTY_ACID_METABOLIC_PROCESS	GOBP_LONG_CHAIN_FATTY_ACID_METABOLIC_PROCESS	GOBP_LONG_CHAIN_FATTY_ACID_METABOLIC_PROCESS	14	-0.248093	-0.786366	0.724747	0.892898	0.699369	527	tags=36%, list=17%, signal=30%	26569/74205/26568/170439/26897
GOBP_REGULATION_OF_MICROTUBULE_POLYMERIZATION_OR_DEPOLYMERIZATION	GOBP_REGULATION_OF_MICROTUBULE_POLYMERIZATION_OR_DEPOLYMERIZATION	GOBP_REGULATION_OF_MICROTUBULE_POLYMERIZATION_OR_DEPOLYMERIZATION	20	-0.228908	-0.785912	0.768802	0.914046	0.715933	68	tags=10%, list=2%, signal=10%	17754/57785
GOBP_CILIUM_MOVEMENT	GOBP_CILIUM_MOVEMENT	GOBP_CILIUM_MOVEMENT	16	-0.241205	-0.785586	0.741758	0.901467	0.706081	16	tags=31%, list=1%, signal=31%	68001/16348/320244/17427/74711
GOBP_REGULATION_OF_CELL_CYCLE_PROCESS	GOBP_REGULATION_OF_CELL_CYCLE_PROCESS	GOBP_REGULATION_OF_CELL_CYCLE_PROCESS	204	-0.136032	-0.784979	0.948276	1	0.783257	1031	tags=43%, list=34%, signal=30%	208628/103573/69716/30963/225160/19188/68549/56150/98956/56742/67849/54392/20877/19367/71819/269582/69274/19192/74268/68612/66977/52276/68014/20873/16551/19650/75430/12449/14211/83383/67628/12580/15364/101867/58994/227292/66671/19891/20913/11799/17345/77744/108907/107995/14156/13555/76044/15270/240641/108000/19362/241627/12567/237877/70099/12532/27354/235587/23834/52033/22137/69871/79456/108961/6…
GOBP_NUCLEOBASE_CONTAINING_COMPOUND_TRANSPORT	GOBP_NUCLEOBASE_CONTAINING_COMPOUND_TRANSPORT	GOBP_NUCLEOBASE_CONTAINING_COMPOUND_TRANSPORT	59	-0.168035	-0.784469	0.85214	0.961176	0.752848	1532	tags=73%, list=51%, signal=37%	18148/19384/276770/53379/16211/11740/73192/28114/13211/72322/15382/71805/432508/16549/59015/20383/20823/72787/66511/445007/21681/20492/72124/223527/103468/109095/67681/110809/68278/103573/225027/225160/239273/69912/110172/69906/69736/386612/56488/20509/63959/13340/73836
GOCC_TRANSCRIPTION_ELONGATION_FACTOR_COMPLEX	GOCC_TRANSCRIPTION_ELONGATION_FACTOR_COMPLEX	GOCC_TRANSCRIPTION_ELONGATION_FACTOR_COMPLEX	11	-0.266753	-0.783899	0.74463	0.90208	0.706561	281	tags=45%, list=9%, signal=41%	114741/66126/77766/57432/27632
GOBP_FOREBRAIN_GENERATION_OF_NEURONS	GOBP_FOREBRAIN_GENERATION_OF_NEURONS	GOBP_FOREBRAIN_GENERATION_OF_NEURONS	13	-0.255879	-0.780533	0.744417	0.90208	0.706561	229	tags=15%, list=8%, signal=14%	18187/68169
GOMF_OXIDOREDUCTASE_ACTIVITY_ACTING_ON_CH_OH_GROUP_OF_DONORS	GOMF_OXIDOREDUCTASE_ACTIVITY_ACTING_ON_CH_OH_GROUP_OF_DONORS	GOMF_OXIDOREDUCTASE_ACTIVITY_ACTING_ON_CH_OH_GROUP_OF_DONORS	22	-0.216948	-0.776739	0.751397	0.90513	0.70895	1282	tags=64%, list=42%, signal=37%	16828/170718/17252/15926/15929/15490/14104/67880/14381/77219/15357/70451/18194/12409
GOBP_DNA_TEMPLATED_TRANSCRIPTION_ELONGATION	GOBP_DNA_TEMPLATED_TRANSCRIPTION_ELONGATION	GOBP_DNA_TEMPLATED_TRANSCRIPTION_ELONGATION	16	-0.238264	-0.776007	0.758242	0.909174	0.712117	1271	tags=62%, list=42%, signal=36%	51810/72515/21681/114741/225160/21429/66126/381379/216154/27632
GOBP_ADIPOSE_TISSUE_DEVELOPMENT	GOBP_ADIPOSE_TISSUE_DEVELOPMENT	GOBP_ADIPOSE_TISSUE_DEVELOPMENT	14	-0.244769	-0.775832	0.732323	0.896434	0.702139	2289	tags=100%, list=76%, signal=24%	20660/72345/16973/268396/71371/229227/12977/22433/15364/12567/105171/18605/15902
GOBP_REGULATION_OF_CELL_SUBSTRATE_JUNCTION_ORGANIZATION	GOBP_REGULATION_OF_CELL_SUBSTRATE_JUNCTION_ORGANIZATION	GOBP_REGULATION_OF_CELL_SUBSTRATE_JUNCTION_ORGANIZATION	19	-0.228721	-0.775457	0.769648	0.914046	0.715933	23	tags=5%, list=1%, signal=5%	14758
GOCC_SPINDLE_MICROTUBULE	GOCC_SPINDLE_MICROTUBULE	GOCC_SPINDLE_MICROTUBULE	27	-0.204311	-0.77475	0.796296	0.926834	0.72595	1080	tags=56%, list=36%, signal=36%	70218/229841/208628/230376/56742/20877/219114/16551/231123/11799/225745/12338/208092/319675/68953
GOBP_MITOCHONDRIAL_OUTER_MEMBRANE_PERMEABILIZATION	GOBP_MITOCHONDRIAL_OUTER_MEMBRANE_PERMEABILIZATION	GOBP_MITOCHONDRIAL_OUTER_MEMBRANE_PERMEABILIZATION	11	-0.263562	-0.774521	0.761337	0.910021	0.712781	37	tags=27%, list=1%, signal=27%	214952/12028/64113
GOBP_POSITIVE_REGULATION_OF_MEMBRANE_PERMEABILITY	GOBP_POSITIVE_REGULATION_OF_MEMBRANE_PERMEABILITY	GOBP_POSITIVE_REGULATION_OF_MEMBRANE_PERMEABILITY	11	-0.263562	-0.774521	0.761337	0.910021	0.712781	37	tags=27%, list=1%, signal=27%	214952/12028/64113
GOBP_POSITIVE_REGULATION_OF_MITOCHONDRIAL_MEMBRANE_PERMEABILITY	GOBP_POSITIVE_REGULATION_OF_MITOCHONDRIAL_MEMBRANE_PERMEABILITY	GOBP_POSITIVE_REGULATION_OF_MITOCHONDRIAL_MEMBRANE_PERMEABILITY	11	-0.263562	-0.774521	0.761337	0.910021	0.712781	37	tags=27%, list=1%, signal=27%	214952/12028/64113
GOBP_LIPID_EXPORT_FROM_CELL	GOBP_LIPID_EXPORT_FROM_CELL	GOBP_LIPID_EXPORT_FROM_CELL	12	-0.255323	-0.773511	0.749398	0.904978	0.70883	223	tags=25%, list=7%, signal=23%	211323/18442/14366
GOBP_NUCLEOSIDE_TRIPHOSPHATE_METABOLIC_PROCESS	GOBP_NUCLEOSIDE_TRIPHOSPHATE_METABOLIC_PROCESS	GOBP_NUCLEOSIDE_TRIPHOSPHATE_METABOLIC_PROCESS	56	-0.166521	-0.772984	0.865942	0.967533	0.757828	1042	tags=41%, list=34%, signal=27%	66592/110074/15251/11639/17991/18641/68837/72141/110119/21991/56716/69719/21915/66377/14635/66422/74246/80752/18605/54369/66826/72106/12628
GOBP_NUCLEOTIDE_PHOSPHORYLATION	GOBP_NUCLEOTIDE_PHOSPHORYLATION	GOBP_NUCLEOTIDE_PHOSPHORYLATION	29	-0.196163	-0.772822	0.780415	0.920637	0.721096	1009	tags=45%, list=33%, signal=30%	15251/11639/18641/68837/72141/110119/21991/56716/14635/74246/18605/54369/72106
GOBP_MYOBLAST_DIFFERENTIATION	GOBP_MYOBLAST_DIFFERENTIATION	GOBP_MYOBLAST_DIFFERENTIATION	16	-0.236849	-0.771399	0.769231	0.914046	0.715933	237	tags=12%, list=8%, signal=12%	18795/26408
GOBP_NEGATIVE_REGULATION_OF_LIPID_BIOSYNTHETIC_PROCESS	GOBP_NEGATIVE_REGULATION_OF_LIPID_BIOSYNTHETIC_PROCESS	GOBP_NEGATIVE_REGULATION_OF_LIPID_BIOSYNTHETIC_PROCESS	17	-0.231626	-0.771081	0.779255	0.920637	0.721096	198	tags=18%, list=7%, signal=17%	76854/211961/228775
GOCC_INCLUSION_BODY	GOCC_INCLUSION_BODY	GOCC_INCLUSION_BODY	19	-0.226564	-0.768143	0.780488	0.920637	0.721096	993	tags=42%, list=33%, signal=28%	11911/58186/56424/13543/27354/18971/15951/70673
GOBP_LIPOSACCHARIDE_METABOLIC_PROCESS	GOBP_LIPOSACCHARIDE_METABOLIC_PROCESS	GOBP_LIPOSACCHARIDE_METABOLIC_PROCESS	20	-0.223391	-0.766972	0.785515	0.921667	0.721902	554	tags=35%, list=18%, signal=29%	20448/12028/56703/66459/56176/13480/14348
GOBP_REGULATION_OF_OSTEOBLAST_DIFFERENTIATION	GOBP_REGULATION_OF_OSTEOBLAST_DIFFERENTIATION	GOBP_REGULATION_OF_OSTEOBLAST_DIFFERENTIATION	38	-0.18308	-0.764823	0.833333	0.95125	0.745074	387	tags=21%, list=13%, signal=19%	80752/15951/15902/12609/14173/12606/11839/14119
GOMF_STEROID_BINDING	GOMF_STEROID_BINDING	GOMF_STEROID_BINDING	19	-0.224718	-0.761886	0.788618	0.921667	0.721902	198	tags=21%, list=7%, signal=20%	170459/76854/12309/11835
GOMF_TRANSITION_METAL_ION_BINDING	GOMF_TRANSITION_METAL_ION_BINDING	GOMF_TRANSITION_METAL_ION_BINDING	163	-0.13772	-0.760541	0.956835	1	0.783257	486	tags=17%, list=16%, signal=15%	66234/21877/74551/234258/64707/52463/74316/18968/19075/79456/80752/21857/20249/52838/319554/18605/17748/68273/13809/67905/12309/12870/332397/11835/16790/12350/15245/30049
GOCC_VESICLE_TETHERING_COMPLEX	GOCC_VESICLE_TETHERING_COMPLEX	GOCC_VESICLE_TETHERING_COMPLEX	11	-0.258461	-0.75953	0.78043	0.920637	0.721096	2247	tags=100%, list=74%, signal=26%	269338/66482/76510/75914/218035/224705/97484/53413/16834/102058
GOBP_CRANIAL_SKELETAL_SYSTEM_DEVELOPMENT	GOBP_CRANIAL_SKELETAL_SYSTEM_DEVELOPMENT	GOBP_CRANIAL_SKELETAL_SYSTEM_DEVELOPMENT	15	-0.236877	-0.758364	0.801587	0.928635	0.72736	2313	tags=100%, list=76%, signal=24%	21813/213081/71375/17127/268396/14682/269878/21809/12393/22160/231070/20204/270685/70300
GOBP_MUSCLE_HYPERTROPHY	GOBP_MUSCLE_HYPERTROPHY	GOBP_MUSCLE_HYPERTROPHY	16	-0.232516	-0.757287	0.782967	0.920887	0.721292	97	tags=19%, list=3%, signal=18%	110196/11835/19735
GOMF_NUCLEAR_RECEPTOR_BINDING	GOMF_NUCLEAR_RECEPTOR_BINDING	GOMF_NUCLEAR_RECEPTOR_BINDING	28	-0.195524	-0.757248	0.809942	0.935823	0.73299	253	tags=14%, list=8%, signal=13%	170826/24075/11835/19183
GOBP_NUCLEOSIDE_MONOPHOSPHATE_BIOSYNTHETIC_PROCESS	GOBP_NUCLEOSIDE_MONOPHOSPHATE_BIOSYNTHETIC_PROCESS	GOBP_NUCLEOSIDE_MONOPHOSPHATE_BIOSYNTHETIC_PROCESS	13	-0.248171	-0.757019	0.769231	0.914046	0.715933	1013	tags=54%, list=33%, signal=36%	110074/22247/20425/56749/69719/237823/22171
GOBP_NUCLEAR_ENVELOPE_ORGANIZATION	GOBP_NUCLEAR_ENVELOPE_ORGANIZATION	GOBP_NUCLEAR_ENVELOPE_ORGANIZATION	16	-0.232056	-0.755789	0.785714	0.921667	0.721902	559	tags=31%, list=18%, signal=26%	210035/13726/208092/68953/76854
GOBP_RESPONSE_TO_IONIZING_RADIATION	GOBP_RESPONSE_TO_IONIZING_RADIATION	GOBP_RESPONSE_TO_IONIZING_RADIATION	32	-0.187402	-0.75395	0.841615	0.95611	0.74888	1196	tags=59%, list=40%, signal=36%	13605/12144/14375/68048/12189/98415/19361/60530/19367/15364/13653/12028/15270/57434/19362/224008/15951/68251/109019
GOBP_ATP_METABOLIC_PROCESS	GOBP_ATP_METABOLIC_PROCESS	GOBP_ATP_METABOLIC_PROCESS	43	-0.172763	-0.752778	0.874172	0.97145	0.760895	1042	tags=42%, list=34%, signal=28%	66592/15251/11639/17991/18641/68837/72141/110119/21991/56716/66377/14635/74246/80752/18605/66826/72106/12628
GOBP_REGULATION_OF_DNA_BIOSYNTHETIC_PROCESS	GOBP_REGULATION_OF_DNA_BIOSYNTHETIC_PROCESS	GOBP_REGULATION_OF_DNA_BIOSYNTHETIC_PROCESS	42	-0.171812	-0.750293	0.857143	0.963338	0.754541	745	tags=33%, list=25%, signal=25%	11622/18538/70640/245474/70088/216869/235587/50490/72151/14173/214901/28113/72107/106344
GOCC_NUCLEOSOME	GOCC_NUCLEOSOME	GOCC_NUCLEOSOME	10	-0.262023	-0.750204	0.783721	0.920887	0.721292	2236	tags=60%, list=74%, signal=16%	15081/51788/404634/70088/12615/15270
GOBP_MUSCLE_ADAPTATION	GOBP_MUSCLE_ADAPTATION	GOBP_MUSCLE_ADAPTATION	18	-0.221765	-0.748771	0.786486	0.921667	0.721902	97	tags=17%, list=3%, signal=16%	110196/11835/19735
GOBP_GOLGI_VESICLE_TRANSPORT	GOBP_GOLGI_VESICLE_TRANSPORT	GOBP_GOLGI_VESICLE_TRANSPORT	62	-0.15764	-0.748216	0.896552	0.980513	0.767994	136	tags=8%, list=4%, signal=8%	72293/17083/76483/68090/57785
GOBP_REGULATION_OF_NUCLEAR_TRANSCRIBED_MRNA_CATABOLIC_PROCESS_DEADENYLATION_DEPENDENT_DECAY	GOBP_REGULATION_OF_NUCLEAR_TRANSCRIBED_MRNA_CATABOLIC_PROCESS_DEADENYLATION_DEPENDENT_DECAY	GOBP_REGULATION_OF_NUCLEAR_TRANSCRIBED_MRNA_CATABOLIC_PROCESS_DEADENYLATION_DEPENDENT_DECAY	10	-0.261191	-0.747821	0.783721	0.920887	0.721292	129	tags=90%, list=4%, signal=86%	22057/140486/381305/13211/56403/51810/217351/11991/332397
GOBP_POSITIVE_REGULATION_OF_VIRAL_PROCESS	GOBP_POSITIVE_REGULATION_OF_VIRAL_PROCESS	GOBP_POSITIVE_REGULATION_OF_VIRAL_PROCESS	10	-0.260744	-0.746541	0.786047	0.921667	0.721902	688	tags=40%, list=23%, signal=31%	67738/21357/19358/66101
GOBP_GLYCEROPHOSPHOLIPID_BIOSYNTHETIC_PROCESS	GOBP_GLYCEROPHOSPHOLIPID_BIOSYNTHETIC_PROCESS	GOBP_GLYCEROPHOSPHOLIPID_BIOSYNTHETIC_PROCESS	41	-0.171918	-0.746455	0.865132	0.967322	0.757662	554	tags=24%, list=18%, signal=20%	56703/66459/74205/56176/68671/225049/14173/66826/13480/240752
GOCC_SPINDLE	GOCC_SPINDLE	GOCC_SPINDLE	99	-0.144035	-0.741425	0.934783	0.997625	0.781397	1370	tags=60%, list=45%, signal=34%	228714/227613/72119/108911/51869/75316/73804/51810/233406/67241/26934/18817/13605/21335/12316/18005/24061/12236/381293/70218/56455/70385/229841/68519/208628/105988/110033/230376/56150/23922/56742/20877/71819/66165/52276/20873/20842/13006/219114/16551/15366/231123/11799/77744/108907/73710/240641/107771/108000/328580/225745/12338/23834/13726/320209/208092/319675/68953/51944
GOBP_MITOTIC_METAPHASE_PLATE_CONGRESSION	GOBP_MITOTIC_METAPHASE_PLATE_CONGRESSION	GOBP_MITOTIC_METAPHASE_PLATE_CONGRESSION	30	-0.184965	-0.739392	0.831832	0.95002	0.74411	1165	tags=77%, list=39%, signal=48%	16211/268697/16319/18221/73804/51810/72124/67177/52563/381293/70385/229841/110033/56742/67849/20877/59014/67139/66977/52276/11799/208092/68953
GOBP_AEROBIC_RESPIRATION	GOBP_AEROBIC_RESPIRATION	GOBP_AEROBIC_RESPIRATION	31	-0.181917	-0.731856	0.851515	0.961176	0.752848	1342	tags=61%, list=44%, signal=34%	67530/17718/17711/170718/12176/66445/15926/15929/108037/66592/15251/66594/11639/17991/70383/66377/102060/66826/14533
GOCC_INTRINSIC_COMPONENT_OF_MITOCHONDRIAL_MEMBRANE	GOCC_INTRINSIC_COMPONENT_OF_MITOCHONDRIAL_MEMBRANE	GOCC_INTRINSIC_COMPONENT_OF_MITOCHONDRIAL_MEMBRANE	19	-0.215688	-0.731269	0.813008	0.936776	0.733737	910	tags=47%, list=30%, signal=33%	216001/53333/12894/214952/69029/52469/19044/224904/100503890
GOBP_RESPONSE_TO_LEUKEMIA_INHIBITORY_FACTOR	GOBP_RESPONSE_TO_LEUKEMIA_INHIBITORY_FACTOR	GOBP_RESPONSE_TO_LEUKEMIA_INHIBITORY_FACTOR	35	-0.175894	-0.730328	0.87234	0.970753	0.76035	1345	tags=71%, list=44%, signal=40%	11740/20750/93762/18542/51869/20383/56421/51810/12301/76477/70930/22433/225027/21429/22042/17975/12702/20425/13860/17865/20810/112407/15201/18187/14366
GOBP_REGULATION_OF_DNA_BINDING	GOBP_REGULATION_OF_DNA_BINDING	GOBP_REGULATION_OF_DNA_BINDING	32	-0.181386	-0.729749	0.869565	0.968726	0.758762	125	tags=12%, list=4%, signal=12%	15951/15902/24075/15182
GOBP_BLASTOCYST_DEVELOPMENT	GOBP_BLASTOCYST_DEVELOPMENT	GOBP_BLASTOCYST_DEVELOPMENT	36	-0.175536	-0.728353	0.858974	0.96491	0.755773	1202	tags=50%, list=40%, signal=30%	70998/20937/18005/107071/50927/14791/225182/17991/53414/217011/76044/66229/66929/27354/52463/233826/381546/240023
GOBP_REGULATION_OF_NUCLEAR_DIVISION	GOBP_REGULATION_OF_NUCLEAR_DIVISION	GOBP_REGULATION_OF_NUCLEAR_DIVISION	47	-0.163764	-0.727797	0.884244	0.974804	0.763522	1222	tags=62%, list=40%, signal=37%	18817/12317/12235/12236/67177/52563/70385/229841/208628/69716/56150/20877/66977/52276/68014/75430/58994/11799/17345/77744/108907/107995/240641/19362/22137/67629/57028/54369/18795
GOBP_POSITIVE_REGULATION_OF_RECEPTOR_INTERNALIZATION	GOBP_POSITIVE_REGULATION_OF_RECEPTOR_INTERNALIZATION	GOBP_POSITIVE_REGULATION_OF_RECEPTOR_INTERNALIZATION	10	-0.253378	-0.725451	0.823256	0.944405	0.739712	623	tags=40%, list=21%, signal=32%	216869/11600/100102/30878
GOBP_BODY_MORPHOGENESIS	GOBP_BODY_MORPHOGENESIS	GOBP_BODY_MORPHOGENESIS	15	-0.22645	-0.724983	0.838624	0.954295	0.747458	55	tags=100%, list=2%, signal=99%	20130/30953/21808/20397/71371/102693/76707/77087/328572/50884/12842/21809/20289/70300
GOMF_MAGNESIUM_ION_BINDING	GOMF_MAGNESIUM_ION_BINDING	GOMF_MAGNESIUM_ION_BINDING	39	-0.171848	-0.722095	0.886288	0.975236	0.763861	453	tags=21%, list=15%, signal=18%	66422/19075/319554/57028/17855/67078/67071/26408
GOBP_NEUTRAL_AMINO_ACID_TRANSPORT	GOBP_NEUTRAL_AMINO_ACID_TRANSPORT	GOBP_NEUTRAL_AMINO_ACID_TRANSPORT	10	-0.251709	-0.720675	0.825581	0.945851	0.740845	482	tags=30%, list=16%, signal=25%	103098/73822/19735
GOBP_REGULATION_OF_MRNA_METABOLIC_PROCESS	GOBP_REGULATION_OF_MRNA_METABOLIC_PROCESS	GOBP_REGULATION_OF_MRNA_METABOLIC_PROCESS	72	-0.148407	-0.718866	0.946502	1	0.783257	1532	tags=74%, list=51%, signal=37%	18148/53379/18789/14105/268697/13211/104625/56215/233908/67039/432508/15388/16549/20462/77134/20383/56403/70439/51810/15384/28036/76936/108014/19655/66660/70465/230257/14904/217351/67996/109095/224902/110809/20382/11991/210529/225027/66446/69639/17975/75619/69305/70640/27998/13555/66362/227715/17350/66587/11792/332397/27632/240023
GOBP_LIPID_MODIFICATION	GOBP_LIPID_MODIFICATION	GOBP_LIPID_MODIFICATION	37	-0.172719	-0.717789	0.868852	0.96854	0.758616	46	tags=16%, list=2%, signal=16%	170459/20249/64436/71910/216188/14261
GOBP_REGULATION_OF_MICROTUBULE_DEPOLYMERIZATION	GOBP_REGULATION_OF_MICROTUBULE_DEPOLYMERIZATION	GOBP_REGULATION_OF_MICROTUBULE_DEPOLYMERIZATION	10	-0.250649	-0.717639	0.830233	0.949193	0.743462	68	tags=20%, list=2%, signal=20%	78926/17754
GOBP_REGULATION_OF_CELL_CYCLE	GOBP_REGULATION_OF_CELL_CYCLE	GOBP_REGULATION_OF_CELL_CYCLE	290	-0.121901	-0.717159	1	1	0.783257	882	tags=33%, list=29%, signal=26%	269582/69274/19192/74268/68612/56249/66977/72508/66165/52276/68014/20873/16551/19650/75430/12449/217011/14211/83383/67628/12580/12442/15364/101867/58994/227292/12028/66671/19891/20913/11799/70088/17345/77744/108907/78926/107995/14156/13555/76044/15270/12399/240641/108000/68026/19362/241627/12567/237877/70099/12532/57750/27354/235587/19358/23834/68567/12428/52033/22137/69871/79456/108961/67629/124…
GOBP_B_CELL_ACTIVATION_INVOLVED_IN_IMMUNE_RESPONSE	GOBP_B_CELL_ACTIVATION_INVOLVED_IN_IMMUNE_RESPONSE	GOBP_B_CELL_ACTIVATION_INVOLVED_IN_IMMUNE_RESPONSE	24	-0.19585	-0.715208	0.861671	0.965579	0.756297	664	tags=54%, list=22%, signal=43%	22433/225160/22042/18861/26909/66362/237877/17350/27354/235587/18605/16431/22256
GOCC_PEPTIDASE_COMPLEX	GOCC_PEPTIDASE_COMPLEX	GOCC_PEPTIDASE_COMPLEX	27	-0.188597	-0.715162	0.861111	0.965579	0.756297	515	tags=22%, list=17%, signal=19%	19171/225895/19358/64704/24075/12628
GOBP_NEGATIVE_REGULATION_OF_TELOMERE_MAINTENANCE	GOBP_NEGATIVE_REGULATION_OF_TELOMERE_MAINTENANCE	GOBP_NEGATIVE_REGULATION_OF_TELOMERE_MAINTENANCE	11	-0.242637	-0.71303	0.847255	0.960013	0.751937	1301	tags=64%, list=43%, signal=36%	22594/51810/98956/269400/70640/27354/28113
GOCC_NUCLEAR_BODY	GOCC_NUCLEAR_BODY	GOCC_NUCLEAR_BODY	187	-0.127362	-0.712916	0.992	1	0.783257	1278	tags=49%, list=42%, signal=30%	66511/51810/12151/67241/17187/212880/76936/108014/108121/83701/108062/13605/12144/66660/56541/20595/12566/67996/12189/67177/109095/224902/228005/110809/20382/30877/70218/19361/59027/18949/68278/15251/225027/225160/110033/74111/68549/70120/66525/58186/69912/70769/20893/55989/20842/68276/230234/102920/18538/19891/13543/245474/70233/67486/17345/26909/69009/76044/386612/15270/57444/70099/12532/27354/…
GOBP_GLYCEROPHOSPHOLIPID_METABOLIC_PROCESS	GOBP_GLYCEROPHOSPHOLIPID_METABOLIC_PROCESS	GOBP_GLYCEROPHOSPHOLIPID_METABOLIC_PROCESS	60	-0.15145	-0.712061	0.942748	1	0.783257	367	tags=18%, list=12%, signal=16%	56176/67713/64436/68671/67078/225049/14173/66826/18795/13480/240752
GOBP_TRANSCRIPTION_ELONGATION_BY_RNA_POLYMERASE_II_PROMOTER	GOBP_TRANSCRIPTION_ELONGATION_BY_RNA_POLYMERASE_II_PROMOTER	GOBP_TRANSCRIPTION_ELONGATION_BY_RNA_POLYMERASE_II_PROMOTER	12	-0.234424	-0.710198	0.840964	0.955726	0.74858	58	tags=58%, list=2%, signal=57%	51810/72515/114741/66126/381379/216154/27632
GOBP_NEPHRON_EPITHELIUM_DEVELOPMENT	GOBP_NEPHRON_EPITHELIUM_DEVELOPMENT	GOBP_NEPHRON_EPITHELIUM_DEVELOPMENT	18	-0.210273	-0.709968	0.843243	0.95689	0.749491	369	tags=22%, list=12%, signal=20%	16373/11826/14173/22420
GOBP_SIGNAL_TRANSDUCTION_IN_RESPONSE_TO_DNA_DAMAGE	GOBP_SIGNAL_TRANSDUCTION_IN_RESPONSE_TO_DNA_DAMAGE	GOBP_SIGNAL_TRANSDUCTION_IN_RESPONSE_TO_DNA_DAMAGE	45	-0.160636	-0.709186	0.903974	0.981936	0.769108	778	tags=33%, list=26%, signal=25%	83383/15364/19891/13555/15270/241627/237877/27354/52033/67071/60364/68251/71711/193838/268465
GOBP_CELLULAR_TRANSITION_METAL_ION_HOMEOSTASIS	GOBP_CELLULAR_TRANSITION_METAL_ION_HOMEOSTASIS	GOBP_CELLULAR_TRANSITION_METAL_ION_HOMEOSTASIS	21	-0.200202	-0.705149	0.851955	0.961176	0.752848	325	tags=14%, list=11%, signal=13%	17748/225049/227358
GOMF_PROTEIN_SELF_ASSOCIATION	GOMF_PROTEIN_SELF_ASSOCIATION	GOMF_PROTEIN_SELF_ASSOCIATION	16	-0.215761	-0.702717	0.848901	0.961163	0.752838	250	tags=19%, list=8%, signal=17%	12409/13032/100102
GOBP_REGULATION_OF_CELLULAR_AMIDE_METABOLIC_PROCESS	GOBP_REGULATION_OF_CELLULAR_AMIDE_METABOLIC_PROCESS	GOBP_REGULATION_OF_CELLULAR_AMIDE_METABOLIC_PROCESS	104	-0.135851	-0.698653	0.96	1	0.783257	757	tags=27%, list=25%, signal=21%	75619/20425/58994/69305/70640/56716/224045/27998/52469/66844/66362/21453/227715/12567/17350/21357/234384/64436/58988/17855/75422/243574/194952/227682/22171/332397/19735/240023
GOBP_REGULATION_OF_B_CELL_MEDIATED_IMMUNITY	GOBP_REGULATION_OF_B_CELL_MEDIATED_IMMUNITY	GOBP_REGULATION_OF_B_CELL_MEDIATED_IMMUNITY	12	-0.230251	-0.697556	0.853012	0.961176	0.752848	1000	tags=58%, list=33%, signal=39%	225160/22042/18861/66362/237877/17350/235587
GOCC_INTRACELLULAR_PROTEIN_CONTAINING_COMPLEX	GOCC_INTRACELLULAR_PROTEIN_CONTAINING_COMPLEX	GOCC_INTRACELLULAR_PROTEIN_CONTAINING_COMPLEX	168	-0.125386	-0.6973	0.977444	1	0.783257	515	tags=17%, list=17%, signal=15%	19171/21357/225895/59001/19358/18968/19075/18972/18971/78929/14794/56292/70333/327762/11865/68209/243574/117109/14533/72368/13480/71711/24075/14154/193838/268465/70470/225283
GOBP_HISTONE_H4_ACETYLATION	GOBP_HISTONE_H4_ACETYLATION	GOBP_HISTONE_H4_ACETYLATION	11	-0.23693	-0.69626	0.861575	0.965579	0.756297	1850	tags=91%, list=61%, signal=35%	76719/100683/269424/328572/11461/228829/107435/12189/70999/70088
GOBP_INTRACELLULAR_LIPID_TRANSPORT	GOBP_INTRACELLULAR_LIPID_TRANSPORT	GOBP_INTRACELLULAR_LIPID_TRANSPORT	11	-0.236192	-0.694091	0.861575	0.965579	0.756297	442	tags=27%, list=15%, signal=23%	170459/68865/100102
GOBP_INTRACELLULAR_STEROL_TRANSPORT	GOBP_INTRACELLULAR_STEROL_TRANSPORT	GOBP_INTRACELLULAR_STEROL_TRANSPORT	11	-0.236192	-0.694091	0.861575	0.965579	0.756297	442	tags=27%, list=15%, signal=23%	170459/68865/100102
GOBP_REGULATION_OF_RELEASE_OF_CYTOCHROME_C_FROM_MITOCHONDRIA	GOBP_REGULATION_OF_RELEASE_OF_CYTOCHROME_C_FROM_MITOCHONDRIA	GOBP_REGULATION_OF_RELEASE_OF_CYTOCHROME_C_FROM_MITOCHONDRIA	17	-0.208039	-0.692561	0.875	0.97145	0.760895	198	tags=29%, list=7%, signal=28%	70186/12028/216869/76854/64113
GOMF_N_ACETYLTRANSFERASE_ACTIVITY	GOMF_N_ACETYLTRANSFERASE_ACTIVITY	GOMF_N_ACETYLTRANSFERASE_ACTIVITY	20	-0.201514	-0.69186	0.869081	0.96854	0.758616	125	tags=20%, list=4%, signal=19%	71988/56292/24075/69215
GOBP_NEGATIVE_REGULATION_OF_CELL_CYCLE	GOBP_NEGATIVE_REGULATION_OF_CELL_CYCLE	GOBP_NEGATIVE_REGULATION_OF_CELL_CYCLE	116	-0.130343	-0.689974	0.966851	1	0.783257	882	tags=36%, list=29%, signal=27%	269582/69274/74268/66977/52276/68014/19650/75430/12449/217011/83383/12580/15364/101867/227292/19891/11799/107995/13555/15270/12399/241627/27354/23834/52033/22137/79456/108961/67629/56292/68953/327762/54369/107503/60364/68251/76854/12606/71711/109019/193838/268465
GOBP_NEGATIVE_REGULATION_OF_PROTEOLYSIS_INVOLVED_IN_PROTEIN_CATABOLIC_PROCESS	GOBP_NEGATIVE_REGULATION_OF_PROTEOLYSIS_INVOLVED_IN_PROTEIN_CATABOLIC_PROCESS	GOBP_NEGATIVE_REGULATION_OF_PROTEOLYSIS_INVOLVED_IN_PROTEIN_CATABOLIC_PROCESS	13	-0.225686	-0.688432	0.868486	0.96854	0.758616	68	tags=15%, list=2%, signal=15%	52033/17754
GOMF_PENTOSYLTRANSFERASE_ACTIVITY	GOMF_PENTOSYLTRANSFERASE_ACTIVITY	GOMF_PENTOSYLTRANSFERASE_ACTIVITY	10	-0.240133	-0.687529	0.855814	0.962777	0.754102	2302	tags=100%, list=76%, signal=24%	52552/18950/224143/21951/231327/59027/22247/235587/232313
GOBP_HISTONE_MODIFICATION	GOBP_HISTONE_MODIFICATION	GOBP_HISTONE_MODIFICATION	96	-0.132964	-0.686472	0.947644	1	0.783257	125	tags=54%, list=4%, signal=54%	107823/13018/22385/17192/72344/226830/228714/51869/69188/68729/71514/66511/103136/56200/12151/20937/228829/80748/70465/223527/107435/12189/70999/107260/19361/270627/22433/17191/66464/22160/329559/13433/20787/72117/66125/18140/67674/101867/70088/110052/69009/214742/225895/59001/64707/52463/99890/68251/24075/69544/27632/15182
GOBP_MAMMARY_GLAND_EPITHELIAL_CELL_PROLIFERATION	GOBP_MAMMARY_GLAND_EPITHELIAL_CELL_PROLIFERATION	GOBP_MAMMARY_GLAND_EPITHELIAL_CELL_PROLIFERATION	11	-0.232403	-0.682955	0.875895	0.97145	0.760895	338	tags=27%, list=11%, signal=24%	18612/15902/11839
GOBP_RESPONSE_TO_INSULIN	GOBP_RESPONSE_TO_INSULIN	GOBP_RESPONSE_TO_INSULIN	62	-0.143796	-0.682508	0.950192	1	0.783257	868	tags=34%, list=29%, signal=25%	17975/12702/20787/72508/13688/74142/13653/231070/20913/216443/12567/26569/74551/67389/18605/210789/18795/100102/228775/13654/227358
GOBP_ENSHEATHMENT_OF_NEURONS	GOBP_ENSHEATHMENT_OF_NEURONS	GOBP_ENSHEATHMENT_OF_NEURONS	27	-0.179787	-0.681752	0.91358	0.988496	0.774247	2487	tags=22%, list=82%, signal=4%	224045/211323/17937/18605/13032/13654
GOBP_CELLULAR_RESPONSE_TO_LIGHT_STIMULUS	GOBP_CELLULAR_RESPONSE_TO_LIGHT_STIMULUS	GOBP_CELLULAR_RESPONSE_TO_LIGHT_STIMULUS	26	-0.182087	-0.680153	0.902439	0.98143	0.768713	788	tags=35%, list=26%, signal=26%	67967/12028/18538/67738/52033/18971/21857/73181/11826
GOBP_REGULATION_OF_DNA_TEMPLATED_TRANSCRIPTION_ELONGATION	GOBP_REGULATION_OF_DNA_TEMPLATED_TRANSCRIPTION_ELONGATION	GOBP_REGULATION_OF_DNA_TEMPLATED_TRANSCRIPTION_ELONGATION	14	-0.214531	-0.679987	0.85101	0.961176	0.752848	58	tags=57%, list=2%, signal=56%	51810/72515/21681/114741/225160/381379/216154/27632
GOBP_CELLULAR_IRON_ION_HOMEOSTASIS	GOBP_CELLULAR_IRON_ION_HOMEOSTASIS	GOBP_CELLULAR_IRON_ION_HOMEOSTASIS	15	-0.212351	-0.679845	0.888889	0.977041	0.765274	270	tags=13%, list=9%, signal=12%	225049/227358
GOBP_POSITIVE_REGULATION_OF_DOUBLE_STRAND_BREAK_REPAIR	GOBP_POSITIVE_REGULATION_OF_DOUBLE_STRAND_BREAK_REPAIR	GOBP_POSITIVE_REGULATION_OF_DOUBLE_STRAND_BREAK_REPAIR	16	-0.206035	-0.67104	0.884615	0.974804	0.763522	1983	tags=69%, list=66%, signal=24%	233908/51869/68094/21853/12055/12144/225182/70088/19362/235587/224008
GOBP_CELLULAR_AMIDE_METABOLIC_PROCESS	GOBP_CELLULAR_AMIDE_METABOLIC_PROCESS	GOBP_CELLULAR_AMIDE_METABOLIC_PROCESS	239	-0.116231	-0.669473	1	1	0.783257	1228	tags=47%, list=41%, signal=30%	20085/66493/226982/27176/56386/20492/12317/15926/218629/56541/100037258/68036/14904/217351/56284/19946/228026/67681/228866/108037/77987/66912/11991/53356/68572/94063/60441/210529/19943/14104/11911/70120/98956/56282/69684/224742/66446/74600/14466/235606/66047/24030/70769/69639/19933/17975/14381/192156/72508/66407/13688/50887/384281/75619/66340/20448/20425/58994/69305/70640/100340/56716/224045/2799…
GOMF_RIBOSOME_BINDING	GOMF_RIBOSOME_BINDING	GOMF_RIBOSOME_BINDING	19	-0.197272	-0.668832	0.878049	0.971748	0.761129	2433	tags=100%, list=80%, signal=20%	29819/78757/67579/57743/211548/13665/224727/13629/276770/66870/74838/71974/22791/224742/69804/103425/102060/56292
GOBP_CELLULAR_RESPONSE_TO_RADIATION	GOBP_CELLULAR_RESPONSE_TO_RADIATION	GOBP_CELLULAR_RESPONSE_TO_RADIATION	49	-0.147151	-0.667749	0.954248	1	0.783257	1252	tags=53%, list=41%, signal=32%	17252/12530/13605/12144/14375/12189/98415/19361/60530/20877/19367/67967/15364/13653/12028/18538/67738/15270/19362/224008/52033/18971/21857/15951/73181/11826
GOBP_POSITIVE_REGULATION_OF_CELL_CYCLE_G2_M_PHASE_TRANSITION	GOBP_POSITIVE_REGULATION_OF_CELL_CYCLE_G2_M_PHASE_TRANSITION	GOBP_POSITIVE_REGULATION_OF_CELL_CYCLE_G2_M_PHASE_TRANSITION	13	-0.217795	-0.664362	0.895782	0.980513	0.767994	2370	tags=100%, list=78%, signal=22%	12443/11820/53869/20479/18148/268697/108911/16906/12530/12567/237877/12532
GOBP_REGULATION_OF_TELOMERE_MAINTENANCE_VIA_TELOMERASE	GOBP_REGULATION_OF_TELOMERE_MAINTENANCE_VIA_TELOMERASE	GOBP_REGULATION_OF_TELOMERE_MAINTENANCE_VIA_TELOMERASE	13	-0.217364	-0.663047	0.898263	0.981042	0.768409	1271	tags=62%, list=42%, signal=36%	51810/18005/26400/98956/20877/70640/245474/28113
GOBP_MITOTIC_SPINDLE_ORGANIZATION	GOBP_MITOTIC_SPINDLE_ORGANIZATION	GOBP_MITOTIC_SPINDLE_ORGANIZATION	49	-0.146008	-0.662564	0.957516	1	0.783257	1271	tags=55%, list=42%, signal=32%	51810/233406/26934/18817/21335/18005/24061/110854/229841/68519/56742/20877/71819/66977/66165/52276/20842/13006/16551/11799/17865/77744/107995/235587/26886/208092/68953
GOBP_POSITIVE_REGULATION_OF_RESPONSE_TO_DNA_DAMAGE_STIMULUS	GOBP_POSITIVE_REGULATION_OF_RESPONSE_TO_DNA_DAMAGE_STIMULUS	GOBP_POSITIVE_REGULATION_OF_RESPONSE_TO_DNA_DAMAGE_STIMULUS	37	-0.158697	-0.659514	0.934426	0.997594	0.781373	1345	tags=62%, list=44%, signal=35%	51869/68094/22594/114715/21853/12055/12144/15289/12189/225182/56207/19367/56249/15364/18538/70088/19362/235587/224008/52033/12611/68251/234396
GOBP_CELLULAR_RESPONSE_TO_INSULIN_STIMULUS	GOBP_CELLULAR_RESPONSE_TO_INSULIN_STIMULUS	GOBP_CELLULAR_RESPONSE_TO_INSULIN_STIMULUS	56	-0.142046	-0.659375	0.967391	1	0.783257	868	tags=34%, list=29%, signal=25%	17975/12702/20787/72508/13688/74142/231070/20913/216443/12567/26569/74551/67389/18605/210789/18795/100102/228775/227358
GOBP_REGULATION_OF_RESPONSE_TO_DNA_DAMAGE_STIMULUS	GOBP_REGULATION_OF_RESPONSE_TO_DNA_DAMAGE_STIMULUS	GOBP_REGULATION_OF_RESPONSE_TO_DNA_DAMAGE_STIMULUS	78	-0.133288	-0.658342	0.986842	1	0.783257	1199	tags=49%, list=40%, signal=30%	20937/12055/12144/15289/223527/12189/107260/19361/225182/56207/225160/60530/66464/22160/19367/56249/66125/269400/15364/18538/19891/70088/110052/19362/241627/237877/66911/235587/225895/224008/75317/230484/52033/12611/68251/18294/24075/234396
GOBP_MITOPHAGY	GOBP_MITOPHAGY	GOBP_MITOPHAGY	12	-0.215075	-0.651578	0.898795	0.981042	0.768409	521	tags=25%, list=17%, signal=21%	235040/64704/66826
GOBP_REGULATION_OF_MULTICELLULAR_ORGANISM_GROWTH	GOBP_REGULATION_OF_MULTICELLULAR_ORGANISM_GROWTH	GOBP_REGULATION_OF_MULTICELLULAR_ORGANISM_GROWTH	21	-0.184697	-0.650538	0.891061	0.97837	0.766316	275	tags=14%, list=9%, signal=13%	64704/14431/20856
GOBP_POST_TRANSCRIPTIONAL_REGULATION_OF_GENE_EXPRESSION	GOBP_POST_TRANSCRIPTIONAL_REGULATION_OF_GENE_EXPRESSION	GOBP_POST_TRANSCRIPTIONAL_REGULATION_OF_GENE_EXPRESSION	116	-0.121861	-0.645075	0.98895	1	0.783257	801	tags=27%, list=26%, signal=20%	13865/13688/75619/20425/69305/70640/245474/224045/27998/13555/52469/66362/21453/227715/12567/17350/21357/234384/66587/64436/58988/17855/75422/243574/11792/194952/227682/22171/332397/19735/240023
GOCC_MEMBRANE_COAT	GOCC_MEMBRANE_COAT	GOCC_MEMBRANE_COAT	20	-0.187531	-0.643853	0.902507	0.98143	0.768713	390	tags=35%, list=13%, signal=31%	66111/59042/13429/226922/68953/11782/381201
GOBP_CELLULAR_RESPONSE_TO_ACID_CHEMICAL	GOBP_CELLULAR_RESPONSE_TO_ACID_CHEMICAL	GOBP_CELLULAR_RESPONSE_TO_ACID_CHEMICAL	22	-0.17982	-0.643811	0.893855	0.979929	0.767536	2486	tags=100%, list=82%, signal=18%	80909/12826/230784/18049/67579/12334/12064/12832/224826/21417/18810/13806/12842/68441/66508/22433/13433/12825/12833/12843/94216
GOBP_PROTEASOME_MEDIATED_UBIQUITIN_DEPENDENT_PROTEIN_CATABOLIC_PROCESS	GOBP_PROTEASOME_MEDIATED_UBIQUITIN_DEPENDENT_PROTEIN_CATABOLIC_PROCESS	GOBP_PROTEASOME_MEDIATED_UBIQUITIN_DEPENDENT_PROTEIN_CATABOLIC_PROCESS	88	-0.129091	-0.642528	0.994819	1	0.783257	151	tags=6%, list=5%, signal=6%	228775/72293/14154/17754/77125
GOBP_REGULATION_OF_TRANSLATIONAL_INITIATION	GOBP_REGULATION_OF_TRANSLATIONAL_INITIATION	GOBP_REGULATION_OF_TRANSLATIONAL_INITIATION	16	-0.197075	-0.641859	0.912088	0.987522	0.773484	2433	tags=69%, list=80%, signal=14%	18148/22121/13690/108954/226982/56541/100037258/66912/72508/13688/58988
GOBP_ERYTHROCYTE_HOMEOSTASIS	GOBP_ERYTHROCYTE_HOMEOSTASIS	GOBP_ERYTHROCYTE_HOMEOSTASIS	35	-0.153948	-0.639206	0.93921	1	0.783257	341	tags=11%, list=11%, signal=10%	12611/15902/18795/234396
GOBP_REGULATION_OF_STRIATED_MUSCLE_CELL_DIFFERENTIATION	GOBP_REGULATION_OF_STRIATED_MUSCLE_CELL_DIFFERENTIATION	GOBP_REGULATION_OF_STRIATED_MUSCLE_CELL_DIFFERENTIATION	14	-0.201367	-0.638263	0.911616	0.987422	0.773406	641	tags=29%, list=21%, signal=23%	211323/216869/110196/19735
GOMF_HISTONE_BINDING	GOMF_HISTONE_BINDING	GOMF_HISTONE_BINDING	61	-0.133674	-0.635545	0.981203	1	0.783257	1469	tags=69%, list=49%, signal=36%	12648/93762/12419/22385/68298/11737/22791/66471/233726/68094/69188/17688/103136/53605/54124/71735/70998/56086/69202/107435/108671/50927/270627/101612/17216/70472/381280/68047/75746/17975/18150/18140/67628/101867/666704/110052/69009/76044/15270/66929/99890/69544
GOBP_PHOSPHATIDYLINOSITOL_PHOSPHATE_BIOSYNTHETIC_PROCESS	GOBP_PHOSPHATIDYLINOSITOL_PHOSPHATE_BIOSYNTHETIC_PROCESS	GOBP_PHOSPHATIDYLINOSITOL_PHOSPHATE_BIOSYNTHETIC_PROCESS	14	-0.198999	-0.630758	0.916667	0.990078	0.775486	270	tags=100%, list=9%, signal=91%	76500/100504663/18720/117150/18710/78610/18704/108083/114663/12702/104718/225049/240752
GOBP_CELLULAR_RESPONSE_TO_IONIZING_RADIATION	GOBP_CELLULAR_RESPONSE_TO_IONIZING_RADIATION	GOBP_CELLULAR_RESPONSE_TO_IONIZING_RADIATION	24	-0.172406	-0.629593	0.927954	0.995336	0.779604	1196	tags=58%, list=40%, signal=36%	13605/12144/14375/12189/98415/19361/60530/19367/15364/13653/15270/19362/224008/15951
GOBP_PROTEIN_MONOUBIQUITINATION	GOBP_PROTEIN_MONOUBIQUITINATION	GOBP_PROTEIN_MONOUBIQUITINATION	17	-0.188893	-0.628823	0.920213	0.992501	0.777384	1354	tags=65%, list=45%, signal=36%	70294/68729/17999/12151/12189/19361/58186/104806/18140/71885/243574
GOBP_MRNA_CATABOLIC_PROCESS	GOBP_MRNA_CATABOLIC_PROCESS	GOBP_MRNA_CATABOLIC_PROCESS	51	-0.138795	-0.628378	0.979592	1	0.783257	1361	tags=59%, list=45%, signal=33%	229512/77134/56403/20823/70439/50783/51810/15384/76936/14904/217351/110809/11991/210529/66446/69639/52830/75619/69305/70640/27998/13555/66362/227715/66911/17350/66587/11792/332397/240023
GOBP_ESTABLISHMENT_OF_PROTEIN_LOCALIZATION_TO_ORGANELLE	GOBP_ESTABLISHMENT_OF_PROTEIN_LOCALIZATION_TO_ORGANELLE	GOBP_ESTABLISHMENT_OF_PROTEIN_LOCALIZATION_TO_ORGANELLE	84	-0.123446	-0.619452	0.995215	1	0.783257	491	tags=15%, list=16%, signal=13%	224008/66865/66821/11600/67713/52838/11865/69723/641376/76854/57785/64113/668173
GOBP_REGULATION_OF_TELOMERE_MAINTENANCE_VIA_TELOMERE_LENGTHENING	GOBP_REGULATION_OF_TELOMERE_MAINTENANCE_VIA_TELOMERE_LENGTHENING	GOBP_REGULATION_OF_TELOMERE_MAINTENANCE_VIA_TELOMERE_LENGTHENING	16	-0.188782	-0.614848	0.947802	1	0.783257	1271	tags=56%, list=42%, signal=33%	51810/18005/26400/98956/20877/269400/70640/245474/28113
GOMF_ATP_DEPENDENT_ACTIVITY	GOMF_ATP_DEPENDENT_ACTIVITY	GOMF_ATP_DEPENDENT_ACTIVITY	129	-0.114785	-0.612239	0.99375	1	0.783257	1200	tags=48%, list=40%, signal=30%	17217/69192/218629/12144/14375/19687/24061/21973/19718/77987/381293/70218/19361/229841/22027/68278/17219/69716/234374/53895/110033/17216/60530/239273/224742/70472/18861/71819/13006/16551/104806/269400/17215/14211/237911/74142/69663/17218/11982/240641/67848/57434/237877/70099/17350/26569/74205/209737/66821/72151/109242/320209/15201/26568/191578/79456/52513/327762/27406/214901/72107/106344
GOBP_REGULATION_OF_MRNA_CATABOLIC_PROCESS	GOBP_REGULATION_OF_MRNA_CATABOLIC_PROCESS	GOBP_REGULATION_OF_MRNA_CATABOLIC_PROCESS	45	-0.137048	-0.60505	0.976821	1	0.783257	757	tags=27%, list=25%, signal=20%	75619/69305/70640/27998/13555/66362/227715/17350/66587/11792/332397/240023
GOBP_POSITIVE_REGULATION_OF_NUCLEOCYTOPLASMIC_TRANSPORT	GOBP_POSITIVE_REGULATION_OF_NUCLEOCYTOPLASMIC_TRANSPORT	GOBP_POSITIVE_REGULATION_OF_NUCLEOCYTOPLASMIC_TRANSPORT	18	-0.177601	-0.599654	0.921622	0.993318	0.778023	198	tags=17%, list=7%, signal=16%	13726/76854/55948
GOBP_IMPORT_INTO_NUCLEUS	GOBP_IMPORT_INTO_NUCLEUS	GOBP_IMPORT_INTO_NUCLEUS	31	-0.148494	-0.597393	0.945455	1	0.783257	306	tags=13%, list=10%, signal=12%	11865/69723/76854/57785
GOBP_INSULIN_RECEPTOR_SIGNALING_PATHWAY	GOBP_INSULIN_RECEPTOR_SIGNALING_PATHWAY	GOBP_INSULIN_RECEPTOR_SIGNALING_PATHWAY	35	-0.143775	-0.596964	0.960486	1	0.783257	868	tags=37%, list=29%, signal=27%	17975/12702/20787/72508/13688/74142/20913/12567/26569/67389/18605/18795/227358
GOMF_MACROMOLECULE_TRANSMEMBRANE_TRANSPORTER_ACTIVITY	GOMF_MACROMOLECULE_TRANSMEMBRANE_TRANSPORTER_ACTIVITY	GOMF_MACROMOLECULE_TRANSMEMBRANE_TRANSPORTER_ACTIVITY	10	-0.20796	-0.595415	0.923256	0.994376	0.778852	2399	tags=100%, list=79%, signal=21%	27416/57743/214597/140740/223696/53600/56322/53333/641376
GOBP_IRON_ION_TRANSPORT	GOBP_IRON_ION_TRANSPORT	GOBP_IRON_ION_TRANSPORT	12	-0.196482	-0.59525	0.937349	0.998965	0.782447	2434	tags=100%, list=80%, signal=20%	27416/74051/231876/12010/17912/67739/14057/236792/67712/22042/12870
GOCC_ORGANELLE_ENVELOPE_LUMEN	GOCC_ORGANELLE_ENVELOPE_LUMEN	GOCC_ORGANELLE_ENVELOPE_LUMEN	30	-0.148848	-0.595016	0.942943	1	0.783257	1255	tags=57%, list=41%, signal=33%	66494/53600/12301/108037/30058/66592/30057/30055/216001/30056/66593/21915/12532/14356/64704/14533/68185
GOBP_REGULATION_OF_MITOCHONDRION_ORGANIZATION	GOBP_REGULATION_OF_MITOCHONDRION_ORGANIZATION	GOBP_REGULATION_OF_MITOCHONDRION_ORGANIZATION	37	-0.141281	-0.587138	0.97377	1	0.783257	298	tags=38%, list=10%, signal=35%	66592/15251/22042/20787/66980/214952/70186/56749/12028/216869/99890/64704/76854/64113
GOBP_PYRUVATE_METABOLIC_PROCESS	GOBP_PYRUVATE_METABOLIC_PROCESS	GOBP_PYRUVATE_METABOLIC_PROCESS	30	-0.145184	-0.580372	0.951952	1	0.783257	1009	tags=40%, list=33%, signal=27%	15251/18641/68837/72141/110119/21991/56716/14635/74551/74246/18605/72106
GOBP_POSITIVE_REGULATION_OF_HISTONE_MODIFICATION	GOBP_POSITIVE_REGULATION_OF_HISTONE_MODIFICATION	GOBP_POSITIVE_REGULATION_OF_HISTONE_MODIFICATION	27	-0.152769	-0.5793	0.962963	1	0.783257	2568	tags=63%, list=85%, signal=10%	93762/22385/51869/69188/66511/56200/20937/228829/80748/12189/22433/13433/20787/101867/110052/52463/27632
GOBP_RESPONSE_TO_UV	GOBP_RESPONSE_TO_UV	GOBP_RESPONSE_TO_UV	37	-0.138856	-0.577058	0.97377	1	0.783257	788	tags=32%, list=26%, signal=24%	67967/12028/18538/67738/68026/230484/52033/18971/21857/73181/11826/69723
GOBP_CELLULAR_RESPONSE_TO_CORTICOSTEROID_STIMULUS	GOBP_CELLULAR_RESPONSE_TO_CORTICOSTEROID_STIMULUS	GOBP_CELLULAR_RESPONSE_TO_CORTICOSTEROID_STIMULUS	13	-0.188582	-0.57525	0.960298	1	0.783257	464	tags=38%, list=15%, signal=33%	72508/83383/74551/11826/76854
GOBP_MITOTIC_CYTOKINESIS	GOBP_MITOTIC_CYTOKINESIS	GOBP_MITOTIC_CYTOKINESIS	34	-0.140074	-0.574526	0.969325	1	0.783257	1250	tags=53%, list=41%, signal=31%	26934/18817/13605/66616/13852/23922/20877/71819/52276/53413/11799/108907/12615/240641/102058/69028/208092/68953
GOBP_OLEFINIC_COMPOUND_METABOLIC_PROCESS	GOBP_OLEFINIC_COMPOUND_METABOLIC_PROCESS	GOBP_OLEFINIC_COMPOUND_METABOLIC_PROCESS	11	-0.192222	-0.564877	0.959427	1	0.783257	737	tags=36%, list=24%, signal=28%	13653/78925/70451/67442
GOBP_CENTRIOLE_ASSEMBLY	GOBP_CENTRIOLE_ASSEMBLY	GOBP_CENTRIOLE_ASSEMBLY	16	-0.172603	-0.562155	0.972527	1	0.783257	831	tags=38%, list=27%, signal=27%	20873/99100/246102/69871/319675/68953
GOBP_SPINDLE_LOCALIZATION	GOBP_SPINDLE_LOCALIZATION	GOBP_SPINDLE_LOCALIZATION	15	-0.173902	-0.556749	0.968254	1	0.783257	1222	tags=53%, list=40%, signal=32%	18817/12316/70385/56150/66165/108907/12615/72080
GOBP_REGULATION_OF_PHOSPHOPROTEIN_PHOSPHATASE_ACTIVITY	GOBP_REGULATION_OF_PHOSPHOPROTEIN_PHOSPHATASE_ACTIVITY	GOBP_REGULATION_OF_PHOSPHOPROTEIN_PHOSPHATASE_ACTIVITY	12	-0.182226	-0.552062	0.959036	1	0.783257	1768	tags=83%, list=58%, signal=35%	26936/14678/66849/14673/108954/217124/110854/22027/76497/13003
MP_INCREASED_T_CELL_DERIVED_LYMPHOMA_INCIDENCE	MP_INCREASED_T_CELL_DERIVED_LYMPHOMA_INCIDENCE	MP_INCREASED_T_CELL_DERIVED_LYMPHOMA_INCIDENCE	24	-0.150667	-0.550208	0.965418	1	0.783257	774	tags=33%, list=26%, signal=25%	12580/13653/13555/15270/237877/17350/27354/18971
GOBP_NEGATIVE_REGULATION_OF_PROTEIN_CATABOLIC_PROCESS	GOBP_NEGATIVE_REGULATION_OF_PROTEIN_CATABOLIC_PROCESS	GOBP_NEGATIVE_REGULATION_OF_PROTEIN_CATABOLIC_PROCESS	31	-0.136281	-0.54826	0.963636	1	0.783257	110	tags=19%, list=4%, signal=19%	211323/13121/52033/21857/21859/17754
MP_DECREASED_TUMOR_LATENCY	MP_DECREASED_TUMOR_LATENCY	MP_DECREASED_TUMOR_LATENCY	10	-0.189362	-0.542166	0.955814	1	0.783257	1170	tags=60%, list=39%, signal=37%	12235/12236/16948/17215/13653/27354
GOBP_ESTABLISHMENT_OF_SPINDLE_ORIENTATION	GOBP_ESTABLISHMENT_OF_SPINDLE_ORIENTATION	GOBP_ESTABLISHMENT_OF_SPINDLE_ORIENTATION	10	-0.187666	-0.537311	0.95814	1	0.783257	123	tags=60%, list=4%, signal=58%	18817/70385/56150/66165/12615/72080
GOBP_CYTOSKELETON_DEPENDENT_CYTOKINESIS	GOBP_CYTOSKELETON_DEPENDENT_CYTOKINESIS	GOBP_CYTOSKELETON_DEPENDENT_CYTOKINESIS	37	-0.129166	-0.53679	0.986885	1	0.783257	1250	tags=51%, list=41%, signal=31%	26934/18817/13605/66616/56526/13852/23922/20877/71819/52276/53413/11799/108907/12615/240641/102058/69028/208092/68953
GOCC_COATED_VESICLE	GOCC_COATED_VESICLE	GOCC_COATED_VESICLE	42	-0.122796	-0.536242	0.983766	1	0.783257	173	tags=7%, list=6%, signal=7%	100102/17083/68090
GOBP_SOMATIC_STEM_CELL_POPULATION_MAINTENANCE	GOBP_SOMATIC_STEM_CELL_POPULATION_MAINTENANCE	GOBP_SOMATIC_STEM_CELL_POPULATION_MAINTENANCE	13	-0.175361	-0.534921	0.98263	1	0.783257	77	tags=23%, list=3%, signal=23%	15364/225895/70673
GOBP_MICROTUBULE_DEPOLYMERIZATION	GOBP_MICROTUBULE_DEPOLYMERIZATION	GOBP_MICROTUBULE_DEPOLYMERIZATION	17	-0.159899	-0.532301	0.986702	1	0.783257	68	tags=59%, list=2%, signal=58%	80986/72119/73804/20595/381293/70218/68041/78926/109242/17754
GOBP_RESPONSE_TO_KETONE	GOBP_RESPONSE_TO_KETONE	GOBP_RESPONSE_TO_KETONE	33	-0.129291	-0.525603	0.984326	1	0.783257	97	tags=27%, list=3%, signal=27%	72508/83383/11622/69305/12567/74551/11826/11835/50706
GOMF_TRANSCRIPTION_COREPRESSOR_ACTIVITY	GOMF_TRANSCRIPTION_COREPRESSOR_ACTIVITY	GOMF_TRANSCRIPTION_COREPRESSOR_ACTIVITY	37	-0.125123	-0.519989	0.986885	1	0.783257	420	tags=14%, list=14%, signal=12%	272359/60406/21886/228775/56310
GOBP_MITOTIC_SPINDLE_ASSEMBLY	GOBP_MITOTIC_SPINDLE_ASSEMBLY	GOBP_MITOTIC_SPINDLE_ASSEMBLY	32	-0.1282	-0.515772	0.978261	1	0.783257	1271	tags=56%, list=42%, signal=33%	51810/233406/26934/18817/18005/24061/20877/71819/66165/52276/20842/13006/16551/11799/17865/107995/208092/68953
GOBP_REGULATION_OF_CHROMATIN_ORGANIZATION	GOBP_REGULATION_OF_CHROMATIN_ORGANIZATION	GOBP_REGULATION_OF_CHROMATIN_ORGANIZATION	11	-0.173529	-0.509944	0.97852	1	0.783257	1271	tags=64%, list=42%, signal=37%	51810/217578/12566/13433/666704/17345/52463
GOMF_ORGANIC_ACID_BINDING	GOMF_ORGANIC_ACID_BINDING	GOMF_ORGANIC_ACID_BINDING	25	-0.134667	-0.497459	0.976048	1	0.783257	2622	tags=56%, list=87%, signal=8%	18452/112406/18451/107476/16592/108037/70120/20425/69719/13361/112407/20509/208715/22171
GOMF_ATP_HYDROLYSIS_ACTIVITY	GOMF_ATP_HYDROLYSIS_ACTIVITY	GOMF_ATP_HYDROLYSIS_ACTIVITY	65	-0.10228	-0.489843	1	1	0.783257	1195	tags=45%, list=40%, signal=28%	69192/19687/24061/19718/381293/70218/22027/68278/69716/110033/60530/239273/224742/70472/18861/71819/13006/14211/74142/240641/237877/70099/17350/209737/66821/72151/27406/214901/106344
GOBP_CARBOHYDRATE_CATABOLIC_PROCESS	GOBP_CARBOHYDRATE_CATABOLIC_PROCESS	GOBP_CARBOHYDRATE_CATABOLIC_PROCESS	35	-0.116388	-0.483253	0.990881	1	0.783257	2678	tags=100%, list=89%, signal=12%	14667/15937/56312/13808/12183/108099/11820/16337/17160/12091/16973/57436/15275/14387/328572/13806/18648/18655/11674/53893/56421/16828/15289/15251/18641/68837/72141/110119/21991/56716/14635/74246/18605/72106
GOBP_CELLULAR_ALDEHYDE_METABOLIC_PROCESS	GOBP_CELLULAR_ALDEHYDE_METABOLIC_PROCESS	GOBP_CELLULAR_ALDEHYDE_METABOLIC_PROCESS	14	-0.152441	-0.483185	0.982323	1	0.783257	2567	tags=57%, list=85%, signal=9%	11674/17252/15926/216134/21991/68977/70451/57028
GOMF_TRANSCRIPTION_COREGULATOR_ACTIVITY	GOMF_TRANSCRIPTION_COREGULATOR_ACTIVITY	GOMF_TRANSCRIPTION_COREGULATOR_ACTIVITY	110	-0.0802501	-0.419607	1	1	0.783257	263	tags=7%, list=9%, signal=7%	14173/170826/21886/11792/228775/56310/70673/19183
GOBP_HORMONE_BIOSYNTHETIC_PROCESS	GOBP_HORMONE_BIOSYNTHETIC_PROCESS	GOBP_HORMONE_BIOSYNTHETIC_PROCESS	13	-0.131353	-0.400679	1	1	0.783257	1039	tags=46%, list=34%, signal=30%	15490/15251/13653/78925/13360/20856
GOCC_NUCLEAR_MATRIX	GOCC_NUCLEAR_MATRIX	GOCC_NUCLEAR_MATRIX	32	-0.0937615	-0.377219	1	1	0.783257	1674	tags=69%, list=55%, signal=31%	18148/53379/19357/56070/73192/11737/16906/68094/71514/51810/76936/12144/24061/228005/20842/13006/18140/69719/108000/18968/18294/12606
GOBP_RIBOSE_PHOSPHATE_BIOSYNTHETIC_PROCESS	GOBP_RIBOSE_PHOSPHATE_BIOSYNTHETIC_PROCESS	GOBP_RIBOSE_PHOSPHATE_BIOSYNTHETIC_PROCESS	33	0.0937111	0.319743	0.998536	1	0.783257	366	tags=9%, list=12%, signal=8%	230103/11717/11486
GOBP_CELLULAR_MACROMOLECULE_CATABOLIC_PROCESS	GOBP_CELLULAR_MACROMOLECULE_CATABOLIC_PROCESS	GOBP_CELLULAR_MACROMOLECULE_CATABOLIC_PROCESS	203	0.0863493	0.391148	1	1	0.783257	768	tags=21%, list=25%, signal=17%	71816/66371/12389/56460/21804/100037283/72446/56489/66889/239337/81904/22393/53376/209200/68867/66597/13132/15511/109901/20620/100342/74646/17246/12457/66725/448987/17131/224836/72194/79043/27373/237353/109689/75234/29864/103213/74256/76959/107305/15258/56736/22695
GOBP_REGULATION_OF_HISTONE_MODIFICATION	GOBP_REGULATION_OF_HISTONE_MODIFICATION	GOBP_REGULATION_OF_HISTONE_MODIFICATION	41	0.111903	0.398002	1	1	0.783257	55	tags=2%, list=2%, signal=2%	18113
GOMF_DIOXYGENASE_ACTIVITY	GOMF_DIOXYGENASE_ACTIVITY	GOMF_DIOXYGENASE_ACTIVITY	15	0.143857	0.402048	0.99359	1	0.783257	1210	tags=53%, list=40%, signal=32%	227696/14789/320595/230674/214899/75605/18984/216850
GOBP_REGULATION_OF_HISTONE_DEACETYLATION	GOBP_REGULATION_OF_HISTONE_DEACETYLATION	GOBP_REGULATION_OF_HISTONE_DEACETYLATION	12	0.156719	0.409904	0.993186	1	0.783257	976	tags=42%, list=32%, signal=28%	18760/66725/18854/68943/214899
GOBP_REGULATION_OF_PROTEIN_IMPORT_INTO_NUCLEUS	GOBP_REGULATION_OF_PROTEIN_IMPORT_INTO_NUCLEUS	GOBP_REGULATION_OF_PROTEIN_IMPORT_INTO_NUCLEUS	12	0.158254	0.413922	0.993186	1	0.783257	853	tags=33%, list=28%, signal=24%	18753/18760/18767/16480
GOBP_VENTRICULAR_SYSTEM_DEVELOPMENT	GOBP_VENTRICULAR_SYSTEM_DEVELOPMENT	GOBP_VENTRICULAR_SYSTEM_DEVELOPMENT	10	0.16749	0.41456	0.991259	1	0.783257	241	tags=10%, list=8%, signal=9%	53883
GOBP_POSITIVE_REGULATION_OF_CELL_CYCLE	GOBP_POSITIVE_REGULATION_OF_CELL_CYCLE	GOBP_POSITIVE_REGULATION_OF_CELL_CYCLE	103	0.0984646	0.414795	1	1	0.783257	127	tags=3%, list=4%, signal=3%	21752/12223/22418
GOCC_KINESIN_COMPLEX	GOCC_KINESIN_COMPLEX	GOCC_KINESIN_COMPLEX	13	0.157039	0.421631	0.984975	1	0.783257	2552	tags=100%, list=84%, signal=16%	16574/16582/16593/16561/16553/16562/73804/381293/70218/110033/71819/240641/209737
GOMF_HYDROLASE_ACTIVITY_ACTING_ON_ACID_ANHYDRIDES	GOMF_HYDROLASE_ACTIVITY_ACTING_ON_ACID_ANHYDRIDES	GOMF_HYDROLASE_ACTIVITY_ACTING_ON_ACID_ANHYDRIDES	133	0.0974877	0.424707	1	1	0.783257	514	tags=13%, list=17%, signal=11%	667214/11857/226421/11307/22152/223881/21822/16574/73991/74411/353211/19341/15511/74772/27410/21354/15944
GOBP_CYTOKINESIS	GOBP_CYTOKINESIS	GOBP_CYTOKINESIS	53	0.11435	0.426792	0.995769	1	0.783257	129	tags=4%, list=4%, signal=4%	66371/19200
GOCC_NUCLEAR_ENVELOPE	GOCC_NUCLEAR_ENVELOPE	GOCC_NUCLEAR_ENVELOPE	106	0.100935	0.427073	1	1	0.783257	517	tags=11%, list=17%, signal=10%	380711/66371/11816/94040/211666/68119/217353/64009/74411/228608/269180/14873
GOCC_CYTOPLASMIC_MICROTUBULE	GOCC_CYTOPLASMIC_MICROTUBULE	GOCC_CYTOPLASMIC_MICROTUBULE	18	0.147395	0.430744	0.990506	1	0.783257	131	tags=6%, list=4%, signal=5%	229474
GOBP_VESICLE_TARGETING	GOBP_VESICLE_TARGETING	GOBP_VESICLE_TARGETING	15	0.15515	0.433609	0.990385	1	0.783257	2558	tags=100%, list=85%, signal=16%	52639/66482/76510/75914/207425/210998/76707/56418/67511/105782/68861/77038/53413/102058/50907
GOBP_ENERGY_DERIVATION_BY_OXIDATION_OF_ORGANIC_COMPOUNDS	GOBP_ENERGY_DERIVATION_BY_OXIDATION_OF_ORGANIC_COMPOUNDS	GOBP_ENERGY_DERIVATION_BY_OXIDATION_OF_ORGANIC_COMPOUNDS	52	0.116542	0.435413	0.997199	1	0.783257	213	tags=6%, list=7%, signal=5%	54646/20411/239017
GOBP_RESPONSE_TO_OSMOTIC_STRESS	GOBP_RESPONSE_TO_OSMOTIC_STRESS	GOBP_RESPONSE_TO_OSMOTIC_STRESS	17	0.154302	0.444063	0.990415	1	0.783257	345	tags=12%, list=11%, signal=10%	12752/26903
GOBP_THYMUS_DEVELOPMENT	GOBP_THYMUS_DEVELOPMENT	GOBP_THYMUS_DEVELOPMENT	10	0.179524	0.444346	0.98951	1	0.783257	528	tags=20%, list=17%, signal=17%	56532/15205
GOCC_CELL_DIVISION_SITE	GOCC_CELL_DIVISION_SITE	GOCC_CELL_DIVISION_SITE	18	0.154073	0.45026	0.990506	1	0.783257	129	tags=6%, list=4%, signal=5%	19200
GOMF_ZINC_ION_BINDING	GOMF_ZINC_ION_BINDING	GOMF_ZINC_ION_BINDING	115	0.105673	0.451409	0.998782	1	0.783257	927	tags=32%, list=31%, signal=23%	21892/14633/58251/73713/23794/80985/13527/51902/11486/54447/66597/12153/58223/110521/58522/17246/228880/212168/224836/21753/320595/12876/231712/217166/74256/18412/17318/230674/27361/237339/76580/22670/94092/17127/13437/64383/18854
GOBP_MAINTENANCE_OF_PROTEIN_LOCALIZATION_IN_ORGANELLE	GOBP_MAINTENANCE_OF_PROTEIN_LOCALIZATION_IN_ORGANELLE	GOBP_MAINTENANCE_OF_PROTEIN_LOCALIZATION_IN_ORGANELLE	11	0.176178	0.452128	0.981132	1	0.783257	2494	tags=100%, list=82%, signal=18%	64009/18854/68943/15275/77053/223697/21402/66913/51810/231070/105785
GOBP_RETROGRADE_VESICLE_MEDIATED_TRANSPORT_GOLGI_TO_ENDOPLASMIC_RETICULUM	GOBP_RETROGRADE_VESICLE_MEDIATED_TRANSPORT_GOLGI_TO_ENDOPLASMIC_RETICULUM	GOBP_RETROGRADE_VESICLE_MEDIATED_TRANSPORT_GOLGI_TO_ENDOPLASMIC_RETICULUM	11	0.176178	0.452128	0.981132	1	0.783257	2494	tags=100%, list=82%, signal=18%	11981/76895/78610/16562/66913/67458/76983/56305/67023/59042/105785
GOMF_PROTEIN_PHOSPHATASE_REGULATOR_ACTIVITY	GOMF_PROTEIN_PHOSPHATASE_REGULATOR_ACTIVITY	GOMF_PROTEIN_PHOSPHATASE_REGULATOR_ACTIVITY	16	0.159292	0.455448	0.989028	1	0.783257	1337	tags=56%, list=44%, signal=32%	241289/17872/52040/18518/231876/100169/66849/14673/51792
GOBP_REGULATION_OF_ERYTHROCYTE_DIFFERENTIATION	GOBP_REGULATION_OF_ERYTHROCYTE_DIFFERENTIATION	GOBP_REGULATION_OF_ERYTHROCYTE_DIFFERENTIATION	10	0.184191	0.455896	0.982517	1	0.783257	223	tags=10%, list=7%, signal=9%	17096
GOMF_CYTOSKELETAL_MOTOR_ACTIVITY	GOMF_CYTOSKELETAL_MOTOR_ACTIVITY	GOMF_CYTOSKELETAL_MOTOR_ACTIVITY	25	0.142333	0.456762	0.989521	1	0.783257	2598	tags=100%, list=86%, signal=14%	216459/16574/360013/71602/16582/17886/77579/16561/17925/16553/17912/17913/16562/13424/73804/270163/381293/70218/229841/110033/71819/16551/240641/209737/109242
GOBP_CHROMATIN_ORGANIZATION	GOBP_CHROMATIN_ORGANIZATION	GOBP_CHROMATIN_ORGANIZATION	125	0.106301	0.457758	1	1	0.783257	133	tags=3%, list=4%, signal=3%	12577/319172/17984/381404
GOBP_GLUCOSE_METABOLIC_PROCESS	GOBP_GLUCOSE_METABOLIC_PROCESS	GOBP_GLUCOSE_METABOLIC_PROCESS	52	0.122548	0.457853	0.995798	1	0.783257	202	tags=6%, list=7%, signal=5%	18113/58801/20411
GOBP_PROTEIN_TETRAMERIZATION	GOBP_PROTEIN_TETRAMERIZATION	GOBP_PROTEIN_TETRAMERIZATION	12	0.17511	0.458007	0.97615	1	0.783257	1152	tags=50%, list=38%, signal=31%	107869/11820/18763/19305/58231/228983
GOCC_MICROTUBULE_ASSOCIATED_COMPLEX	GOCC_MICROTUBULE_ASSOCIATED_COMPLEX	GOCC_MICROTUBULE_ASSOCIATED_COMPLEX	33	0.134749	0.459766	0.991215	1	0.783257	51	tags=3%, list=2%, signal=3%	11475
GOBP_MICROTUBULE_ORGANIZING_CENTER_ORGANIZATION	GOBP_MICROTUBULE_ORGANIZING_CENTER_ORGANIZATION	GOBP_MICROTUBULE_ORGANIZING_CENTER_ORGANIZATION	43	0.12788	0.459838	0.995714	1	0.783257	537	tags=14%, list=18%, signal=12%	66371/58251/381979/93737/20620/12695
GOBP_ENDOPLASMIC_RETICULUM_ORGANIZATION	GOBP_ENDOPLASMIC_RETICULUM_ORGANIZATION	GOBP_ENDOPLASMIC_RETICULUM_ORGANIZATION	20	0.152777	0.46116	0.984448	1	0.783257	2269	tags=95%, list=75%, signal=24%	73991/66725/66270/319740/23943/19305/12390/231580/68585/54208/224727/72265/236792/70361/414077/69605/14792/67023/67767
GOBP_LUNG_EPITHELIUM_DEVELOPMENT	GOBP_LUNG_EPITHELIUM_DEVELOPMENT	GOBP_LUNG_EPITHELIUM_DEVELOPMENT	10	0.186733	0.462188	0.982517	1	0.783257	2462	tags=100%, list=81%, signal=19%	14178/52377/72007/74155/22601/18028/67996/26396/15364/13360
GOCC_CULLIN_RING_UBIQUITIN_LIGASE_COMPLEX	GOCC_CULLIN_RING_UBIQUITIN_LIGASE_COMPLEX	GOCC_CULLIN_RING_UBIQUITIN_LIGASE_COMPLEX	33	0.136263	0.464931	0.991215	1	0.783257	770	tags=30%, list=25%, signal=23%	67731/66822/74646/212168/448987/72194/79043/242736/73828/13803
GOBP_GENERATION_OF_PRECURSOR_METABOLITES_AND_ENERGY	GOBP_GENERATION_OF_PRECURSOR_METABOLITES_AND_ENERGY	GOBP_GENERATION_OF_PRECURSOR_METABOLITES_AND_ENERGY	80	0.11583	0.466381	1	1	0.783257	213	tags=6%, list=7%, signal=6%	54646/13056/107747/20411/239017
GOMF_MONOSACCHARIDE_BINDING	GOMF_MONOSACCHARIDE_BINDING	GOMF_MONOSACCHARIDE_BINDING	19	0.157382	0.466511	0.979463	1	0.783257	116	tags=5%, list=4%, signal=5%	20344
GOBP_PROTEIN_TARGETING	GOBP_PROTEIN_TARGETING	GOBP_PROTEIN_TARGETING	54	0.124675	0.469112	0.998609	1	0.783257	1007	tags=39%, list=33%, signal=26%	20296/20661/70605/14360/13830/66725/12297/216363/100504663/107305/11735/20660/224824/14567/26422/57743/11426/18854/19305/68943/100494
GOBP_TRANSITION_METAL_ION_TRANSPORT	GOBP_TRANSITION_METAL_ION_TRANSPORT	GOBP_TRANSITION_METAL_ION_TRANSPORT	18	0.161464	0.471857	0.984177	1	0.783257	2076	tags=94%, list=69%, signal=30%	21452/58235/27416/74051/231876/18704/12010/17912/11774/67739/14228/14057/236792/20529/68427/67712/22042
GOCC_MICROTUBULE	GOCC_MICROTUBULE	GOCC_MICROTUBULE	110	0.111026	0.472593	1	1	0.783257	553	tags=15%, list=18%, signal=12%	66371/110380/229474/11816/22152/27428/26903/54354/16574/76686/231858/213575/235180/20866/78177/58522
GOCC_PROTEIN_KINASE_COMPLEX	GOCC_PROTEIN_KINASE_COMPLEX	GOCC_PROTEIN_KINASE_COMPLEX	39	0.133556	0.475635	0.992888	1	0.783257	836	tags=31%, list=28%, signal=23%	69635/11481/108079/12575/230784/108099/12443/22241/21813/19108/69131/16337
GOBP_PURINE_NUCLEOSIDE_DIPHOSPHATE_METABOLIC_PROCESS	GOBP_PURINE_NUCLEOSIDE_DIPHOSPHATE_METABOLIC_PROCESS	GOBP_PURINE_NUCLEOSIDE_DIPHOSPHATE_METABOLIC_PROCESS	27	0.146211	0.479667	0.982301	1	0.783257	836	tags=33%, list=28%, signal=24%	108079/11717/15937/56312/13808/12183/108099/11820/16337
GOBP_REGULATION_OF_HORMONE_METABOLIC_PROCESS	GOBP_REGULATION_OF_HORMONE_METABOLIC_PROCESS	GOBP_REGULATION_OF_HORMONE_METABOLIC_PROCESS	11	0.187142	0.480266	0.972556	1	0.783257	669	tags=27%, list=22%, signal=21%	218461/13132/12286
GOMF_2_OXOGLUTARATE_DEPENDENT_DIOXYGENASE_ACTIVITY	GOMF_2_OXOGLUTARATE_DEPENDENT_DIOXYGENASE_ACTIVITY	GOMF_2_OXOGLUTARATE_DEPENDENT_DIOXYGENASE_ACTIVITY	13	0.18048	0.484568	0.973289	1	0.783257	1022	tags=46%, list=34%, signal=31%	227696/14789/320595/230674/214899/75605
GOMF_PROTEIN_HETERODIMERIZATION_ACTIVITY	GOMF_PROTEIN_HETERODIMERIZATION_ACTIVITY	GOMF_PROTEIN_HETERODIMERIZATION_ACTIVITY	65	0.12533	0.484906	0.995929	1	0.783257	208	tags=6%, list=7%, signal=6%	12389/17777/11307/13819
GOCC_RIBONUCLEOPROTEIN_GRANULE	GOCC_RIBONUCLEOPROTEIN_GRANULE	GOCC_RIBONUCLEOPROTEIN_GRANULE	57	0.12744	0.486905	0.997271	1	0.783257	768	tags=21%, list=25%, signal=16%	381404/209387/13036/108079/64009/12457/100121/29819/230126/11838/18412/22695
GOMF_UBIQUITIN_LIKE_PROTEIN_PEPTIDASE_ACTIVITY	GOMF_UBIQUITIN_LIKE_PROTEIN_PEPTIDASE_ACTIVITY	GOMF_UBIQUITIN_LIKE_PROTEIN_PEPTIDASE_ACTIVITY	17	0.169382	0.487463	0.976038	1	0.783257	894	tags=35%, list=30%, signal=25%	53376/224836/99526/74256/70527/78787
GOBP_MICROTUBULE_BASED_MOVEMENT	GOBP_MICROTUBULE_BASED_MOVEMENT	GOBP_MICROTUBULE_BASED_MOVEMENT	71	0.123902	0.48797	0.997351	1	0.783257	248	tags=7%, list=8%, signal=7%	15507/71703/12752/53883/381290
GOMF_PHOSPHATASE_INHIBITOR_ACTIVITY	GOMF_PHOSPHATASE_INHIBITOR_ACTIVITY	GOMF_PHOSPHATASE_INHIBITOR_ACTIVITY	11	0.190433	0.488712	0.972556	1	0.783257	224	tags=9%, list=7%, signal=8%	241289
GOBP_RAC_PROTEIN_SIGNAL_TRANSDUCTION	GOBP_RAC_PROTEIN_SIGNAL_TRANSDUCTION	GOBP_RAC_PROTEIN_SIGNAL_TRANSDUCTION	11	0.190776	0.489593	0.972556	1	0.783257	2450	tags=100%, list=81%, signal=19%	260299/216831/69581/70497/68585/64652/50884/11845/83767/13860/13169
GOCC_NUCLEAR_PORE	GOCC_NUCLEAR_PORE	GOCC_NUCLEAR_PORE	30	0.14784	0.489795	0.982063	1	0.783257	83	tags=3%, list=3%, signal=3%	66371
GOBP_POSITIVE_REGULATION_OF_CELLULAR_AMIDE_METABOLIC_PROCESS	GOBP_POSITIVE_REGULATION_OF_CELLULAR_AMIDE_METABOLIC_PROCESS	GOBP_POSITIVE_REGULATION_OF_CELLULAR_AMIDE_METABOLIC_PROCESS	46	0.134478	0.489805	0.989914	1	0.783257	594	tags=17%, list=20%, signal=14%	11816/11307/18753/21825/53357/100342/13838/16210
GOBP_FATTY_ACID_CATABOLIC_PROCESS	GOBP_FATTY_ACID_CATABOLIC_PROCESS	GOBP_FATTY_ACID_CATABOLIC_PROCESS	15	0.1754	0.490205	0.980769	1	0.783257	101	tags=7%, list=3%, signal=6%	64899
GOCC_FIBRILLAR_CENTER	GOCC_FIBRILLAR_CENTER	GOCC_FIBRILLAR_CENTER	41	0.13876	0.493524	0.988539	1	0.783257	135	tags=5%, list=4%, signal=5%	74202/107765
GOBP_SINGLE_FERTILIZATION	GOBP_SINGLE_FERTILIZATION	GOBP_SINGLE_FERTILIZATION	20	0.165212	0.498696	0.972006	1	0.783257	1244	tags=55%, list=41%, signal=33%	12659/232664/15511/18791/17304/16400/75605/17886/12380/54608/22022
GOCC_UBIQUITIN_LIGASE_COMPLEX	GOCC_UBIQUITIN_LIGASE_COMPLEX	GOCC_UBIQUITIN_LIGASE_COMPLEX	58	0.130343	0.499629	0.993225	1	0.783257	1371	tags=55%, list=45%, signal=31%	67731/383295/66822/74646/212168/448987/72194/79043/75234/29864/242736/73828/56736/13803/69587/75785/76580/74334/230796/30945/16151/13194/224826/320808/22210/59003/23802/20747/103583/50755/98193/71833
GOBP_SPERMATID_DIFFERENTIATION	GOBP_SPERMATID_DIFFERENTIATION	GOBP_SPERMATID_DIFFERENTIATION	22	0.163836	0.501867	0.978261	1	0.783257	2533	tags=100%, list=84%, signal=16%	19294/232664/15512/319953/93736/100048534/110147/54608/22210/28114/15081/74360/380773/77254/69716/15463/237911/12028/320244/97165/21357/17427
GOBP_CELLULAR_RESPONSE_TO_STRESS	GOBP_CELLULAR_RESPONSE_TO_STRESS	GOBP_CELLULAR_RESPONSE_TO_STRESS	480	0.103908	0.502022	1	1	0.783257	568	tags=15%, list=19%, signal=14%	14063/21752/15507/16149/22361/12389/12490/22418/107765/665113/12752/11816/58801/12803/20315/56532/13819/12955/11555/69635/17096/19268/72446/19261/56489/224014/142980/56807/140577/17309/19252/381979/66214/18753/15368/14219/21825/26427/26903/108079/11910/22393/52639/209200/23882/13836/58804/77128/54636/63953/66597/12575/330177/18760/13132/15937/53357/15511/74347/74772/20620/52377/99470/14360/13838/…
GOCC_NEURON_PROJECTION_MEMBRANE	GOCC_NEURON_PROJECTION_MEMBRANE	GOCC_NEURON_PROJECTION_MEMBRANE	14	0.184101	0.50385	0.978548	1	0.783257	1187	tags=57%, list=39%, signal=35%	20392/54393/16337/269060/68151/19876/57436/13823
GOMF_PHOSPHATASE_REGULATOR_ACTIVITY	GOMF_PHOSPHATASE_REGULATOR_ACTIVITY	GOMF_PHOSPHATASE_REGULATOR_ACTIVITY	18	0.172592	0.504379	0.977848	1	0.783257	1337	tags=56%, list=44%, signal=31%	241289/329251/17872/52040/18518/231876/100169/66849/14673/51792
GOBP_CELLULAR_RESPONSE_TO_STEROID_HORMONE_STIMULUS	GOBP_CELLULAR_RESPONSE_TO_STEROID_HORMONE_STIMULUS	GOBP_CELLULAR_RESPONSE_TO_STEROID_HORMONE_STIMULUS	39	0.143353	0.510524	0.978663	1	0.783257	780	tags=28%, list=26%, signal=21%	77889/67731/67488/77128/13132/12953/20779/75547/56736/22695/228545
GOBP_REGULATION_OF_PROTEIN_DEPHOSPHORYLATION	GOBP_REGULATION_OF_PROTEIN_DEPHOSPHORYLATION	GOBP_REGULATION_OF_PROTEIN_DEPHOSPHORYLATION	17	0.177693	0.511379	0.971246	1	0.783257	1319	tags=59%, list=44%, signal=33%	18753/12953/52065/17872/18518/68943/26936/14678/66849/14673
GOMF_FIBROBLAST_GROWTH_FACTOR_BINDING	GOMF_FIBROBLAST_GROWTH_FACTOR_BINDING	GOMF_FIBROBLAST_GROWTH_FACTOR_BINDING	10	0.20673	0.511684	0.95979	1	0.783257	933	tags=40%, list=31%, signal=28%	21825/16410/14182/116701
GOBP_PROGRAMMED_CELL_DEATH_INVOLVED_IN_CELL_DEVELOPMENT	GOBP_PROGRAMMED_CELL_DEATH_INVOLVED_IN_CELL_DEVELOPMENT	GOBP_PROGRAMMED_CELL_DEATH_INVOLVED_IN_CELL_DEVELOPMENT	10	0.208756	0.516698	0.956294	1	0.783257	168	tags=10%, list=6%, signal=9%	12803
GOCC_CLEAVAGE_FURROW	GOCC_CLEAVAGE_FURROW	GOCC_CLEAVAGE_FURROW	15	0.184895	0.51674	0.972756	1	0.783257	129	tags=7%, list=4%, signal=6%	19200
GOBP_SULFUR_COMPOUND_BIOSYNTHETIC_PROCESS	GOBP_SULFUR_COMPOUND_BIOSYNTHETIC_PROCESS	GOBP_SULFUR_COMPOUND_BIOSYNTHETIC_PROCESS	14	0.189537	0.518726	0.970297	1	0.783257	883	tags=43%, list=29%, signal=30%	211666/107869/64451/27273/59031/78752
GOBP_MESODERM_DEVELOPMENT	GOBP_MESODERM_DEVELOPMENT	GOBP_MESODERM_DEVELOPMENT	27	0.16084	0.527659	0.970501	1	0.783257	1389	tags=67%, list=46%, signal=36%	22418/11481/13836/14182/65960/11426/17127/21677/68151/21676/16825/216850/17684/224143/269878/14043/22601/50493
GOBP_NEGATIVE_REGULATION_OF_MITOCHONDRION_ORGANIZATION	GOBP_NEGATIVE_REGULATION_OF_MITOCHONDRION_ORGANIZATION	GOBP_NEGATIVE_REGULATION_OF_MITOCHONDRION_ORGANIZATION	11	0.206038	0.52876	0.945111	1	0.783257	2404	tags=100%, list=79%, signal=21%	15937/12050/68943/66092/26949/11740/66494/12176/56295/22042/216869
GOBP_REGULATION_OF_CENTRIOLE_REPLICATION	GOBP_REGULATION_OF_CENTRIOLE_REPLICATION	GOBP_REGULATION_OF_CENTRIOLE_REPLICATION	10	0.21364	0.528787	0.956294	1	0.783257	497	tags=20%, list=16%, signal=17%	58251/20620
GOBP_CHROMATIN_REMODELING	GOBP_CHROMATIN_REMODELING	GOBP_CHROMATIN_REMODELING	79	0.131585	0.530035	0.994832	1	0.783257	133	tags=4%, list=4%, signal=4%	12577/17984/381404
GOBP_REGULATION_OF_PHOSPHOLIPID_METABOLIC_PROCESS	GOBP_REGULATION_OF_PHOSPHOLIPID_METABOLIC_PROCESS	GOBP_REGULATION_OF_PHOSPHOLIPID_METABOLIC_PROCESS	15	0.190647	0.532817	0.967949	1	0.783257	1233	tags=60%, list=41%, signal=36%	18753/27410/18590/26457/12334/11305/20280/170749/210376
GOBP_NUCLEOSIDE_PHOSPHATE_BIOSYNTHETIC_PROCESS	GOBP_NUCLEOSIDE_PHOSPHATE_BIOSYNTHETIC_PROCESS	GOBP_NUCLEOSIDE_PHOSPHATE_BIOSYNTHETIC_PROCESS	40	0.149941	0.533446	0.972934	1	0.783257	366	tags=10%, list=12%, signal=9%	107477/230103/11717/11486
GOBP_PROTEIN_LOCALIZATION_TO_ENDOPLASMIC_RETICULUM	GOBP_PROTEIN_LOCALIZATION_TO_ENDOPLASMIC_RETICULUM	GOBP_PROTEIN_LOCALIZATION_TO_ENDOPLASMIC_RETICULUM	14	0.195915	0.536181	0.963696	1	0.783257	1581	tags=79%, list=52%, signal=38%	66725/17872/57743/11426/93739/100494/68585/140740/224727/66913/72265
GOBP_NUCLEUS_ORGANIZATION	GOBP_NUCLEUS_ORGANIZATION	GOBP_NUCLEUS_ORGANIZATION	40	0.151034	0.537334	0.968661	1	0.783257	150	tags=5%, list=5%, signal=5%	66371/19294
GOBP_MODIFICATION_DEPENDENT_MACROMOLECULE_CATABOLIC_PROCESS	GOBP_MODIFICATION_DEPENDENT_MACROMOLECULE_CATABOLIC_PROCESS	GOBP_MODIFICATION_DEPENDENT_MACROMOLECULE_CATABOLIC_PROCESS	132	0.123782	0.538469	0.996441	1	0.783257	765	tags=23%, list=25%, signal=18%	71816/66371/12389/21804/66889/22393/53376/209200/68867/66597/13132/15511/20620/74646/17246/66725/448987/17131/224836/72194/79043/27373/237353/109689/75234/29864/74256/76959/107305/15258/56736
GOBP_POSITIVE_REGULATION_OF_DNA_REPLICATION	GOBP_POSITIVE_REGULATION_OF_DNA_REPLICATION	GOBP_POSITIVE_REGULATION_OF_DNA_REPLICATION	17	0.188156	0.54149	0.953674	1	0.783257	119	tags=6%, list=4%, signal=6%	14633
GOBP_REGULATION_OF_ATP_METABOLIC_PROCESS	GOBP_REGULATION_OF_ATP_METABOLIC_PROCESS	GOBP_REGULATION_OF_ATP_METABOLIC_PROCESS	15	0.194362	0.543199	0.958333	1	0.783257	836	tags=40%, list=28%, signal=29%	108079/15937/56312/108099/11820/16337
GOBP_POSITIVE_REGULATION_OF_CELL_CYCLE_PHASE_TRANSITION	GOBP_POSITIVE_REGULATION_OF_CELL_CYCLE_PHASE_TRANSITION	GOBP_POSITIVE_REGULATION_OF_CELL_CYCLE_PHASE_TRANSITION	32	0.159723	0.543207	0.969118	1	0.783257	38	tags=3%, list=1%, signal=3%	21752
GOBP_REGULATION_OF_STEROID_METABOLIC_PROCESS	GOBP_REGULATION_OF_STEROID_METABOLIC_PROCESS	GOBP_REGULATION_OF_STEROID_METABOLIC_PROCESS	30	0.164642	0.545459	0.971599	1	0.783257	272	tags=10%, list=9%, signal=9%	11816/11307/218461
GOBP_PROTEIN_LOCALIZATION_TO_ORGANELLE	GOBP_PROTEIN_LOCALIZATION_TO_ORGANELLE	GOBP_PROTEIN_LOCALIZATION_TO_ORGANELLE	203	0.120449	0.545615	0.998874	1	0.783257	751	tags=21%, list=25%, signal=17%	21752/319172/12322/665113/20963/58801/14735/70762/17309/18753/81904/54354/108079/20661/209200/545156/65969/64009/12575/18760/74347/74772/50523/83924/12953/14360/20779/17246/66725/230784/103743/52065/16878/105844/216363/12876/21808/100504663/103213/18412/11820/107305/17318
GOBP_ELECTRON_TRANSPORT_CHAIN	GOBP_ELECTRON_TRANSPORT_CHAIN	GOBP_ELECTRON_TRANSPORT_CHAIN	16	0.190973	0.54603	0.956113	1	0.783257	160	tags=6%, list=5%, signal=6%	13056
GOBP_MICROTUBULE_CYTOSKELETON_ORGANIZATION	GOBP_MICROTUBULE_CYTOSKELETON_ORGANIZATION	GOBP_MICROTUBULE_CYTOSKELETON_ORGANIZATION	160	0.123691	0.546546	1	1	0.783257	553	tags=14%, list=18%, signal=12%	381175/66371/12389/70737/217325/12955/22152/70762/58251/381979/11603/26903/108079/72823/76686/93737/15511/20620/12695/78177/68339/58522
GOBP_GASTRULATION	GOBP_GASTRULATION	GOBP_GASTRULATION	41	0.155398	0.552702	0.967049	1	0.783257	1389	tags=66%, list=46%, signal=36%	22418/19252/11481/13836/240672/16402/16410/21813/14182/65960/11426/17127/14268/12832/68151/16973/102693/16825/216850/224143/269878/327826/14043/12831/14784/76707/50493
GOMF_TRANSCRIPTION_COACTIVATOR_ACTIVITY	GOMF_TRANSCRIPTION_COACTIVATOR_ACTIVITY	GOMF_TRANSCRIPTION_COACTIVATOR_ACTIVITY	68	0.142504	0.556542	0.985155	1	0.783257	495	tags=13%, list=16%, signal=11%	64899/107765/21804/209387/54132/67488/22762/66597/270118
GOBP_NEUROBLAST_PROLIFERATION	GOBP_NEUROBLAST_PROLIFERATION	GOBP_NEUROBLAST_PROLIFERATION	23	0.179482	0.558432	0.96124	1	0.783257	42	tags=4%, list=1%, signal=4%	242620
GOBP_STEROID_HORMONE_MEDIATED_SIGNALING_PATHWAY	GOBP_STEROID_HORMONE_MEDIATED_SIGNALING_PATHWAY	GOBP_STEROID_HORMONE_MEDIATED_SIGNALING_PATHWAY	30	0.169416	0.561276	0.96562	1	0.783257	780	tags=30%, list=26%, signal=22%	77889/67488/77128/13132/12953/20779/75547/56736/228545
GOMF_MOLECULAR_CARRIER_ACTIVITY	GOMF_MOLECULAR_CARRIER_ACTIVITY	GOMF_MOLECULAR_CARRIER_ACTIVITY	10	0.227472	0.563023	0.931818	0.995661	0.779859	221	tags=10%, list=7%, signal=9%	21452
GOBP_MITOCHONDRIAL_MEMBRANE_ORGANIZATION	GOBP_MITOCHONDRIAL_MEMBRANE_ORGANIZATION	GOBP_MITOCHONDRIAL_MEMBRANE_ORGANIZATION	27	0.171621	0.563026	0.957227	1	0.783257	156	tags=7%, list=5%, signal=7%	12322/58801
GOBP_RESPONSE_TO_NERVE_GROWTH_FACTOR	GOBP_RESPONSE_TO_NERVE_GROWTH_FACTOR	GOBP_RESPONSE_TO_NERVE_GROWTH_FACTOR	10	0.227533	0.563173	0.931818	0.995661	0.779859	1607	tags=80%, list=53%, signal=38%	15205/18049/12064/76089/77480/13660/107746/11845
GOCC_LIPID_DROPLET	GOCC_LIPID_DROPLET	GOCC_LIPID_DROPLET	24	0.179158	0.563838	0.955725	1	0.783257	177	tags=8%, list=6%, signal=8%	12389/70152
GOMF_RIBONUCLEOTIDE_BINDING	GOMF_RIBONUCLEOTIDE_BINDING	GOMF_RIBONUCLEOTIDE_BINDING	391	0.118671	0.567244	1	1	0.783257	628	tags=17%, list=21%, signal=15%	11475/15162/18578/12322/77590/665113/20963/226421/230103/11307/58233/56532/94180/69635/17096/22152/240505/70762/243659/381290/56489/21682/223881/11981/21822/381979/18753/11481/21817/18715/108079/52163/545156/13836/20112/13139/50770/73991/330177/18760/19341/108960/15511/74772/20620/29869/50523/27410/21354/15944/99470/14360/13838/20779/21745/12305/12709/66725/18481/26357/223775/64294/360013/52065/1…
GOBP_REGULATION_OF_TELOMERASE_ACTIVITY	GOBP_REGULATION_OF_TELOMERASE_ACTIVITY	GOBP_REGULATION_OF_TELOMERASE_ACTIVITY	15	0.203255	0.568052	0.945513	1	0.783257	927	tags=33%, list=31%, signal=23%	231440/20779/328417/219150/18854
GOBP_MONOCARBOXYLIC_ACID_CATABOLIC_PROCESS	GOBP_MONOCARBOXYLIC_ACID_CATABOLIC_PROCESS	GOBP_MONOCARBOXYLIC_ACID_CATABOLIC_PROCESS	18	0.194597	0.568686	0.947785	1	0.783257	1174	tags=61%, list=39%, signal=38%	64899/232174/230784/14085/56357/80911/19305/11409/20280/54608/66887
MP_DECREASED_CIRCULATING_TUMOR_NECROSIS_FACTOR_LEVEL	MP_DECREASED_CIRCULATING_TUMOR_NECROSIS_FACTOR_LEVEL	MP_DECREASED_CIRCULATING_TUMOR_NECROSIS_FACTOR_LEVEL	10	0.229952	0.569161	0.93007	0.995336	0.779604	614	tags=30%, list=20%, signal=24%	14066/108960/217344
GOBP_POSITIVE_REGULATION_OF_TOR_SIGNALING	GOBP_POSITIVE_REGULATION_OF_TOR_SIGNALING	GOBP_POSITIVE_REGULATION_OF_TOR_SIGNALING	11	0.222296	0.570482	0.919383	0.992127	0.777091	2355	tags=100%, list=78%, signal=22%	83924/107173/78757/268933/22284/68441/66508/72124/22433/219024/56716
GOBP_REGULATION_OF_MUSCLE_HYPERTROPHY	GOBP_REGULATION_OF_MUSCLE_HYPERTROPHY	GOBP_REGULATION_OF_MUSCLE_HYPERTROPHY	10	0.231547	0.573108	0.928322	0.995336	0.779604	359	tags=20%, list=12%, signal=18%	381290/67731
GOBP_POSITIVE_REGULATION_OF_CELL_CYCLE_PROCESS	GOBP_POSITIVE_REGULATION_OF_CELL_CYCLE_PROCESS	GOBP_POSITIVE_REGULATION_OF_CELL_CYCLE_PROCESS	77	0.143337	0.574653	0.983161	1	0.783257	127	tags=4%, list=4%, signal=4%	21752/12223/22418
GOCC_SNARE_COMPLEX	GOCC_SNARE_COMPLEX	GOCC_SNARE_COMPLEX	10	0.232172	0.574657	0.928322	0.995336	0.779604	2325	tags=100%, list=77%, signal=23%	74732/67474/53331/53334/56418/67826/13852/67023/53611/20909
GOMF_SNAP_RECEPTOR_ACTIVITY	GOMF_SNAP_RECEPTOR_ACTIVITY	GOMF_SNAP_RECEPTOR_ACTIVITY	10	0.232172	0.574657	0.928322	0.995336	0.779604	2325	tags=100%, list=77%, signal=23%	74732/67474/53331/53334/56418/67826/13852/67023/53611/20909
GOBP_NEGATIVE_REGULATION_OF_ORGANELLE_ASSEMBLY	GOBP_NEGATIVE_REGULATION_OF_ORGANELLE_ASSEMBLY	GOBP_NEGATIVE_REGULATION_OF_ORGANELLE_ASSEMBLY	13	0.215308	0.578077	0.926544	0.995336	0.779604	971	tags=46%, list=32%, signal=31%	235180/56312/66725/225020/18519/68943
GOBP_CELL_CYCLE_PHASE_TRANSITION	GOBP_CELL_CYCLE_PHASE_TRANSITION	GOBP_CELL_CYCLE_PHASE_TRANSITION	152	0.13224	0.578833	0.997655	1	0.783257	336	tags=8%, list=11%, signal=7%	14199/12577/21752/66371/12322/20296/381290/381979/66214/433938/93695/18715
GOBP_NEGATIVE_REGULATION_OF_MRNA_METABOLIC_PROCESS	GOBP_NEGATIVE_REGULATION_OF_MRNA_METABOLIC_PROCESS	GOBP_NEGATIVE_REGULATION_OF_MRNA_METABOLIC_PROCESS	30	0.174875	0.579362	0.952167	1	0.783257	2021	tags=93%, list=67%, signal=31%	56460/56489/100342/12457/103213/22695/20924/22057/140486/17164/18148/53379/14105/13211/56215/233908/15388/77134/56403/70439/51810/15384/108014/230257/67996/110809/11991/225027
GOBP_MICROTUBULE_POLYMERIZATION_OR_DEPOLYMERIZATION	GOBP_MICROTUBULE_POLYMERIZATION_OR_DEPOLYMERIZATION	GOBP_MICROTUBULE_POLYMERIZATION_OR_DEPOLYMERIZATION	29	0.176298	0.579986	0.956391	1	0.783257	762	tags=28%, list=25%, signal=21%	12389/12955/26903/76686/58522/54126/17318/380969
GOBP_ALPHA_AMINO_ACID_METABOLIC_PROCESS	GOBP_ALPHA_AMINO_ACID_METABOLIC_PROCESS	GOBP_ALPHA_AMINO_ACID_METABOLIC_PROCESS	31	0.173706	0.581932	0.958333	1	0.783257	438	tags=16%, list=14%, signal=14%	12752/242669/381290/214579/107869
GOBP_GLUCOSE_CATABOLIC_PROCESS	GOBP_GLUCOSE_CATABOLIC_PROCESS	GOBP_GLUCOSE_CATABOLIC_PROCESS	11	0.226941	0.582403	0.903945	0.981936	0.769108	2341	tags=100%, list=77%, signal=23%	13808/16973/15275/13806/18655/11674/56421/16828/18641/68837/21991
GOBP_POSITIVE_REGULATION_OF_HISTONE_ACETYLATION	GOBP_POSITIVE_REGULATION_OF_HISTONE_ACETYLATION	GOBP_POSITIVE_REGULATION_OF_HISTONE_ACETYLATION	10	0.235384	0.582605	0.926573	0.995336	0.779604	1908	tags=90%, list=63%, signal=33%	16878/109689/11820/22378/17913/93762/22385/56200/12189
GOBP_REGULATION_OF_SPINDLE_ORGANIZATION	GOBP_REGULATION_OF_SPINDLE_ORGANIZATION	GOBP_REGULATION_OF_SPINDLE_ORGANIZATION	18	0.199504	0.583025	0.94462	1	0.783257	83	tags=6%, list=3%, signal=5%	66371
GOBP_GLYCOSYL_COMPOUND_METABOLIC_PROCESS	GOBP_GLYCOSYL_COMPOUND_METABOLIC_PROCESS	GOBP_GLYCOSYL_COMPOUND_METABOLIC_PROCESS	11	0.227603	0.584102	0.903945	0.981936	0.769108	585	tags=27%, list=19%, signal=22%	66848/11486/26357
GOBP_PROTEIN_MODIFICATION_BY_SMALL_PROTEIN_CONJUGATION_OR_REMOVAL	GOBP_PROTEIN_MODIFICATION_BY_SMALL_PROTEIN_CONJUGATION_OR_REMOVAL	GOBP_PROTEIN_MODIFICATION_BY_SMALL_PROTEIN_CONJUGATION_OR_REMOVAL	149	0.133814	0.584342	0.994145	1	0.783257	931	tags=31%, list=31%, signal=22%	71816/12389/209387/13819/80985/26903/54354/22393/67731/53376/209200/68867/66597/18230/66822/74646/14360/58522/17246/66725/448987/17131/224836/99526/237353/109689/75234/29864/103213/18049/74256/18412/70527/56736/13803/228545/69587/67150/75785/76580/22670/72345/78787/22214/78889/59009
GOCC_GOLGI_ASSOCIATED_VESICLE	GOCC_GOLGI_ASSOCIATED_VESICLE	GOCC_GOLGI_ASSOCIATED_VESICLE	26	0.179843	0.584547	0.942136	1	0.783257	953	tags=38%, list=32%, signal=27%	20661/238988/65969/66725/11820/54160/74325/17760/74051/16004
GOBP_HEPATICOBILIARY_SYSTEM_DEVELOPMENT	GOBP_HEPATICOBILIARY_SYSTEM_DEVELOPMENT	GOBP_HEPATICOBILIARY_SYSTEM_DEVELOPMENT	30	0.177028	0.586493	0.949178	1	0.783257	1056	tags=50%, list=35%, signal=33%	12808/15368/11486/18792/54725/15205/12443/239719/17127/12633/18763/16004/12394/17295/17158
GOCC_GOLGI_CISTERNA	GOCC_GOLGI_CISTERNA	GOCC_GOLGI_CISTERNA	15	0.209946	0.586754	0.927885	0.995336	0.779604	475	tags=20%, list=16%, signal=17%	20442/73991/14964
GOBP_NEGATIVE_REGULATION_OF_MICROTUBULE_POLYMERIZATION_OR_DEPOLYMERIZATION	GOBP_NEGATIVE_REGULATION_OF_MICROTUBULE_POLYMERIZATION_OR_DEPOLYMERIZATION	GOBP_NEGATIVE_REGULATION_OF_MICROTUBULE_POLYMERIZATION_OR_DEPOLYMERIZATION	14	0.215337	0.589336	0.929043	0.995336	0.779604	751	tags=36%, list=25%, signal=27%	26903/76686/58522/54126/17318
GOBP_CELLULAR_RESPONSE_TO_OSMOTIC_STRESS	GOBP_CELLULAR_RESPONSE_TO_OSMOTIC_STRESS	GOBP_CELLULAR_RESPONSE_TO_OSMOTIC_STRESS	11	0.230288	0.590993	0.900515	0.981042	0.768409	345	tags=18%, list=11%, signal=16%	12752/26903
GOBP_DNA_BIOSYNTHETIC_PROCESS	GOBP_DNA_BIOSYNTHETIC_PROCESS	GOBP_DNA_BIOSYNTHETIC_PROCESS	63	0.1536	0.592468	0.966262	1	0.783257	304	tags=10%, list=10%, signal=9%	21752/107765/231440/19252/66214/14219
GOBP_NEGATIVE_REGULATION_OF_OSTEOBLAST_DIFFERENTIATION	GOBP_NEGATIVE_REGULATION_OF_OSTEOBLAST_DIFFERENTIATION	GOBP_NEGATIVE_REGULATION_OF_OSTEOBLAST_DIFFERENTIATION	17	0.205923	0.592621	0.926518	0.995336	0.779604	1242	tags=71%, list=41%, signal=42%	50766/12457/56233/14182/72007/65960/17127/16973/22057/29806/17966/15903
GOBP_REGULATION_OF_HISTONE_ACETYLATION	GOBP_REGULATION_OF_HISTONE_ACETYLATION	GOBP_REGULATION_OF_HISTONE_ACETYLATION	14	0.216871	0.593536	0.925743	0.995336	0.779604	2372	tags=100%, list=78%, signal=22%	16878/109689/11820/22378/17913/93762/13018/22385/69188/56200/12189/22160/110052/69009
GOBP_CIRCADIAN_RHYTHM	GOBP_CIRCADIAN_RHYTHM	GOBP_CIRCADIAN_RHYTHM	51	0.159591	0.594078	0.973164	1	0.783257	723	tags=25%, list=24%, signal=20%	245537/17777/108079/11486/53376/12953/12457/17691/14102/27373/381413/217166/18049
GOBP_NON_MEMBRANE_BOUNDED_ORGANELLE_ASSEMBLY	GOBP_NON_MEMBRANE_BOUNDED_ORGANELLE_ASSEMBLY	GOBP_NON_MEMBRANE_BOUNDED_ORGANELLE_ASSEMBLY	117	0.139007	0.594567	0.99514	1	0.783257	236	tags=6%, list=8%, signal=6%	16669/15162/66371/24131/93689/98932/58251
GOBP_RIBONUCLEOSIDE_MONOPHOSPHATE_METABOLIC_PROCESS	GOBP_RIBONUCLEOSIDE_MONOPHOSPHATE_METABOLIC_PROCESS	GOBP_RIBONUCLEOSIDE_MONOPHOSPHATE_METABOLIC_PROCESS	11	0.231686	0.59458	0.900515	0.981042	0.768409	366	tags=18%, list=12%, signal=16%	11717/11486
GOBP_CELL_CYCLE_G2_M_PHASE_TRANSITION	GOBP_CELL_CYCLE_G2_M_PHASE_TRANSITION	GOBP_CELL_CYCLE_G2_M_PHASE_TRANSITION	49	0.161882	0.594764	0.958333	1	0.783257	83	tags=4%, list=3%, signal=4%	14199/66371
GOBP_REGULATION_OF_EMBRYONIC_DEVELOPMENT	GOBP_REGULATION_OF_EMBRYONIC_DEVELOPMENT	GOBP_REGULATION_OF_EMBRYONIC_DEVELOPMENT	18	0.203659	0.595168	0.939873	1	0.783257	570	tags=22%, list=19%, signal=18%	16775/16776/15205/12457
GOCC_MIDBODY	GOCC_MIDBODY	GOCC_MIDBODY	57	0.15599	0.595982	0.961801	1	0.783257	163	tags=5%, list=5%, signal=5%	66371/171580/14007
GOBP_NEGATIVE_REGULATION_OF_DNA_BINDING_TRANSCRIPTION_FACTOR_ACTIVITY	GOBP_NEGATIVE_REGULATION_OF_DNA_BINDING_TRANSCRIPTION_FACTOR_ACTIVITY	GOBP_NEGATIVE_REGULATION_OF_DNA_BINDING_TRANSCRIPTION_FACTOR_ACTIVITY	34	0.174081	0.597304	0.928994	0.995336	0.779604	773	tags=35%, list=26%, signal=27%	17984/15368/22393/108960/15205/56312/17131/17691/109689/74256/69601/21672
GOBP_MICROTUBULE_POLYMERIZATION	GOBP_MICROTUBULE_POLYMERIZATION	GOBP_MICROTUBULE_POLYMERIZATION	14	0.218334	0.597538	0.920792	0.992775	0.777598	91	tags=7%, list=3%, signal=7%	12389
GOBP_OSTEOBLAST_DIFFERENTIATION	GOBP_OSTEOBLAST_DIFFERENTIATION	GOBP_OSTEOBLAST_DIFFERENTIATION	55	0.158269	0.598127	0.966667	1	0.783257	1060	tags=42%, list=35%, signal=28%	20666/14633/114249/26427/11481/13836/18760/50766/268935/12457/102657/16007/56233/14182/72007/54393/65960/17127/16973/268396/68728/381629/16477
GOMF_MODIFICATION_DEPENDENT_PROTEIN_BINDING	GOMF_MODIFICATION_DEPENDENT_PROTEIN_BINDING	GOMF_MODIFICATION_DEPENDENT_PROTEIN_BINDING	34	0.174446	0.598558	0.928994	0.995336	0.779604	2373	tags=97%, list=78%, signal=21%	17096/56489/228880/320595/18412/11735/230674/18854/214899/16151/69459/195018/244666/68420/14312/269523/224727/59035/12648/94232/12419/22791/69188/17688/103136/71735/270627/58186/75746/18140/101867/69009/76044
GOBP_REGULATION_OF_INTRACELLULAR_STEROID_HORMONE_RECEPTOR_SIGNALING_PATHWAY	GOBP_REGULATION_OF_INTRACELLULAR_STEROID_HORMONE_RECEPTOR_SIGNALING_PATHWAY	GOBP_REGULATION_OF_INTRACELLULAR_STEROID_HORMONE_RECEPTOR_SIGNALING_PATHWAY	18	0.204909	0.598821	0.939873	1	0.783257	899	tags=39%, list=30%, signal=27%	77889/13132/12953/20779/56736/228545/12064
GOBP_ORGANELLE_FUSION	GOBP_ORGANELLE_FUSION	GOBP_ORGANELLE_FUSION	39	0.168189	0.598972	0.941679	1	0.783257	172	tags=8%, list=6%, signal=7%	66371/12752/226421
GOBP_POSITIVE_REGULATION_OF_MITOTIC_CELL_CYCLE_PHASE_TRANSITION	GOBP_POSITIVE_REGULATION_OF_MITOTIC_CELL_CYCLE_PHASE_TRANSITION	GOBP_POSITIVE_REGULATION_OF_MITOTIC_CELL_CYCLE_PHASE_TRANSITION	27	0.183131	0.600787	0.930678	0.995336	0.779604	38	tags=4%, list=1%, signal=4%	21752
GOBP_OVULATION_CYCLE	GOBP_OVULATION_CYCLE	GOBP_OVULATION_CYCLE	14	0.22006	0.602263	0.919142	0.992127	0.777091	956	tags=50%, list=32%, signal=34%	19275/20779/19288/109689/30953/20397/12394
GOBP_MYELOID_CELL_HOMEOSTASIS	GOBP_MYELOID_CELL_HOMEOSTASIS	GOBP_MYELOID_CELL_HOMEOSTASIS	48	0.164713	0.602846	0.954023	1	0.783257	360	tags=12%, list=12%, signal=11%	18578/13819/17096/20296/15368/11717
GOBP_EMBRYONIC_SKELETAL_SYSTEM_MORPHOGENESIS	GOBP_EMBRYONIC_SKELETAL_SYSTEM_MORPHOGENESIS	GOBP_EMBRYONIC_SKELETAL_SYSTEM_MORPHOGENESIS	18	0.207501	0.606397	0.931962	0.995661	0.779859	268	tags=11%, list=9%, signal=10%	20666/216795
GOMF_DEUBIQUITINASE_ACTIVITY	GOMF_DEUBIQUITINASE_ACTIVITY	GOMF_DEUBIQUITINASE_ACTIVITY	16	0.213073	0.609219	0.907524	0.984739	0.771304	894	tags=38%, list=30%, signal=27%	53376/224836/99526/74256/70527/78787
GOCC_ENDOPEPTIDASE_COMPLEX	GOCC_ENDOPEPTIDASE_COMPLEX	GOCC_ENDOPEPTIDASE_COMPLEX	18	0.208722	0.609965	0.93038	0.995336	0.779604	423	tags=17%, list=14%, signal=14%	15507/18792/14066
GOBP_POSITIVE_REGULATION_OF_MEIOTIC_CELL_CYCLE	GOBP_POSITIVE_REGULATION_OF_MEIOTIC_CELL_CYCLE	GOBP_POSITIVE_REGULATION_OF_MEIOTIC_CELL_CYCLE	10	0.246972	0.611287	0.910839	0.987282	0.773296	127	tags=10%, list=4%, signal=10%	22418
GOBP_REGULATION_OF_GENERATION_OF_PRECURSOR_METABOLITES_AND_ENERGY	GOBP_REGULATION_OF_GENERATION_OF_PRECURSOR_METABOLITES_AND_ENERGY	GOBP_REGULATION_OF_GENERATION_OF_PRECURSOR_METABOLITES_AND_ENERGY	24	0.195081	0.613948	0.932824	0.996233	0.780307	742	tags=29%, list=25%, signal=22%	54646/20411/108079/15937/56312/108099/11820
GOMF_ADENYL_NUCLEOTIDE_BINDING	GOMF_ADENYL_NUCLEOTIDE_BINDING	GOMF_ADENYL_NUCLEOTIDE_BINDING	330	0.130339	0.61464	1	1	0.783257	662	tags=18%, list=22%, signal=16%	11475/15162/18578/12322/77590/665113/20963/230103/11307/58233/56532/94180/69635/17096/240505/70762/243659/381290/56489/21682/11981/381979/18753/11481/18715/108079/52163/545156/13836/20112/13139/50770/330177/18760/108960/15511/74772/20620/29869/50523/27410/21354/99470/14360/13838/20779/21745/12305/12709/66725/18481/26357/223775/64294/360013/17691/11303/27373/15512/76500/56217
GOBP_CYTOKINETIC_PROCESS	GOBP_CYTOKINETIC_PROCESS	GOBP_CYTOKINETIC_PROCESS	18	0.210987	0.616583	0.922468	0.993879	0.778463	83	tags=6%, list=3%, signal=5%	66371
GOMF_OXIDOREDUCTASE_ACTIVITY	GOMF_OXIDOREDUCTASE_ACTIVITY	GOMF_OXIDOREDUCTASE_ACTIVITY	138	0.141553	0.616647	0.991774	1	0.783257	425	tags=13%, list=14%, signal=12%	214593/171580/13056/107747/22329/239017/59010/102294/15368/227696/211666/211389/12763/104009/214579/232174/114664/14789
GOBP_MONOSACCHARIDE_METABOLIC_PROCESS	GOBP_MONOSACCHARIDE_METABOLIC_PROCESS	GOBP_MONOSACCHARIDE_METABOLIC_PROCESS	68	0.158022	0.617146	0.959514	1	0.783257	202	tags=7%, list=7%, signal=7%	18113/77590/66848/58801/20411
GOMF_MICROTUBULE_BINDING	GOMF_MICROTUBULE_BINDING	GOMF_MICROTUBULE_BINDING	61	0.161122	0.619973	0.960598	1	0.783257	553	tags=18%, list=18%, signal=15%	70737/229474/12955/70762/58251/26903/16574/76686/20866/68339/58522
GOBP_POSITIVE_REGULATION_OF_STEROID_BIOSYNTHETIC_PROCESS	GOBP_POSITIVE_REGULATION_OF_STEROID_BIOSYNTHETIC_PROCESS	GOBP_POSITIVE_REGULATION_OF_STEROID_BIOSYNTHETIC_PROCESS	10	0.250812	0.620793	0.905594	0.982996	0.769939	712	tags=30%, list=24%, signal=23%	11307/13132/217166
GOBP_KIDNEY_MORPHOGENESIS	GOBP_KIDNEY_MORPHOGENESIS	GOBP_KIDNEY_MORPHOGENESIS	20	0.205872	0.62143	0.894246	0.979929	0.767536	637	tags=30%, list=21%, signal=24%	114249/16776/15205/66725/14260/16878
GOMF_INTRAMOLECULAR_OXIDOREDUCTASE_ACTIVITY	GOMF_INTRAMOLECULAR_OXIDOREDUCTASE_ACTIVITY	GOMF_INTRAMOLECULAR_OXIDOREDUCTASE_ACTIVITY	12	0.23761	0.621479	0.897785	0.981042	0.768409	382	tags=17%, list=13%, signal=15%	171508/104009
GOBP_NEGATIVE_REGULATION_OF_PHOSPHATASE_ACTIVITY	GOBP_NEGATIVE_REGULATION_OF_PHOSPHATASE_ACTIVITY	GOBP_NEGATIVE_REGULATION_OF_PHOSPHATASE_ACTIVITY	11	0.242656	0.622733	0.876501	0.97145	0.760895	831	tags=36%, list=27%, signal=26%	241289/12953/21808/17872
GOBP_ER_NUCLEUS_SIGNALING_PATHWAY	GOBP_ER_NUCLEUS_SIGNALING_PATHWAY	GOBP_ER_NUCLEUS_SIGNALING_PATHWAY	11	0.242867	0.623273	0.876501	0.97145	0.760895	2293	tags=100%, list=76%, signal=24%	22393/23802/244373/13665/108954/20788/11911/14792/226144/20787/231070
GOCC_NUCLEAR_MEMBRANE	GOCC_NUCLEAR_MEMBRANE	GOCC_NUCLEAR_MEMBRANE	55	0.164956	0.6234	0.954167	1	0.783257	517	tags=16%, list=17%, signal=14%	380711/94040/68119/217353/64009/74411/228608/269180/14873
GOMF_METHYLATED_HISTONE_BINDING	GOMF_METHYLATED_HISTONE_BINDING	GOMF_METHYLATED_HISTONE_BINDING	17	0.216755	0.623796	0.908946	0.98558	0.771963	2373	tags=100%, list=78%, signal=22%	228880/320595/230674/214899/195018/12648/12419/69188/17688/103136/71735/270627/75746/18140/101867/69009/76044
GOBP_REGULATION_OF_MITOTIC_CELL_CYCLE	GOBP_REGULATION_OF_MITOTIC_CELL_CYCLE	GOBP_REGULATION_OF_MITOTIC_CELL_CYCLE	151	0.1422	0.623904	0.987194	1	0.783257	341	tags=8%, list=11%, signal=7%	14199/12577/21752/12223/66371/67874/20296/381979/66214/93695/18715/15228
GOMF_GUANYL_NUCLEOTIDE_BINDING	GOMF_GUANYL_NUCLEOTIDE_BINDING	GOMF_GUANYL_NUCLEOTIDE_BINDING	72	0.157908	0.624455	0.961792	1	0.783257	848	tags=28%, list=28%, signal=20%	226421/230103/69635/22152/223881/21822/21817/73991/19341/15944/66725/52065/20130/106572/66922/224624/11841/69581/16337/68724
GOBP_NERVE_DEVELOPMENT	GOBP_NERVE_DEVELOPMENT	GOBP_NERVE_DEVELOPMENT	14	0.228767	0.626091	0.894389	0.979929	0.767536	1257	tags=79%, list=42%, signal=46%	22329/20346/15205/78286/18049/12064/20720/240725/17684/16202/230857
GOMF_ACTIVE_TRANSMEMBRANE_TRANSPORTER_ACTIVITY	GOMF_ACTIVE_TRANSMEMBRANE_TRANSPORTER_ACTIVITY	GOMF_ACTIVE_TRANSMEMBRANE_TRANSPORTER_ACTIVITY	51	0.168306	0.62652	0.949153	1	0.783257	628	tags=22%, list=21%, signal=17%	20513/11307/381290/12557/170756/11931/74772/27410/21354/26357/11303
GOMF_POLYUBIQUITIN_MODIFICATION_DEPENDENT_PROTEIN_BINDING	GOMF_POLYUBIQUITIN_MODIFICATION_DEPENDENT_PROTEIN_BINDING	GOMF_POLYUBIQUITIN_MODIFICATION_DEPENDENT_PROTEIN_BINDING	10	0.253455	0.627333	0.895105	0.980338	0.767857	1561	tags=80%, list=52%, signal=39%	56489/18412/16151/69459/244666/269523/224727/94232
GOBP_REGULATION_OF_CENTROSOME_CYCLE	GOBP_REGULATION_OF_CENTROSOME_CYCLE	GOBP_REGULATION_OF_CENTROSOME_CYCLE	21	0.206673	0.627768	0.923913	0.994732	0.779131	236	tags=10%, list=8%, signal=9%	66371/58251
MP_INCREASED_LIVER_TUMOR_INCIDENCE	MP_INCREASED_LIVER_TUMOR_INCIDENCE	MP_INCREASED_LIVER_TUMOR_INCIDENCE	11	0.24524	0.629363	0.874786	0.97145	0.760895	1908	tags=91%, list=63%, signal=34%	18792/14085/19305/23802/20742/20655/19211/215114/12235/12189
GOBP_RESPONSE_TO_TOXIC_SUBSTANCE	GOBP_RESPONSE_TO_TOXIC_SUBSTANCE	GOBP_RESPONSE_TO_TOXIC_SUBSTANCE	24	0.201145	0.633033	0.914504	0.988793	0.774479	1200	tags=54%, list=40%, signal=33%	12460/56312/26357/14102/21672/23876/13078/68943/13885/12359/17250/11669/67247
GOBP_NEGATIVE_REGULATION_OF_NF_KAPPAB_TRANSCRIPTION_FACTOR_ACTIVITY	GOBP_NEGATIVE_REGULATION_OF_NF_KAPPAB_TRANSCRIPTION_FACTOR_ACTIVITY	GOBP_NEGATIVE_REGULATION_OF_NF_KAPPAB_TRANSCRIPTION_FACTOR_ACTIVITY	14	0.231584	0.6338	0.886139	0.975236	0.763861	1047	tags=50%, list=35%, signal=33%	108960/109689/74256/69601/21672/13078/12359
GOCC_RUFFLE	GOCC_RUFFLE	GOCC_RUFFLE	42	0.177232	0.634375	0.929395	0.995336	0.779604	1253	tags=60%, list=41%, signal=35%	12808/108897/107351/20779/22003/227753/16402/67220/16410/65970/97287/19271/12927/11426/211652/109711/20975/16412/18720/17886/18803/240185/22350/17925/13043
GOMF_STEROL_BINDING	GOMF_STEROL_BINDING	GOMF_STEROL_BINDING	14	0.232681	0.636803	0.884488	0.974804	0.763522	1472	tags=79%, list=49%, signal=41%	79196/52857/12520/11749/20280/228983/100273/71720/244373/18023/67963
GOBP_ORGANIC_HYDROXY_COMPOUND_CATABOLIC_PROCESS	GOBP_ORGANIC_HYDROXY_COMPOUND_CATABOLIC_PROCESS	GOBP_ORGANIC_HYDROXY_COMPOUND_CATABOLIC_PROCESS	10	0.257655	0.637729	0.879371	0.972188	0.761473	970	tags=50%, list=32%, signal=34%	11816/16329/14085/17161/20975
GOBP_PROTEASOMAL_PROTEIN_CATABOLIC_PROCESS	GOBP_PROTEASOMAL_PROTEIN_CATABOLIC_PROCESS	GOBP_PROTEASOMAL_PROTEIN_CATABOLIC_PROCESS	106	0.150761	0.637892	0.973269	1	0.783257	770	tags=26%, list=25%, signal=20%	71816/12389/11816/58801/22393/68867/66597/13132/15511/20620/52377/94190/74646/17246/56312/66725/448987/17131/72194/79043/27373/237353/109689/75234/217166/69601/56736/13803
GOBP_RESPONSE_TO_GAMMA_RADIATION	GOBP_RESPONSE_TO_GAMMA_RADIATION	GOBP_RESPONSE_TO_GAMMA_RADIATION	13	0.237774	0.638395	0.874791	0.97145	0.760895	1039	tags=46%, list=34%, signal=30%	12955/12575/17246/18854/18950/22596
GOBP_MICROTUBULE_ORGANIZING_CENTER_LOCALIZATION	GOBP_MICROTUBULE_ORGANIZING_CENTER_LOCALIZATION	GOBP_MICROTUBULE_ORGANIZING_CENTER_LOCALIZATION	14	0.233632	0.639406	0.881188	0.973138	0.762218	1377	tags=71%, list=46%, signal=39%	72823/64009/76895/234686/67771/319565/22350/13383/77053/223697
GOBP_POSITIVE_REGULATION_OF_PROTEIN_ACETYLATION	GOBP_POSITIVE_REGULATION_OF_PROTEIN_ACETYLATION	GOBP_POSITIVE_REGULATION_OF_PROTEIN_ACETYLATION	19	0.215893	0.639951	0.886256	0.975236	0.763861	1066	tags=47%, list=35%, signal=31%	108079/52163/16878/64451/109689/11820/18854/239667/20677
GOBP_RIBONUCLEOSIDE_MONOPHOSPHATE_BIOSYNTHETIC_PROCESS	GOBP_RIBONUCLEOSIDE_MONOPHOSPHATE_BIOSYNTHETIC_PROCESS	GOBP_RIBONUCLEOSIDE_MONOPHOSPHATE_BIOSYNTHETIC_PROCESS	10	0.258834	0.640648	0.879371	0.972188	0.761473	366	tags=20%, list=12%, signal=18%	11717/11486
GOBP_CELLULAR_RESPONSE_TO_HORMONE_STIMULUS	GOBP_CELLULAR_RESPONSE_TO_HORMONE_STIMULUS	GOBP_CELLULAR_RESPONSE_TO_HORMONE_STIMULUS	107	0.151238	0.641235	0.972189	1	0.783257	900	tags=31%, list=30%, signal=22%	12389/64899/12322/20411/77889/19268/18753/108079/67731/67488/19267/77128/13132/50523/107351/12953/20779/75547/27273/106572/217166/109241/56736/22695/20660/19303/228545/26457/19271/16337/12927/12064/14600
GOBP_ANION_TRANSMEMBRANE_TRANSPORT	GOBP_ANION_TRANSMEMBRANE_TRANSPORT	GOBP_ANION_TRANSMEMBRANE_TRANSPORT	34	0.186968	0.641522	0.89645	0.980513	0.767994	346	tags=12%, list=11%, signal=11%	20513/12752/18753/215113
GOBP_EYE_MORPHOGENESIS	GOBP_EYE_MORPHOGENESIS	GOBP_EYE_MORPHOGENESIS	35	0.185376	0.64272	0.900446	0.981042	0.768409	168	tags=9%, list=6%, signal=8%	20666/110380/12803
GOCC_9PLUS2_MOTILE_CILIUM	GOCC_9PLUS2_MOTILE_CILIUM	GOCC_9PLUS2_MOTILE_CILIUM	19	0.217445	0.64455	0.886256	0.975236	0.763861	499	tags=21%, list=16%, signal=18%	381290/13036/11931/26941
GOBP_NEGATIVE_REGULATION_OF_NUCLEOBASE_CONTAINING_COMPOUND_METABOLIC_PROCESS	GOBP_NEGATIVE_REGULATION_OF_NUCLEOBASE_CONTAINING_COMPOUND_METABOLIC_PROCESS	GOBP_NEGATIVE_REGULATION_OF_NUCLEOBASE_CONTAINING_COMPOUND_METABOLIC_PROCESS	314	0.137126	0.645228	0.995736	1	0.783257	414	tags=11%, list=14%, signal=10%	59091/12577/21752/19009/56191/12389/20666/17984/12494/14633/22418/107765/56460/13798/20668/13819/12955/77889/56489/19252/16597/15077/26427/235050/11481/15228/11910/22393/18131/53376/22762/22715/20410/77128
GOBP_RHYTHMIC_PROCESS	GOBP_RHYTHMIC_PROCESS	GOBP_RHYTHMIC_PROCESS	66	0.166194	0.645846	0.944595	1	0.783257	976	tags=39%, list=32%, signal=27%	245537/17777/19275/108079/11486/53376/12953/20779/19288/12457/17691/14102/27373/109689/381413/217166/30953/18049/20397/27419/12064/18854/12394/18519/217732/214899
GOCC_COATED_VESICLE_MEMBRANE	GOCC_COATED_VESICLE_MEMBRANE	GOCC_COATED_VESICLE_MEMBRANE	12	0.247258	0.646713	0.870528	0.96909	0.759047	460	tags=17%, list=15%, signal=14%	20616/13132
GOBP_REGULATION_OF_HISTONE_METHYLATION	GOBP_REGULATION_OF_HISTONE_METHYLATION	GOBP_REGULATION_OF_HISTONE_METHYLATION	20	0.214343	0.646998	0.881804	0.973466	0.762474	55	tags=5%, list=2%, signal=5%	18113
GOBP_CELLULAR_RESPONSE_TO_METAL_ION	GOBP_CELLULAR_RESPONSE_TO_METAL_ION	GOBP_CELLULAR_RESPONSE_TO_METAL_ION	36	0.185539	0.649005	0.908696	0.98558	0.771963	819	tags=33%, list=27%, signal=25%	71111/15368/108079/54153/74772/66725/14102/227753/11735/59287/19141/11513
GOBP_CELLULAR_RESPONSE_TO_CALCIUM_ION	GOBP_CELLULAR_RESPONSE_TO_CALCIUM_ION	GOBP_CELLULAR_RESPONSE_TO_CALCIUM_ION	13	0.241927	0.649548	0.863105	0.966475	0.756999	1060	tags=46%, list=35%, signal=30%	108079/54153/59287/19141/234577/16477
GOBP_ENDOSOME_ORGANIZATION	GOBP_ENDOSOME_ORGANIZATION	GOBP_ENDOSOME_ORGANIZATION	18	0.222692	0.650788	0.889241	0.977075	0.765301	295	tags=11%, list=10%, signal=10%	66371/235633
GOCC_BRUSH_BORDER	GOCC_BRUSH_BORDER	GOCC_BRUSH_BORDER	33	0.190925	0.651439	0.891654	0.978545	0.766453	619	tags=24%, list=20%, signal=19%	70737/17777/65969/26941/12305/26357/18806/360013
GOBP_CELLULAR_RESPONSE_TO_INORGANIC_SUBSTANCE	GOBP_CELLULAR_RESPONSE_TO_INORGANIC_SUBSTANCE	GOBP_CELLULAR_RESPONSE_TO_INORGANIC_SUBSTANCE	44	0.181014	0.654799	0.914163	0.988775	0.774466	1003	tags=41%, list=33%, signal=28%	71111/15368/21825/108079/54153/74772/66725/14102/227753/11735/59287/19141/11513/12927/12633/14268/234577/13385
GOBP_MITOTIC_CELL_CYCLE_PHASE_TRANSITION	GOBP_MITOTIC_CELL_CYCLE_PHASE_TRANSITION	GOBP_MITOTIC_CELL_CYCLE_PHASE_TRANSITION	130	0.150944	0.655185	0.972716	1	0.783257	111	tags=4%, list=4%, signal=4%	14199/12577/21752/66371/12322
GOBP_RNA_STABILIZATION	GOBP_RNA_STABILIZATION	GOBP_RNA_STABILIZATION	18	0.224298	0.655484	0.878165	0.971748	0.761129	768	tags=28%, list=25%, signal=21%	56489/100342/12457/103213/22695
GOBP_REGULATION_OF_CELL_DIVISION	GOBP_REGULATION_OF_CELL_DIVISION	GOBP_REGULATION_OF_CELL_DIVISION	41	0.184865	0.657507	0.911175	0.987295	0.773306	215	tags=7%, list=7%, signal=7%	12223/66371/77889
GOMF_N_ACYLTRANSFERASE_ACTIVITY	GOMF_N_ACYLTRANSFERASE_ACTIVITY	GOMF_N_ACYLTRANSFERASE_ACTIVITY	21	0.216617	0.657971	0.89441	0.979929	0.767536	327	tags=14%, list=11%, signal=13%	17961/269854/21817
GOBP_POST_TRANSCRIPTIONAL_GENE_SILENCING	GOBP_POST_TRANSCRIPTIONAL_GENE_SILENCING	GOBP_POST_TRANSCRIPTIONAL_GENE_SILENCING	11	0.256836	0.659122	0.852487	0.961176	0.752848	163	tags=9%, list=5%, signal=9%	14007
GOBP_APOPTOTIC_MITOCHONDRIAL_CHANGES	GOBP_APOPTOTIC_MITOCHONDRIAL_CHANGES	GOBP_APOPTOTIC_MITOCHONDRIAL_CHANGES	29	0.200354	0.659124	0.884211	0.974804	0.763522	794	tags=34%, list=26%, signal=26%	12322/58801/18715/15937/53357/18793/14102/12050/12368/56772
GOBP_CELLULAR_PROCESS_INVOLVED_IN_REPRODUCTION_IN_MULTICELLULAR_ORGANISM	GOBP_CELLULAR_PROCESS_INVOLVED_IN_REPRODUCTION_IN_MULTICELLULAR_ORGANISM	GOBP_CELLULAR_PROCESS_INVOLVED_IN_REPRODUCTION_IN_MULTICELLULAR_ORGANISM	72	0.167162	0.661048	0.936759	0.998685	0.782228	657	tags=22%, list=22%, signal=18%	71904/381404/19294/230103/20315/74229/232174/20112/232664/20779/19288/100121/29819/230126/109689/15512
GOMF_ACTIVE_ION_TRANSMEMBRANE_TRANSPORTER_ACTIVITY	GOMF_ACTIVE_ION_TRANSMEMBRANE_TRANSPORTER_ACTIVITY	GOMF_ACTIVE_ION_TRANSMEMBRANE_TRANSPORTER_ACTIVITY	29	0.201575	0.663143	0.882707	0.974109	0.762978	488	tags=17%, list=16%, signal=15%	20513/381290/170756/11931/74772
GOBP_CELLULAR_HORMONE_METABOLIC_PROCESS	GOBP_CELLULAR_HORMONE_METABOLIC_PROCESS	GOBP_CELLULAR_HORMONE_METABOLIC_PROCESS	15	0.237738	0.664424	0.855769	0.962777	0.754102	880	tags=40%, list=29%, signal=29%	232174/114664/13132/30953/20397/13078
GOBP_OSTEOBLAST_PROLIFERATION	GOBP_OSTEOBLAST_PROLIFERATION	GOBP_OSTEOBLAST_PROLIFERATION	15	0.237896	0.664867	0.855769	0.962777	0.754102	1060	tags=60%, list=35%, signal=39%	433938/18162/16007/16410/23876/17127/16973/381629/16477
GOBP_ADENYLATE_CYCLASE_INHIBITING_G_PROTEIN_COUPLED_RECEPTOR_SIGNALING_PATHWAY	GOBP_ADENYLATE_CYCLASE_INHIBITING_G_PROTEIN_COUPLED_RECEPTOR_SIGNALING_PATHWAY	GOBP_ADENYLATE_CYCLASE_INHIBITING_G_PROTEIN_COUPLED_RECEPTOR_SIGNALING_PATHWAY	11	0.259239	0.66529	0.842196	0.956413	0.749117	1292	tags=82%, list=43%, signal=47%	83397/18162/381413/11820/54393/192176/19156/11512/14678
GOBP_POSITIVE_REGULATION_OF_FAT_CELL_DIFFERENTIATION	GOBP_POSITIVE_REGULATION_OF_FAT_CELL_DIFFERENTIATION	GOBP_POSITIVE_REGULATION_OF_FAT_CELL_DIFFERENTIATION	17	0.231331	0.665743	0.864217	0.966655	0.757139	1091	tags=59%, list=36%, signal=38%	20668/70717/232430/12457/22695/72007/14013/16973/268396/58231
GOBP_REGULATION_OF_MITOCHONDRIAL_MEMBRANE_POTENTIAL	GOBP_REGULATION_OF_MITOCHONDRIAL_MEMBRANE_POTENTIAL	GOBP_REGULATION_OF_MITOCHONDRIAL_MEMBRANE_POTENTIAL	19	0.224636	0.665866	0.864139	0.966655	0.757139	582	tags=21%, list=19%, signal=17%	58801/68867/20779/66725
GOBP_INTRACELLULAR_RECEPTOR_SIGNALING_PATHWAY	GOBP_INTRACELLULAR_RECEPTOR_SIGNALING_PATHWAY	GOBP_INTRACELLULAR_RECEPTOR_SIGNALING_PATHWAY	39	0.187532	0.667858	0.896159	0.980513	0.767994	557	tags=23%, list=18%, signal=19%	77889/433938/67488/232174/13132/15944/12953/20779/21898
GOBP_ORGANIC_CYCLIC_COMPOUND_CATABOLIC_PROCESS	GOBP_ORGANIC_CYCLIC_COMPOUND_CATABOLIC_PROCESS	GOBP_ORGANIC_CYCLIC_COMPOUND_CATABOLIC_PROCESS	92	0.161152	0.667987	0.956737	1	0.783257	419	tags=14%, list=14%, signal=13%	22240/56460/11816/107747/100037283/72446/56489/15368/81904/11717/11486/65969/114664
GOBP_MICROTUBULE_BASED_PROCESS	GOBP_MICROTUBULE_BASED_PROCESS	GOBP_MICROTUBULE_BASED_PROCESS	206	0.146989	0.668128	0.980942	1	0.783257	553	tags=15%, list=18%, signal=13%	381175/15507/66371/12389/71703/70737/12752/217325/12955/22152/70762/58251/53883/381290/381979/11603/26903/108079/16574/72823/76686/93737/213575/15511/20620/26941/235180/12695/78177/68339/58522
GOBP_ACTIN_NUCLEATION	GOBP_ACTIN_NUCLEATION	GOBP_ACTIN_NUCLEATION	11	0.260586	0.668747	0.838765	0.954295	0.747458	1146	tags=55%, list=38%, signal=34%	93689/14260/227753/67771/56443/56378
GOBP_POSITIVE_REGULATION_OF_RECEPTOR_MEDIATED_ENDOCYTOSIS	GOBP_POSITIVE_REGULATION_OF_RECEPTOR_MEDIATED_ENDOCYTOSIS	GOBP_POSITIVE_REGULATION_OF_RECEPTOR_MEDIATED_ENDOCYTOSIS	15	0.239529	0.669431	0.852564	0.961176	0.752848	836	tags=47%, list=28%, signal=34%	20963/13132/18806/18787/109689/11820/16337
GOBP_REGULATION_OF_INSULIN_RECEPTOR_SIGNALING_PATHWAY	GOBP_REGULATION_OF_INSULIN_RECEPTOR_SIGNALING_PATHWAY	GOBP_REGULATION_OF_INSULIN_RECEPTOR_SIGNALING_PATHWAY	23	0.21542	0.670248	0.877519	0.971748	0.761129	547	tags=26%, list=18%, signal=22%	20411/19268/18753/19267/107351/20779
GOBP_REGULATION_OF_CELL_CYCLE_PHASE_TRANSITION	GOBP_REGULATION_OF_CELL_CYCLE_PHASE_TRANSITION	GOBP_REGULATION_OF_CELL_CYCLE_PHASE_TRANSITION	120	0.156433	0.671726	0.956311	1	0.783257	316	tags=8%, list=10%, signal=8%	14199/12577/21752/66371/20296/381290/381979/66214/433938/93695
GOBP_CELLULAR_AMINO_ACID_METABOLIC_PROCESS	GOBP_CELLULAR_AMINO_ACID_METABOLIC_PROCESS	GOBP_CELLULAR_AMINO_ACID_METABOLIC_PROCESS	41	0.189197	0.672912	0.899713	0.981042	0.768409	438	tags=15%, list=14%, signal=13%	268860/12752/242669/381290/214579/107869
GOBP_STEM_CELL_DIFFERENTIATION	GOBP_STEM_CELL_DIFFERENTIATION	GOBP_STEM_CELL_DIFFERENTIATION	49	0.183434	0.673946	0.91954	0.992127	0.777091	637	tags=24%, list=21%, signal=20%	242620/20666/77889/20346/20347/16776/231858/20361/15205/12558/20353/16878
GOBP_VERY_LONG_CHAIN_FATTY_ACID_METABOLIC_PROCESS	GOBP_VERY_LONG_CHAIN_FATTY_ACID_METABOLIC_PROCESS	GOBP_VERY_LONG_CHAIN_FATTY_ACID_METABOLIC_PROCESS	10	0.272391	0.674203	0.847902	0.960389	0.752231	331	tags=20%, list=11%, signal=18%	94180/66775
GOBP_NEPHRON_DEVELOPMENT	GOBP_NEPHRON_DEVELOPMENT	GOBP_NEPHRON_DEVELOPMENT	34	0.196757	0.67511	0.87426	0.97145	0.760895	358	tags=15%, list=12%, signal=13%	74055/18073/114249/16776/18131
GOBP_MEMBRANE_PROTEIN_ECTODOMAIN_PROTEOLYSIS	GOBP_MEMBRANE_PROTEIN_ECTODOMAIN_PROTEOLYSIS	GOBP_MEMBRANE_PROTEIN_ECTODOMAIN_PROTEOLYSIS	18	0.231936	0.677804	0.856013	0.962777	0.754102	1102	tags=56%, list=36%, signal=36%	11816/80708/27059/11820/59287/208117/11492/11487/17886/21858
GOBP_MODULATION_BY_HOST_OF_SYMBIONT_PROCESS	GOBP_MODULATION_BY_HOST_OF_SYMBIONT_PROCESS	GOBP_MODULATION_BY_HOST_OF_SYMBIONT_PROCESS	12	0.260426	0.681155	0.839864	0.955188	0.748158	580	tags=25%, list=19%, signal=20%	11816/19288/13830
GOBP_REGULATION_OF_MEIOTIC_NUCLEAR_DIVISION	GOBP_REGULATION_OF_MEIOTIC_NUCLEAR_DIVISION	GOBP_REGULATION_OF_MEIOTIC_NUCLEAR_DIVISION	10	0.275419	0.681696	0.837413	0.953824	0.74709	637	tags=30%, list=21%, signal=24%	22418/20112/16878
GOBP_NEGATIVE_REGULATION_OF_PROTEIN_LOCALIZATION	GOBP_NEGATIVE_REGULATION_OF_PROTEIN_LOCALIZATION	GOBP_NEGATIVE_REGULATION_OF_PROTEIN_LOCALIZATION	42	0.190607	0.682249	0.900576	0.981042	0.768409	622	tags=29%, list=21%, signal=23%	11816/70762/218461/52055/14062/13132/50523/66725/223775/103743/217344/52065
GOBP_GOLGI_ORGANIZATION	GOBP_GOLGI_ORGANIZATION	GOBP_GOLGI_ORGANIZATION	21	0.225185	0.683998	0.868012	0.968412	0.758516	691	tags=29%, list=23%, signal=22%	229474/64009/18760/66725/360013/54126
GOBP_CARBOHYDRATE_METABOLIC_PROCESS	GOBP_CARBOHYDRATE_METABOLIC_PROCESS	GOBP_CARBOHYDRATE_METABOLIC_PROCESS	123	0.159497	0.684315	0.951397	1	0.783257	742	tags=26%, list=25%, signal=20%	233549/18113/54646/77590/66848/58801/20411/12659/53625/236285/26903/108079/11910/14667/15937/213819/22619/14873/20779/56312/16329/26357/230784/17691/13808/67980/27273/12183/108099/217166/140481/11820
GOBP_SEXUAL_REPRODUCTION	GOBP_SEXUAL_REPRODUCTION	GOBP_SEXUAL_REPRODUCTION	117	0.160027	0.684474	0.951397	1	0.783257	434	tags=14%, list=14%, signal=12%	214593/71904/381404/19294/230103/20315/12659/14421/16450/74229/18792/232174/20112/54725/64009/232664
GOBP_CELLULAR_RESPONSE_TO_TOPOLOGICALLY_INCORRECT_PROTEIN	GOBP_CELLULAR_RESPONSE_TO_TOPOLOGICALLY_INCORRECT_PROTEIN	GOBP_CELLULAR_RESPONSE_TO_TOPOLOGICALLY_INCORRECT_PROTEIN	28	0.209085	0.684894	0.860606	0.965579	0.756297	985	tags=39%, list=33%, signal=27%	26427/11910/22393/77128/15511/15512/12443/17872/193740/67623/80517
GOCC_INTRINSIC_COMPONENT_OF_GOLGI_MEMBRANE	GOCC_INTRINSIC_COMPONENT_OF_GOLGI_MEMBRANE	GOCC_INTRINSIC_COMPONENT_OF_GOLGI_MEMBRANE	16	0.239883	0.685876	0.835423	0.95227	0.745872	779	tags=44%, list=26%, signal=33%	14421/104009/213819/16848/74442/74102/67510
GOBP_DETOXIFICATION	GOBP_DETOXIFICATION	GOBP_DETOXIFICATION	16	0.239946	0.686054	0.835423	0.95227	0.745872	1445	tags=75%, list=48%, signal=39%	12460/26357/21672/23876/13885/12359/17250/11669/67247/19765/11758/20655
GOBP_CILIUM_ORGANIZATION	GOBP_CILIUM_ORGANIZATION	GOBP_CILIUM_ORGANIZATION	51	0.184531	0.686917	0.902542	0.98143	0.768713	499	tags=18%, list=16%, signal=15%	11567/229474/19294/53883/16776/226251/64009/213575/26941
GOCC_INTRINSIC_COMPONENT_OF_ORGANELLE_MEMBRANE	GOCC_INTRINSIC_COMPONENT_OF_ORGANELLE_MEMBRANE	GOCC_INTRINSIC_COMPONENT_OF_ORGANELLE_MEMBRANE	93	0.165712	0.689035	0.929975	0.995336	0.779604	687	tags=25%, list=23%, signal=20%	71816/71703/12752/56807/14421/26427/66775/22393/104009/74411/170756/14964/19341/74772/213819/21354/20866/16848/74442/66270/74102/319740/52857
GOBP_POSITIVE_REGULATION_OF_NUCLEOBASE_CONTAINING_COMPOUND_METABOLIC_PROCESS	GOBP_POSITIVE_REGULATION_OF_NUCLEOBASE_CONTAINING_COMPOUND_METABOLIC_PROCESS	GOBP_POSITIVE_REGULATION_OF_NUCLEOBASE_CONTAINING_COMPOUND_METABOLIC_PROCESS	401	0.144029	0.689949	0.987474	1	0.783257	414	tags=11%, list=14%, signal=11%	17537/12577/14063/21752/20324/16149/20666/71703/17984/83554/64899/12494/14633/22418/11816/16403/21804/114249/231440/13798/19275/13819/77889/11555/72446/142980/73713/66214/18753/16597/80985/26427/11603/18715/108079/226251/19241/11910/18131/67488/209200/52163/22762/232430/22779/77128
GOMF_HORMONE_BINDING	GOMF_HORMONE_BINDING	GOMF_HORMONE_BINDING	11	0.269674	0.69207	0.811321	0.936617	0.733612	491	tags=27%, list=16%, signal=23%	230103/13036/18162
GOMF_STRUCTURAL_CONSTITUENT_OF_CYTOSKELETON	GOMF_STRUCTURAL_CONSTITUENT_OF_CYTOSKELETON	GOMF_STRUCTURAL_CONSTITUENT_OF_CYTOSKELETON	23	0.222438	0.692083	0.866667	0.967619	0.757895	228	tags=9%, list=8%, signal=8%	17929/22152
GOBP_RESPONSE_TO_REACTIVE_OXYGEN_SPECIES	GOBP_RESPONSE_TO_REACTIVE_OXYGEN_SPECIES	GOBP_RESPONSE_TO_REACTIVE_OXYGEN_SPECIES	48	0.189129	0.692205	0.912356	0.987522	0.773484	773	tags=35%, list=26%, signal=27%	56532/19275/12955/19261/18753/15368/14360/20779/12460/66725/230784/16210/18806/93692/12333/12368/21672
GOBP_CEREBELLAR_PURKINJE_CELL_LAYER_DEVELOPMENT	GOBP_CEREBELLAR_PURKINJE_CELL_LAYER_DEVELOPMENT	GOBP_CEREBELLAR_PURKINJE_CELL_LAYER_DEVELOPMENT	11	0.269889	0.692622	0.809605	0.935823	0.73299	1164	tags=64%, list=38%, signal=39%	73750/12286/319953/27419/77579/16825/19156
GOMF_ATPASE_BINDING	GOMF_ATPASE_BINDING	GOMF_ATPASE_BINDING	22	0.226166	0.692797	0.857143	0.963338	0.754541	487	tags=23%, list=16%, signal=19%	12389/15464/22393/19341/11931
GOBP_REGULATION_OF_VIRAL_PROCESS	GOBP_REGULATION_OF_VIRAL_PROCESS	GOBP_REGULATION_OF_VIRAL_PROCESS	26	0.213496	0.693929	0.862018	0.965612	0.756323	182	tags=12%, list=6%, signal=11%	16149/19294/209387
GOBP_REGULATION_OF_MICROTUBULE_POLYMERIZATION	GOBP_REGULATION_OF_MICROTUBULE_POLYMERIZATION	GOBP_REGULATION_OF_MICROTUBULE_POLYMERIZATION	10	0.280494	0.694259	0.826923	0.94683	0.741612	1082	tags=60%, list=36%, signal=39%	12389/76686/54126/17295/20393/17755
GOBP_TELOMERE_MAINTENANCE_VIA_TELOMERE_LENGTHENING	GOBP_TELOMERE_MAINTENANCE_VIA_TELOMERE_LENGTHENING	GOBP_TELOMERE_MAINTENANCE_VIA_TELOMERE_LENGTHENING	23	0.223146	0.694287	0.863566	0.966636	0.757124	38	tags=4%, list=1%, signal=4%	21752
GOBP_NEGATIVE_REGULATION_OF_CELLULAR_CATABOLIC_PROCESS	GOBP_NEGATIVE_REGULATION_OF_CELLULAR_CATABOLIC_PROCESS	GOBP_NEGATIVE_REGULATION_OF_CELLULAR_CATABOLIC_PROCESS	60	0.180607	0.695294	0.898649	0.981042	0.768409	774	tags=27%, list=26%, signal=20%	56460/381290/56489/15368/104009/100342/235180/56312/12457/66725/225020/103213/15258/230674/22695/20660
GOCC_ORGANELLE_SUBCOMPARTMENT	GOCC_ORGANELLE_SUBCOMPARTMENT	GOCC_ORGANELLE_SUBCOMPARTMENT	210	0.152702	0.69587	0.967562	1	0.783257	630	tags=20%, list=21%, signal=17%	59091/18196/71816/667214/12752/20442/226421/242669/56807/11981/102294/21822/16439/234593/26427/66943/66775/15464/22393/52639/15064/76686/50770/80708/73991/74411/66597/18760/66569/14964/21354/15944/20866/109672/66725/74442/18806/217695/103743/217344/360013/14260/66270
GOBP_MEMBRANE_PROTEIN_PROTEOLYSIS	GOBP_MEMBRANE_PROTEIN_PROTEOLYSIS	GOBP_MEMBRANE_PROTEIN_PROTEOLYSIS	22	0.227223	0.696037	0.85559	0.962777	0.754102	1102	tags=50%, list=36%, signal=32%	11816/13036/80708/27059/11820/59287/208117/11492/11487/17886/21858
GOCC_CELL_PROJECTION_MEMBRANE	GOCC_CELL_PROJECTION_MEMBRANE	GOCC_CELL_PROJECTION_MEMBRANE	66	0.17911	0.696041	0.901351	0.98143	0.768713	1187	tags=56%, list=39%, signal=35%	17777/234593/108897/65969/20392/26941/107351/20779/26357/22003/18806/16402/67220/16410/65970/54393/19271/16337/16400/74325/11426/269060/211652/22288/67474/68151/20975/16412/18720/19876/319565/56443/18803/240185/57436/22350/13823
GOBP_CONNECTIVE_TISSUE_DEVELOPMENT	GOBP_CONNECTIVE_TISSUE_DEVELOPMENT	GOBP_CONNECTIVE_TISSUE_DEVELOPMENT	71	0.177014	0.697144	0.915232	0.989229	0.774821	335	tags=13%, list=11%, signal=12%	20855/14633/108153/22418/216795/12815/14219/21825/239337
GOBP_REGULATION_OF_NEURON_MIGRATION	GOBP_REGULATION_OF_NEURON_MIGRATION	GOBP_REGULATION_OF_NEURON_MIGRATION	14	0.254802	0.697345	0.825083	0.945788	0.740796	290	tags=14%, list=10%, signal=13%	12322/20346
GOBP_REGULATION_OF_CYCLIN_DEPENDENT_PROTEIN_KINASE_ACTIVITY	GOBP_REGULATION_OF_CYCLIN_DEPENDENT_PROTEIN_KINASE_ACTIVITY	GOBP_REGULATION_OF_CYCLIN_DEPENDENT_PROTEIN_KINASE_ACTIVITY	28	0.213227	0.698462	0.851515	0.961176	0.752848	547	tags=18%, list=18%, signal=15%	12577/66214/12575/50523/20779
GOBP_ENDOPLASMIC_RETICULUM_UNFOLDED_PROTEIN_RESPONSE	GOBP_ENDOPLASMIC_RETICULUM_UNFOLDED_PROTEIN_RESPONSE	GOBP_ENDOPLASMIC_RETICULUM_UNFOLDED_PROTEIN_RESPONSE	19	0.235681	0.698607	0.829384	0.948579	0.742981	414	tags=21%, list=14%, signal=18%	26427/11910/22393/77128
GOBP_PROTEIN_HOMOOLIGOMERIZATION	GOBP_PROTEIN_HOMOOLIGOMERIZATION	GOBP_PROTEIN_HOMOOLIGOMERIZATION	30	0.211768	0.701586	0.844544	0.957297	0.74981	742	tags=27%, list=25%, signal=20%	16506/21817/107869/73991/27410/67991/11838/11820
GOBP_POSITIVE_REGULATION_OF_MITOTIC_CELL_CYCLE	GOBP_POSITIVE_REGULATION_OF_MITOTIC_CELL_CYCLE	GOBP_POSITIVE_REGULATION_OF_MITOTIC_CELL_CYCLE	41	0.197438	0.702226	0.876791	0.97145	0.760895	832	tags=29%, list=28%, signal=22%	21752/66214/53376/15205/17246/230126/15512/12443/11820/19141/14182/67117
GOBP_VESICLE_TRANSPORT_ALONG_MICROTUBULE	GOBP_VESICLE_TRANSPORT_ALONG_MICROTUBULE	GOBP_VESICLE_TRANSPORT_ALONG_MICROTUBULE	10	0.2838	0.702441	0.816434	0.938698	0.735242	141	tags=10%, list=5%, signal=10%	12752
GOBP_MEMBRANE_FISSION	GOBP_MEMBRANE_FISSION	GOBP_MEMBRANE_FISSION	12	0.268673	0.702726	0.81431	0.937318	0.734161	83	tags=8%, list=3%, signal=8%	66371
GOBP_REGULATION_OF_ASTROCYTE_DIFFERENTIATION	GOBP_REGULATION_OF_ASTROCYTE_DIFFERENTIATION	GOBP_REGULATION_OF_ASTROCYTE_DIFFERENTIATION	10	0.284616	0.704461	0.816434	0.938698	0.735242	930	tags=60%, list=31%, signal=42%	15205/13838/16878/217166/230674/20720
GOBP_REGULATION_OF_CELLULAR_RESPONSE_TO_INSULIN_STIMULUS	GOBP_REGULATION_OF_CELLULAR_RESPONSE_TO_INSULIN_STIMULUS	GOBP_REGULATION_OF_CELLULAR_RESPONSE_TO_INSULIN_STIMULUS	23	0.226428	0.704499	0.849612	0.961176	0.752848	547	tags=26%, list=18%, signal=22%	20411/19268/18753/19267/107351/20779
GOCC_P_BODY	GOCC_P_BODY	GOCC_P_BODY	19	0.237858	0.705059	0.819905	0.941979	0.737812	2310	tags=100%, list=76%, signal=24%	209387/64009/12457/18412/22695/72640/29806/140486/236511/381305/16475/53872/13684/21969/50783/217351/52830/69305/70640
GOCC_LATE_ENDOSOME_MEMBRANE	GOCC_LATE_ENDOSOME_MEMBRANE	GOCC_LATE_ENDOSOME_MEMBRANE	20	0.233587	0.705089	0.833593	0.95125	0.745074	1157	tags=50%, list=38%, signal=31%	66371/15064/74772/76959/269338/11749/67064/53331/105513/68942
GOBP_PROTEIN_COMPLEX_OLIGOMERIZATION	GOBP_PROTEIN_COMPLEX_OLIGOMERIZATION	GOBP_PROTEIN_COMPLEX_OLIGOMERIZATION	39	0.198218	0.705913	0.859175	0.96491	0.755773	509	tags=15%, list=17%, signal=13%	16149/16506/21817/107869/73991/27410
GOBP_WATER_HOMEOSTASIS	GOBP_WATER_HOMEOSTASIS	GOBP_WATER_HOMEOSTASIS	14	0.25799	0.706068	0.811881	0.936644	0.733633	405	tags=21%, list=13%, signal=19%	12752/22393/232174
GOBP_VESICLE_MEDIATED_TRANSPORT_BETWEEN_ENDOSOMAL_COMPARTMENTS	GOBP_VESICLE_MEDIATED_TRANSPORT_BETWEEN_ENDOSOMAL_COMPARTMENTS	GOBP_VESICLE_MEDIATED_TRANSPORT_BETWEEN_ENDOSOMAL_COMPARTMENTS	11	0.275932	0.70813	0.789022	0.921786	0.721996	1176	tags=64%, list=39%, signal=39%	13132/20779/100504663/20660/231876/192176/22350
GOBP_REGULATION_OF_MUSCLE_CELL_DIFFERENTIATION	GOBP_REGULATION_OF_MUSCLE_CELL_DIFFERENTIATION	GOBP_REGULATION_OF_MUSCLE_CELL_DIFFERENTIATION	31	0.211392	0.708185	0.840774	0.955726	0.74858	666	tags=32%, list=22%, signal=25%	18073/19241/16777/52163/232174/50770/107869/17246/17691/13642
GOBP_AMYLOID_BETA_CLEARANCE	GOBP_AMYLOID_BETA_CLEARANCE	GOBP_AMYLOID_BETA_CLEARANCE	12	0.271326	0.709666	0.812606	0.936776	0.733737	1642	tags=83%, list=54%, signal=38%	11816/11820/16337/16971/16976/233489/53869/16001/16835/17380
GOBP_GLOMERULUS_DEVELOPMENT	GOBP_GLOMERULUS_DEVELOPMENT	GOBP_GLOMERULUS_DEVELOPMENT	16	0.248209	0.70968	0.804075	0.930809	0.729063	122	tags=12%, list=4%, signal=12%	74055/18073
GOBP_NEGATIVE_REGULATION_OF_MITOTIC_CELL_CYCLE	GOBP_NEGATIVE_REGULATION_OF_MITOTIC_CELL_CYCLE	GOBP_NEGATIVE_REGULATION_OF_MITOTIC_CELL_CYCLE	75	0.179082	0.711633	0.888011	0.976427	0.764794	499	tags=15%, list=16%, signal=13%	14199/12577/66371/20296/381979/66214/93695/12575/330177/15937/26941
GOBP_TRANSPORT_ALONG_MICROTUBULE	GOBP_TRANSPORT_ALONG_MICROTUBULE	GOBP_TRANSPORT_ALONG_MICROTUBULE	42	0.198857	0.711777	0.867435	0.968122	0.758289	860	tags=33%, list=28%, signal=24%	15507/71703/12752/16574/76686/213575/235180/29819/17281/11820/76895/68724/213081/54160
GOBP_VITAMIN_TRANSPORT	GOBP_VITAMIN_TRANSPORT	GOBP_VITAMIN_TRANSPORT	10	0.288261	0.713482	0.811189	0.936617	0.733612	809	tags=50%, list=27%, signal=37%	21452/65969/26357/26457/27416
GOBP_REGULATION_OF_PROTEOLYSIS_INVOLVED_IN_PROTEIN_CATABOLIC_PROCESS	GOBP_REGULATION_OF_PROTEOLYSIS_INVOLVED_IN_PROTEIN_CATABOLIC_PROCESS	GOBP_REGULATION_OF_PROTEOLYSIS_INVOLVED_IN_PROTEIN_CATABOLIC_PROCESS	60	0.185439	0.713895	0.87973	0.972232	0.761508	1009	tags=43%, list=33%, signal=29%	71816/12389/11816/13132/15511/20620/94190/13838/17246/56312/66725/17131/27373/237353/75234/69601/15258/56736/193740/64383/18763/18854/59009/93739/100494/30945
GOBP_DEVELOPMENT_OF_PRIMARY_FEMALE_SEXUAL_CHARACTERISTICS	GOBP_DEVELOPMENT_OF_PRIMARY_FEMALE_SEXUAL_CHARACTERISTICS	GOBP_DEVELOPMENT_OF_PRIMARY_FEMALE_SEXUAL_CHARACTERISTICS	28	0.218074	0.714339	0.825758	0.945851	0.740845	836	tags=43%, list=28%, signal=31%	19275/22762/14178/20779/19288/16848/56312/18787/109689/30953/20397/16337
GOCC_INTRINSIC_COMPONENT_OF_ENDOPLASMIC_RETICULUM_MEMBRANE	GOCC_INTRINSIC_COMPONENT_OF_ENDOPLASMIC_RETICULUM_MEMBRANE	GOCC_INTRINSIC_COMPONENT_OF_ENDOPLASMIC_RETICULUM_MEMBRANE	49	0.194663	0.715204	0.876437	0.97145	0.760895	687	tags=27%, list=23%, signal=21%	71816/12752/26427/66775/22393/74411/14964/21354/20866/74442/66270/319740/52857
GOBP_CELLULAR_RESPONSE_TO_RETINOIC_ACID	GOBP_CELLULAR_RESPONSE_TO_RETINOIC_ACID	GOBP_CELLULAR_RESPONSE_TO_RETINOIC_ACID	11	0.278806	0.715504	0.780446	0.920637	0.721096	1372	tags=82%, list=45%, signal=45%	17096/232174/11303/21677/21676/240442/11518/71461/22601
GOMF_AMIDE_BINDING	GOMF_AMIDE_BINDING	GOMF_AMIDE_BINDING	68	0.183419	0.716334	0.890688	0.978313	0.766271	511	tags=19%, list=17%, signal=16%	16149/11816/230103/12955/11555/22152/14863/211666/14991/76686/14964/18162/21354
GOMF_CHAPERONE_BINDING	GOMF_CHAPERONE_BINDING	GOMF_CHAPERONE_BINDING	32	0.210859	0.717116	0.827941	0.947284	0.741967	528	tags=19%, list=17%, signal=16%	21752/58233/14964/14697/67035/15205
GOBP_MONOSACCHARIDE_BIOSYNTHETIC_PROCESS	GOBP_MONOSACCHARIDE_BIOSYNTHETIC_PROCESS	GOBP_MONOSACCHARIDE_BIOSYNTHETIC_PROCESS	24	0.22802	0.717612	0.844275	0.957297	0.74981	624	tags=25%, list=21%, signal=20%	18113/77590/11910/14873/230784/17691
GOBP_T_CELL_HOMEOSTASIS	GOBP_T_CELL_HOMEOSTASIS	GOBP_T_CELL_HOMEOSTASIS	14	0.262614	0.718725	0.805281	0.931851	0.729879	193	tags=14%, list=6%, signal=13%	58801/56532
GOBP_MALE_SEX_DIFFERENTIATION	GOBP_MALE_SEX_DIFFERENTIATION	GOBP_MALE_SEX_DIFFERENTIATION	26	0.22144	0.719751	0.818991	0.941284	0.737268	836	tags=35%, list=28%, signal=25%	22418/20346/22762/56312/12050/21808/12443/20397/16337
GOBP_ENDODERM_DEVELOPMENT	GOBP_ENDODERM_DEVELOPMENT	GOBP_ENDODERM_DEVELOPMENT	17	0.250264	0.720231	0.809904	0.935823	0.73299	961	tags=47%, list=32%, signal=32%	19252/240672/16402/11838/16410/17127/14268/12832
GOBP_P38MAPK_CASCADE	GOBP_P38MAPK_CASCADE	GOBP_P38MAPK_CASCADE	18	0.24649	0.720338	0.800633	0.928588	0.727323	1311	tags=78%, list=43%, signal=44%	19252/23882/63953/52065/74256/69601/22695/17873/17295/26406/22350/13383/65964/224938
GOBP_MONOVALENT_INORGANIC_CATION_HOMEOSTASIS	GOBP_MONOVALENT_INORGANIC_CATION_HOMEOSTASIS	GOBP_MONOVALENT_INORGANIC_CATION_HOMEOSTASIS	21	0.237159	0.720368	0.821429	0.943374	0.738905	719	tags=29%, list=24%, signal=22%	12752/71111/11931/66725/27273/20499
GOMF_UDP_GLYCOSYLTRANSFERASE_ACTIVITY	GOMF_UDP_GLYCOSYLTRANSFERASE_ACTIVITY	GOMF_UDP_GLYCOSYLTRANSFERASE_ACTIVITY	30	0.21755	0.720744	0.822123	0.94346	0.738972	883	tags=40%, list=29%, signal=29%	233733/53625/14421/17309/14538/16848/231050/15211/101351/27357/108148/78752
GOBP_INTRACELLULAR_PROTEIN_TRANSPORT	GOBP_INTRACELLULAR_PROTEIN_TRANSPORT	GOBP_INTRACELLULAR_PROTEIN_TRANSPORT	169	0.16196	0.72081	0.935927	0.998147	0.781806	982	tags=35%, list=32%, signal=25%	74053/18196/15507/14296/269589/16149/20963/58801/81840/72446/20296/18753/81904/20661/70605/16574/52163/76686/12575/18760/74772/74732/12953/14360/17246/13830/66725/76438/216831/12297/216363/106572/100504663/103213/18412/107305/11735/20660/228545/18767/224824/11841/14567/16480/54160/12520/26422/269338/74325/57743/11426/18763/16589/18854/19305/68151/68943/16412/18247
GOBP_SOMITOGENESIS	GOBP_SOMITOGENESIS	GOBP_SOMITOGENESIS	13	0.268596	0.721151	0.801336	0.928635	0.72736	219	tags=15%, list=7%, signal=14%	22418/12808
GOBP_POSITIVE_REGULATION_OF_CELL_DIVISION	GOBP_POSITIVE_REGULATION_OF_CELL_DIVISION	GOBP_POSITIVE_REGULATION_OF_CELL_DIVISION	22	0.235584	0.721648	0.824534	0.945515	0.740582	215	tags=9%, list=7%, signal=9%	12223/77889
GOBP_BRANCHING_INVOLVED_IN_MAMMARY_GLAND_DUCT_MORPHOGENESIS	GOBP_BRANCHING_INVOLVED_IN_MAMMARY_GLAND_DUCT_MORPHOGENESIS	GOBP_BRANCHING_INVOLVED_IN_MAMMARY_GLAND_DUCT_MORPHOGENESIS	11	0.281412	0.722191	0.768439	0.914046	0.715933	564	tags=36%, list=19%, signal=30%	22418/13836/20779/12305
GOBP_REGULATION_OF_EXTRACELLULAR_MATRIX_ORGANIZATION	GOBP_REGULATION_OF_EXTRACELLULAR_MATRIX_ORGANIZATION	GOBP_REGULATION_OF_EXTRACELLULAR_MATRIX_ORGANIZATION	15	0.259074	0.724056	0.788462	0.921667	0.721902	919	tags=47%, list=30%, signal=33%	18073/66214/16777/12305/21808/17127/12633
GOCC_NUCLEAR_OUTER_MEMBRANE_ENDOPLASMIC_RETICULUM_MEMBRANE_NETWORK	GOCC_NUCLEAR_OUTER_MEMBRANE_ENDOPLASMIC_RETICULUM_MEMBRANE_NETWORK	GOCC_NUCLEAR_OUTER_MEMBRANE_ENDOPLASMIC_RETICULUM_MEMBRANE_NETWORK	152	0.165837	0.725893	0.924971	0.995336	0.779604	630	tags=20%, list=21%, signal=17%	59091/233549/71816/667214/12752/94040/102294/21822/16439/234593/26427/66775/15464/22393/15064/73991/74411/66597/66569/14964/21354/15944/20866/109672/74442/18806/217695/103743/217344/14260/66270
GOBP_DICARBOXYLIC_ACID_METABOLIC_PROCESS	GOBP_DICARBOXYLIC_ACID_METABOLIC_PROCESS	GOBP_DICARBOXYLIC_ACID_METABOLIC_PROCESS	15	0.259735	0.725903	0.788462	0.921667	0.721902	397	tags=20%, list=13%, signal=17%	107747/239017/214579
GOBP_INTRACELLULAR_TRANSPORT	GOBP_INTRACELLULAR_TRANSPORT	GOBP_INTRACELLULAR_TRANSPORT	333	0.153912	0.726281	0.970244	1	0.783257	927	tags=30%, list=31%, signal=24%	74053/18196/15507/14296/269589/16149/66371/71703/12322/12752/20963/58801/81840/56320/226421/11307/12955/94040/72446/20296/11981/18753/235633/234593/66943/81904/15464/20661/70605/16574/52639/209200/52163/77128/76686/64009/213575/12575/18760/13132/15937/74772/26941/21354/74732/235180/12953/14360/20779/68339/17246/13830/66725/76438/29819/11303/209773/75547/216831/12297/99696/216363/52857/106572/1205…
GOBP_CELLULAR_CARBOHYDRATE_METABOLIC_PROCESS	GOBP_CELLULAR_CARBOHYDRATE_METABOLIC_PROCESS	GOBP_CELLULAR_CARBOHYDRATE_METABOLIC_PROCESS	62	0.188456	0.726366	0.870445	0.96909	0.759047	712	tags=27%, list=24%, signal=21%	233549/18113/54646/58801/20411/53625/26903/15937/20779/56312/16329/26357/230784/17691/27273/108099/217166
GOBP_MITOTIC_G2_DNA_DAMAGE_CHECKPOINT_SIGNALING	GOBP_MITOTIC_G2_DNA_DAMAGE_CHECKPOINT_SIGNALING	GOBP_MITOTIC_G2_DNA_DAMAGE_CHECKPOINT_SIGNALING	13	0.271305	0.728423	0.792988	0.924294	0.72396	464	tags=31%, list=15%, signal=26%	381979/12575/330177/15937
GOBP_REGULATION_OF_TOR_SIGNALING	GOBP_REGULATION_OF_TOR_SIGNALING	GOBP_REGULATION_OF_TOR_SIGNALING	21	0.239813	0.72843	0.813665	0.936928	0.733856	701	tags=33%, list=23%, signal=26%	108079/97998/83924/80909/230784/107173/78757
GOBP_NEGATIVE_REGULATION_OF_MUSCLE_CELL_APOPTOTIC_PROCESS	GOBP_NEGATIVE_REGULATION_OF_MUSCLE_CELL_APOPTOTIC_PROCESS	GOBP_NEGATIVE_REGULATION_OF_MUSCLE_CELL_APOPTOTIC_PROCESS	15	0.260736	0.728699	0.783654	0.920887	0.721292	287	tags=13%, list=9%, signal=12%	12389/15368
GOBP_SMALL_MOLECULE_CATABOLIC_PROCESS	GOBP_SMALL_MOLECULE_CATABOLIC_PROCESS	GOBP_SMALL_MOLECULE_CATABOLIC_PROCESS	63	0.188959	0.728853	0.866397	0.967619	0.757895	417	tags=14%, list=14%, signal=13%	268860/64899/11816/107747/381290/11486/214579/232174/65969
GOBP_CEREBRAL_CORTEX_RADIALLY_ORIENTED_CELL_MIGRATION	GOBP_CEREBRAL_CORTEX_RADIALLY_ORIENTED_CELL_MIGRATION	GOBP_CEREBRAL_CORTEX_RADIALLY_ORIENTED_CELL_MIGRATION	10	0.294501	0.728928	0.79021	0.922042	0.722197	1377	tags=80%, list=46%, signal=44%	15228/16777/69601/330938/319565/68585/77053/223697
GOBP_REGULATION_OF_NEURON_PROJECTION_REGENERATION	GOBP_REGULATION_OF_NEURON_PROJECTION_REGENERATION	GOBP_REGULATION_OF_NEURON_PROJECTION_REGENERATION	15	0.260827	0.728953	0.783654	0.920887	0.721292	231	tags=13%, list=8%, signal=12%	12803/19268
GOBP_HISTONE_UBIQUITINATION	GOBP_HISTONE_UBIQUITINATION	GOBP_HISTONE_UBIQUITINATION	14	0.266503	0.729366	0.80033	0.928588	0.727323	1953	tags=93%, list=65%, signal=33%	209200/69587/13194/224826/216825/22210/14897/21402/68729/12151/12189/107260/19361
GOBP_NEGATIVE_REGULATION_OF_DEPHOSPHORYLATION	GOBP_NEGATIVE_REGULATION_OF_DEPHOSPHORYLATION	GOBP_NEGATIVE_REGULATION_OF_DEPHOSPHORYLATION	13	0.271876	0.729955	0.789649	0.921812	0.722016	957	tags=46%, list=32%, signal=32%	241289/12953/52065/21808/17872/18518
GOBP_REGULATION_OF_CENTROSOME_DUPLICATION	GOBP_REGULATION_OF_CENTROSOME_DUPLICATION	GOBP_REGULATION_OF_CENTROSOME_DUPLICATION	18	0.25035	0.731618	0.789557	0.921812	0.722016	236	tags=11%, list=8%, signal=10%	66371/58251
GOBP_REGULATION_OF_CELL_MATRIX_ADHESION	GOBP_REGULATION_OF_CELL_MATRIX_ADHESION	GOBP_REGULATION_OF_CELL_MATRIX_ADHESION	30	0.22086	0.73171	0.813154	0.936776	0.733737	958	tags=50%, list=32%, signal=35%	77569/21825/18792/20779/12305/22330/14260/18787/20130/19271/16480/16971/11426/17127/22288
GOBP_CENTROSOME_DUPLICATION	GOBP_CENTROSOME_DUPLICATION	GOBP_CENTROSOME_DUPLICATION	26	0.225396	0.732608	0.805638	0.931911	0.729926	284	tags=12%, list=9%, signal=11%	66371/58251/381979
GOBP_REGULATION_OF_CELL_CYCLE_G2_M_PHASE_TRANSITION	GOBP_REGULATION_OF_CELL_CYCLE_G2_M_PHASE_TRANSITION	GOBP_REGULATION_OF_CELL_CYCLE_G2_M_PHASE_TRANSITION	40	0.206066	0.733121	0.827635	0.947284	0.741967	464	tags=15%, list=15%, signal=13%	14199/66371/381979/12575/330177/15937
GOBP_PURINE_CONTAINING_COMPOUND_BIOSYNTHETIC_PROCESS	GOBP_PURINE_CONTAINING_COMPOUND_BIOSYNTHETIC_PROCESS	GOBP_PURINE_CONTAINING_COMPOUND_BIOSYNTHETIC_PROCESS	32	0.21557	0.733137	0.801471	0.928635	0.72736	366	tags=12%, list=12%, signal=11%	107477/230103/11717/11486
GOBP_REGULATION_OF_SPINDLE_ASSEMBLY	GOBP_REGULATION_OF_SPINDLE_ASSEMBLY	GOBP_REGULATION_OF_SPINDLE_ASSEMBLY	12	0.280587	0.733888	0.795571	0.926595	0.725762	83	tags=8%, list=3%, signal=8%	66371
GOBP_RENAL_TUBULE_DEVELOPMENT	GOBP_RENAL_TUBULE_DEVELOPMENT	GOBP_RENAL_TUBULE_DEVELOPMENT	17	0.255189	0.734405	0.78754	0.921667	0.721902	637	tags=35%, list=21%, signal=28%	114249/16776/15205/12826/14260/16878
GOBP_REGULATION_OF_PROTEASOMAL_PROTEIN_CATABOLIC_PROCESS	GOBP_REGULATION_OF_PROTEASOMAL_PROTEIN_CATABOLIC_PROCESS	GOBP_REGULATION_OF_PROTEASOMAL_PROTEIN_CATABOLIC_PROCESS	51	0.197305	0.734467	0.84322	0.95689	0.749491	1009	tags=45%, list=33%, signal=31%	71816/12389/11816/13132/15511/20620/94190/17246/56312/66725/17131/27373/237353/75234/69601/56736/193740/64383/18763/59009/93739/100494/30945
GOBP_CAMERA_TYPE_EYE_MORPHOGENESIS	GOBP_CAMERA_TYPE_EYE_MORPHOGENESIS	GOBP_CAMERA_TYPE_EYE_MORPHOGENESIS	28	0.224742	0.736181	0.8	0.928588	0.727323	168	tags=11%, list=6%, signal=10%	20666/110380/12803
GOBP_HORMONE_MEDIATED_SIGNALING_PATHWAY	GOBP_HORMONE_MEDIATED_SIGNALING_PATHWAY	GOBP_HORMONE_MEDIATED_SIGNALING_PATHWAY	35	0.212372	0.736319	0.830609	0.949268	0.743521	900	tags=40%, list=30%, signal=28%	77889/67488/77128/13132/50523/12953/20779/75547/217166/56736/228545/26457/12064/14600
GOCC_EXTRACELLULAR_EXOSOME	GOCC_EXTRACELLULAR_EXOSOME	GOCC_EXTRACELLULAR_EXOSOME	28	0.224966	0.736913	0.8	0.928588	0.727323	941	tags=39%, list=31%, signal=27%	232431/104009/54447/65969/19341/103743/18787/27419/12520/18763/14268
MP_INCREASED_LUNG_TUMOR_INCIDENCE	MP_INCREASED_LUNG_TUMOR_INCIDENCE	MP_INCREASED_LUNG_TUMOR_INCIDENCE	10	0.297892	0.737322	0.786713	0.921667	0.721902	118	tags=10%, list=4%, signal=10%	232431
GOBP_MITOTIC_CYTOKINETIC_PROCESS	GOBP_MITOTIC_CYTOKINETIC_PROCESS	GOBP_MITOTIC_CYTOKINETIC_PROCESS	11	0.287661	0.738229	0.759863	0.910021	0.712781	83	tags=9%, list=3%, signal=9%	66371
GOMF_IONOTROPIC_GLUTAMATE_RECEPTOR_BINDING	GOMF_IONOTROPIC_GLUTAMATE_RECEPTOR_BINDING	GOMF_IONOTROPIC_GLUTAMATE_RECEPTOR_BINDING	12	0.282312	0.738401	0.79046	0.922042	0.722197	535	tags=33%, list=18%, signal=28%	11555/19341/94190/53310
GOBP_MESODERM_MORPHOGENESIS	GOBP_MESODERM_MORPHOGENESIS	GOBP_MESODERM_MORPHOGENESIS	15	0.264516	0.739264	0.778846	0.920637	0.721096	969	tags=47%, list=32%, signal=32%	22418/13836/14182/65960/11426/17127/68151
GOBP_MICROTUBULE_BASED_TRANSPORT	GOBP_MICROTUBULE_BASED_TRANSPORT	GOBP_MICROTUBULE_BASED_TRANSPORT	47	0.202276	0.73996	0.850941	0.961176	0.752848	860	tags=34%, list=28%, signal=25%	15507/71703/12752/16574/76686/213575/26941/235180/29819/17281/11820/319953/76895/68724/213081/54160
GOBP_REGULATION_OF_MEIOTIC_CELL_CYCLE	GOBP_REGULATION_OF_MEIOTIC_CELL_CYCLE	GOBP_REGULATION_OF_MEIOTIC_CELL_CYCLE	19	0.249651	0.740017	0.78831	0.921667	0.721902	637	tags=26%, list=21%, signal=21%	22418/230103/20112/16848/16878
GOBP_REGULATION_OF_MITOTIC_SPINDLE_ASSEMBLY	GOBP_REGULATION_OF_MITOTIC_SPINDLE_ASSEMBLY	GOBP_REGULATION_OF_MITOTIC_SPINDLE_ASSEMBLY	11	0.288409	0.740149	0.756432	0.907719	0.710977	83	tags=9%, list=3%, signal=9%	66371
GOBP_NEGATIVE_REGULATION_OF_GLIAL_CELL_DIFFERENTIATION	GOBP_NEGATIVE_REGULATION_OF_GLIAL_CELL_DIFFERENTIATION	GOBP_NEGATIVE_REGULATION_OF_GLIAL_CELL_DIFFERENTIATION	10	0.299593	0.741531	0.781469	0.920725	0.721165	917	tags=60%, list=30%, signal=42%	63953/15205/103743/217166/230674/64383
GOBP_REGULATION_OF_KERATINOCYTE_PROLIFERATION	GOBP_REGULATION_OF_KERATINOCYTE_PROLIFERATION	GOBP_REGULATION_OF_KERATINOCYTE_PROLIFERATION	13	0.276333	0.741922	0.774624	0.917271	0.718459	459	tags=23%, list=15%, signal=20%	12560/14178/18760
GOBP_APOPTOTIC_PROCESS_INVOLVED_IN_DEVELOPMENT	GOBP_APOPTOTIC_PROCESS_INVOLVED_IN_DEVELOPMENT	GOBP_APOPTOTIC_PROCESS_INVOLVED_IN_DEVELOPMENT	10	0.299923	0.742348	0.781469	0.920725	0.721165	1012	tags=60%, list=33%, signal=40%	12955/16450/16007/21808/18854/16973
GOBP_PEPTIDYL_AMINO_ACID_MODIFICATION	GOBP_PEPTIDYL_AMINO_ACID_MODIFICATION	GOBP_PEPTIDYL_AMINO_ACID_MODIFICATION	253	0.160729	0.745253	0.941368	1	0.783257	836	tags=29%, list=28%, signal=23%	12223/18113/15162/240873/16149/12389/12322/232431/22418/20963/12803/17096/240505/70762/381290/56489/381979/18753/11603/15464/108079/70605/24056/52163/260299/232430/76686/20112/14789/107869/14178/18760/74772/20620/29869/50523/15944/15205/53310/14360/13838/20779/21898/12305/18645/66725/17131/231050/16878/64451/27373/109689/18590/108099/78757/16402/18049/13549/11820/15258/230674/22241/101351/19303/1…
GOBP_MESONEPHRIC_TUBULE_MORPHOGENESIS	GOBP_MESONEPHRIC_TUBULE_MORPHOGENESIS	GOBP_MESONEPHRIC_TUBULE_MORPHOGENESIS	12	0.286064	0.748213	0.783646	0.920887	0.721292	621	tags=33%, list=21%, signal=27%	114249/16776/15205/14260
GOBP_REGULATION_OF_CARBOHYDRATE_METABOLIC_PROCESS	GOBP_REGULATION_OF_CARBOHYDRATE_METABOLIC_PROCESS	GOBP_REGULATION_OF_CARBOHYDRATE_METABOLIC_PROCESS	37	0.212142	0.748786	0.800574	0.928588	0.727323	788	tags=38%, list=26%, signal=28%	18113/54646/58801/20411/108079/15937/20779/56312/230784/17691/27273/108099/11820/56745
GOBP_PROTEIN_LOCALIZATION_TO_CHROMOSOME_CENTROMERIC_REGION	GOBP_PROTEIN_LOCALIZATION_TO_CHROMOSOME_CENTROMERIC_REGION	GOBP_PROTEIN_LOCALIZATION_TO_CHROMOSOME_CENTROMERIC_REGION	13	0.279287	0.749853	0.767947	0.914046	0.715933	95	tags=8%, list=3%, signal=7%	319172
GOBP_REGULATION_OF_CIRCADIAN_RHYTHM	GOBP_REGULATION_OF_CIRCADIAN_RHYTHM	GOBP_REGULATION_OF_CIRCADIAN_RHYTHM	26	0.230771	0.750079	0.784866	0.921667	0.721902	1112	tags=50%, list=37%, signal=32%	108079/11486/53376/12953/12457/17691/27373/217166/18854/217732/75605/13194/11906
GOMF_OXIDOREDUCTASE_ACTIVITY_ACTING_ON_THE_ALDEHYDE_OR_OXO_GROUP_OF_DONORS_NAD_OR_NADP_AS_ACCEPTOR	GOMF_OXIDOREDUCTASE_ACTIVITY_ACTING_ON_THE_ALDEHYDE_OR_OXO_GROUP_OF_DONORS_NAD_OR_NADP_AS_ACCEPTOR	GOMF_OXIDOREDUCTASE_ACTIVITY_ACTING_ON_THE_ALDEHYDE_OR_OXO_GROUP_OF_DONORS_NAD_OR_NADP_AS_ACCEPTOR	13	0.279377	0.750095	0.767947	0.914046	0.715933	1179	tags=69%, list=39%, signal=42%	107747/214579/67861/67689/14187/11671/11669/11677/110695
GOBP_REGULATION_OF_FATTY_ACID_BIOSYNTHETIC_PROCESS	GOBP_REGULATION_OF_FATTY_ACID_BIOSYNTHETIC_PROCESS	GOBP_REGULATION_OF_FATTY_ACID_BIOSYNTHETIC_PROCESS	11	0.292692	0.751141	0.747856	0.90401	0.708072	79	tags=9%, list=3%, signal=9%	16149
GOBP_RNA_TEMPLATED_DNA_BIOSYNTHETIC_PROCESS	GOBP_RNA_TEMPLATED_DNA_BIOSYNTHETIC_PROCESS	GOBP_RNA_TEMPLATED_DNA_BIOSYNTHETIC_PROCESS	19	0.253462	0.751314	0.770932	0.914747	0.716482	38	tags=5%, list=1%, signal=5%	21752
GOBP_LIPID_BIOSYNTHETIC_PROCESS	GOBP_LIPID_BIOSYNTHETIC_PROCESS	GOBP_LIPID_BIOSYNTHETIC_PROCESS	151	0.171516	0.752531	0.902212	0.98143	0.768713	472	tags=15%, list=16%, signal=14%	233549/11567/16149/74055/64899/12752/20442/11816/11307/94180/20411/14421/218461/18753/66775/108079/232430/54447/114664/13139/14178/13132/53357
GOBP_POSITIVE_REGULATION_OF_PROTEOLYSIS_INVOLVED_IN_PROTEIN_CATABOLIC_PROCESS	GOBP_POSITIVE_REGULATION_OF_PROTEOLYSIS_INVOLVED_IN_PROTEIN_CATABOLIC_PROCESS	GOBP_POSITIVE_REGULATION_OF_PROTEOLYSIS_INVOLVED_IN_PROTEIN_CATABOLIC_PROCESS	39	0.211421	0.752935	0.793741	0.924818	0.72437	765	tags=36%, list=25%, signal=27%	71816/12389/13132/15511/20620/17246/56312/66725/17131/27373/237353/75234/69601/56736
GOMF_CHOLESTEROL_BINDING	GOMF_CHOLESTEROL_BINDING	GOMF_CHOLESTEROL_BINDING	12	0.288371	0.754248	0.775128	0.91751	0.718647	1472	tags=83%, list=49%, signal=43%	79196/52857/12520/11749/20280/228983/71720/244373/18023/67963
GOBP_VESICLE_CYTOSKELETAL_TRAFFICKING	GOBP_VESICLE_CYTOSKELETAL_TRAFFICKING	GOBP_VESICLE_CYTOSKELETAL_TRAFFICKING	14	0.27576	0.754701	0.767327	0.914046	0.715933	1483	tags=86%, list=49%, signal=44%	12752/17281/71602/16561/16553/103583/60595/17912/11774/17913/16562/13424
GOMF_LIPOPROTEIN_PARTICLE_RECEPTOR_BINDING	GOMF_LIPOPROTEIN_PARTICLE_RECEPTOR_BINDING	GOMF_LIPOPROTEIN_PARTICLE_RECEPTOR_BINDING	10	0.305072	0.755093	0.76049	0.910021	0.712781	742	tags=40%, list=25%, signal=30%	11816/13132/65962/11820
GOMF_INORGANIC_ANION_TRANSMEMBRANE_TRANSPORTER_ACTIVITY	GOMF_INORGANIC_ANION_TRANSMEMBRANE_TRANSPORTER_ACTIVITY	GOMF_INORGANIC_ANION_TRANSMEMBRANE_TRANSPORTER_ACTIVITY	14	0.276165	0.75581	0.765677	0.914046	0.715933	771	tags=43%, list=25%, signal=32%	12722/78339/101772/433926/20499/382014
GOBP_CELLULAR_RESPONSE_TO_ABIOTIC_STIMULUS	GOBP_CELLULAR_RESPONSE_TO_ABIOTIC_STIMULUS	GOBP_CELLULAR_RESPONSE_TO_ABIOTIC_STIMULUS	71	0.191989	0.756121	0.85298	0.961176	0.752848	479	tags=15%, list=16%, signal=13%	12389/107765/12752/12955/18753/16456/52055/26903/12575/12798/14697
GOBP_SPHINGOLIPID_BIOSYNTHETIC_PROCESS	GOBP_SPHINGOLIPID_BIOSYNTHETIC_PROCESS	GOBP_SPHINGOLIPID_BIOSYNTHETIC_PROCESS	22	0.247066	0.75682	0.781056	0.920725	0.721165	664	tags=36%, list=22%, signal=29%	20442/14421/18753/66775/54447/53357/74442/16007
GOBP_POSITIVE_REGULATION_OF_CELL_MATRIX_ADHESION	GOBP_POSITIVE_REGULATION_OF_CELL_MATRIX_ADHESION	GOBP_POSITIVE_REGULATION_OF_CELL_MATRIX_ADHESION	12	0.289842	0.758095	0.773424	0.916651	0.717974	1300	tags=83%, list=43%, signal=48%	14260/20130/19271/16480/17127/22288/20971/16202/12977/11350
GOBP_CYTOSKELETON_DEPENDENT_INTRACELLULAR_TRANSPORT	GOBP_CYTOSKELETON_DEPENDENT_INTRACELLULAR_TRANSPORT	GOBP_CYTOSKELETON_DEPENDENT_INTRACELLULAR_TRANSPORT	47	0.207499	0.759066	0.821997	0.94346	0.738972	860	tags=34%, list=28%, signal=25%	15507/71703/12752/16574/76686/213575/235180/68339/29819/17281/11820/76895/71602/68724/213081/54160
GOBP_REGULATION_OF_CHOLESTEROL_METABOLIC_PROCESS	GOBP_REGULATION_OF_CHOLESTEROL_METABOLIC_PROCESS	GOBP_REGULATION_OF_CHOLESTEROL_METABOLIC_PROCESS	16	0.266121	0.760895	0.752351	0.905674	0.709376	188	tags=12%, list=6%, signal=12%	11816/11307
GOMF_VITAMIN_B6_BINDING	GOMF_VITAMIN_B6_BINDING	GOMF_VITAMIN_B6_BINDING	11	0.297318	0.763012	0.740995	0.901219	0.705887	63	tags=9%, list=2%, signal=9%	268860
GOBP_DEVELOPMENT_OF_PRIMARY_MALE_SEXUAL_CHARACTERISTICS	GOBP_DEVELOPMENT_OF_PRIMARY_MALE_SEXUAL_CHARACTERISTICS	GOBP_DEVELOPMENT_OF_PRIMARY_MALE_SEXUAL_CHARACTERISTICS	24	0.242664	0.763699	0.770992	0.914747	0.716482	836	tags=38%, list=28%, signal=27%	22418/20346/22762/56312/12050/21808/12443/20397/16337
GOBP_GOLGI_TO_PLASMA_MEMBRANE_TRANSPORT	GOBP_GOLGI_TO_PLASMA_MEMBRANE_TRANSPORT	GOBP_GOLGI_TO_PLASMA_MEMBRANE_TRANSPORT	13	0.284755	0.764536	0.747913	0.90401	0.708072	1381	tags=77%, list=46%, signal=42%	12752/106572/11735/66482/11426/74051/75914/16553/213760/20742
GOBP_MULTI_MULTICELLULAR_ORGANISM_PROCESS	GOBP_MULTI_MULTICELLULAR_ORGANISM_PROCESS	GOBP_MULTI_MULTICELLULAR_ORGANISM_PROCESS	28	0.233784	0.765798	0.769697	0.914046	0.715933	637	tags=29%, list=21%, signal=23%	11857/16859/16777/545156/53614/12305/26357/16878
GOBP_ENDODERM_FORMATION	GOBP_ENDODERM_FORMATION	GOBP_ENDODERM_FORMATION	12	0.2928	0.765832	0.756388	0.907719	0.710977	961	tags=50%, list=32%, signal=34%	19252/240672/16402/16410/14268/12832
GOBP_NEGATIVE_REGULATION_OF_RNA_METABOLIC_PROCESS	GOBP_NEGATIVE_REGULATION_OF_RNA_METABOLIC_PROCESS	GOBP_NEGATIVE_REGULATION_OF_RNA_METABOLIC_PROCESS	279	0.164365	0.766787	0.93576	0.998147	0.781806	414	tags=12%, list=14%, signal=11%	59091/12577/21752/19009/56191/12389/20666/17984/12494/14633/22418/107765/56460/13798/20668/13819/12955/77889/56489/16597/15077/26427/235050/11481/15228/11910/22393/18131/53376/22762/22715/20410/77128
GOMF_TRANSCRIPTION_REGULATOR_ACTIVITY	GOMF_TRANSCRIPTION_REGULATOR_ACTIVITY	GOMF_TRANSCRIPTION_REGULATOR_ACTIVITY	242	0.166424	0.767266	0.915847	0.989543	0.775067	414	tags=12%, list=14%, signal=11%	59091/17537/432770/242620/19009/20666/17984/64899/14633/107765/21804/209387/13798/20668/13819/54132/100503949/16597/16764/26427/235050/15228/11910/67488/22762/232430/22779/22715/77128
GOBP_REGULATION_OF_MITOTIC_CELL_CYCLE_PHASE_TRANSITION	GOBP_REGULATION_OF_MITOTIC_CELL_CYCLE_PHASE_TRANSITION	GOBP_REGULATION_OF_MITOTIC_CELL_CYCLE_PHASE_TRANSITION	98	0.184129	0.767775	0.838433	0.954295	0.747458	316	tags=8%, list=10%, signal=8%	14199/12577/21752/66371/20296/381979/66214/93695
GOBP_SKELETAL_SYSTEM_DEVELOPMENT	GOBP_SKELETAL_SYSTEM_DEVELOPMENT	GOBP_SKELETAL_SYSTEM_DEVELOPMENT	127	0.17713	0.768069	0.865955	0.967533	0.757828	503	tags=18%, list=17%, signal=16%	12577/20855/20666/330790/14633/108153/22418/230103/216795/12815/208618/16450/14219/21825/11481/239337/13836/232174/54725/21873/12153/18162/215418
GOBP_REGULATION_OF_ALCOHOL_BIOSYNTHETIC_PROCESS	GOBP_REGULATION_OF_ALCOHOL_BIOSYNTHETIC_PROCESS	GOBP_REGULATION_OF_ALCOHOL_BIOSYNTHETIC_PROCESS	15	0.274875	0.768215	0.753205	0.905986	0.70962	188	tags=13%, list=6%, signal=13%	11816/11307
GOBP_REGULATION_OF_MESENCHYMAL_CELL_PROLIFERATION	GOBP_REGULATION_OF_MESENCHYMAL_CELL_PROLIFERATION	GOBP_REGULATION_OF_MESENCHYMAL_CELL_PROLIFERATION	11	0.299782	0.769335	0.735849	0.898225	0.703541	801	tags=36%, list=26%, signal=27%	22418/18590/21813/14182
GOBP_PALLIUM_DEVELOPMENT	GOBP_PALLIUM_DEVELOPMENT	GOBP_PALLIUM_DEVELOPMENT	37	0.218014	0.769511	0.777618	0.919933	0.720544	368	tags=14%, list=12%, signal=12%	242620/20563/70762/15228/16777
GOBP_CARBOHYDRATE_DERIVATIVE_TRANSPORT	GOBP_CARBOHYDRATE_DERIVATIVE_TRANSPORT	GOBP_CARBOHYDRATE_DERIVATIVE_TRANSPORT	15	0.275421	0.769741	0.751603	0.90513	0.70895	188	tags=13%, list=6%, signal=13%	12752/11307
GOBP_DEVELOPMENT_OF_PRIMARY_SEXUAL_CHARACTERISTICS	GOBP_DEVELOPMENT_OF_PRIMARY_SEXUAL_CHARACTERISTICS	GOBP_DEVELOPMENT_OF_PRIMARY_SEXUAL_CHARACTERISTICS	48	0.210425	0.77015	0.797414	0.926971	0.726057	856	tags=40%, list=28%, signal=29%	22418/19275/20346/22762/14178/20779/19288/16848/56312/18787/109689/12050/30953/21808/16410/12443/20397/16337/213081
GOBP_NEGATIVE_REGULATION_OF_RESPONSE_TO_DNA_DAMAGE_STIMULUS	GOBP_NEGATIVE_REGULATION_OF_RESPONSE_TO_DNA_DAMAGE_STIMULUS	GOBP_NEGATIVE_REGULATION_OF_RESPONSE_TO_DNA_DAMAGE_STIMULUS	21	0.253909	0.771245	0.76087	0.910021	0.712781	187	tags=10%, list=6%, signal=9%	16149/20315
GOCC_NON_MOTILE_CILIUM	GOCC_NON_MOTILE_CILIUM	GOCC_NON_MOTILE_CILIUM	14	0.281904	0.771518	0.744224	0.90208	0.706561	225	tags=14%, list=7%, signal=13%	107477/73750
GOBP_OVULATION_CYCLE_PROCESS	GOBP_OVULATION_CYCLE_PROCESS	GOBP_OVULATION_CYCLE_PROCESS	11	0.300811	0.771976	0.734134	0.897262	0.702787	956	tags=64%, list=32%, signal=44%	19275/20779/19288/109689/30953/20397/12394
GOBP_ORGANOPHOSPHATE_CATABOLIC_PROCESS	GOBP_ORGANOPHOSPHATE_CATABOLIC_PROCESS	GOBP_ORGANOPHOSPHATE_CATABOLIC_PROCESS	27	0.235442	0.772402	0.762537	0.911099	0.713625	599	tags=30%, list=20%, signal=24%	18753/11717/11486/74411/66569/53357/16329/18806
GOBP_FOREBRAIN_NEURON_DIFFERENTIATION	GOBP_FOREBRAIN_NEURON_DIFFERENTIATION	GOBP_FOREBRAIN_NEURON_DIFFERENTIATION	10	0.312197	0.772728	0.741259	0.901219	0.705887	528	tags=40%, list=17%, signal=33%	70762/20346/15228/15205
GOMF_TUBULIN_BINDING	GOMF_TUBULIN_BINDING	GOMF_TUBULIN_BINDING	88	0.187466	0.773961	0.831891	0.95002	0.74411	582	tags=22%, list=19%, signal=18%	18578/17984/70737/229474/12955/17096/70762/58251/381979/52055/26903/16574/76686/235180/20866/14360/68339/58522/66725
GOBP_REGULATION_OF_SYSTEMIC_ARTERIAL_BLOOD_PRESSURE	GOBP_REGULATION_OF_SYSTEMIC_ARTERIAL_BLOOD_PRESSURE	GOBP_REGULATION_OF_SYSTEMIC_ARTERIAL_BLOOD_PRESSURE	19	0.261191	0.774225	0.745656	0.902246	0.706691	464	tags=26%, list=15%, signal=22%	14063/11555/20112/14062/15937
GOBP_LATE_ENDOSOME_TO_LYSOSOME_TRANSPORT	GOBP_LATE_ENDOSOME_TO_LYSOSOME_TRANSPORT	GOBP_LATE_ENDOSOME_TO_LYSOSOME_TRANSPORT	10	0.312817	0.774262	0.737762	0.898761	0.703961	83	tags=10%, list=3%, signal=10%	66371
GOBP_RENAL_TUBULE_MORPHOGENESIS	GOBP_RENAL_TUBULE_MORPHOGENESIS	GOBP_RENAL_TUBULE_MORPHOGENESIS	14	0.283021	0.774574	0.737624	0.898761	0.703961	621	tags=36%, list=21%, signal=29%	114249/16776/15205/12826/14260
GOMF_PROTEIN_KINASE_A_BINDING	GOMF_PROTEIN_KINASE_A_BINDING	GOMF_PROTEIN_KINASE_A_BINDING	10	0.313272	0.775387	0.730769	0.895251	0.701212	879	tags=50%, list=29%, signal=36%	83397/66725/75547/18767/26422
GOBP_SMALL_MOLECULE_METABOLIC_PROCESS	GOBP_SMALL_MOLECULE_METABOLIC_PROCESS	GOBP_SMALL_MOLECULE_METABOLIC_PROCESS	332	0.16453	0.77584	0.929787	0.995336	0.779604	464	tags=14%, list=15%, signal=13%	234673/12895/233549/18113/268860/107477/72361/16149/22361/12389/64899/17777/22240/77590/66848/12752/20963/11816/58801/107747/230103/11307/94180/20411/239017/242669/381290/102294/211666/66775/26903/108079/11910/12763/11717/16574/11486/13836/214579/54447/232174/65969/171504/107869/13132/66569/15937
GOBP_CELLULAR_RESPONSE_TO_ALCOHOL	GOBP_CELLULAR_RESPONSE_TO_ALCOHOL	GOBP_CELLULAR_RESPONSE_TO_ALCOHOL	21	0.255444	0.775909	0.756211	0.907719	0.710977	349	tags=14%, list=12%, signal=13%	20306/16439/108079
GOBP_REGULATION_OF_GLUCOSE_METABOLIC_PROCESS	GOBP_REGULATION_OF_GLUCOSE_METABOLIC_PROCESS	GOBP_REGULATION_OF_GLUCOSE_METABOLIC_PROCESS	25	0.241859	0.776148	0.745509	0.902246	0.706691	202	tags=12%, list=7%, signal=11%	18113/58801/20411
GOBP_CARBOHYDRATE_TRANSPORT	GOBP_CARBOHYDRATE_TRANSPORT	GOBP_CARBOHYDRATE_TRANSPORT	29	0.235996	0.776381	0.756391	0.907719	0.710977	415	tags=21%, list=14%, signal=18%	21752/20411/18753/20661/232430/76686
GOBP_REGULATION_OF_STEROID_BIOSYNTHETIC_PROCESS	GOBP_REGULATION_OF_STEROID_BIOSYNTHETIC_PROCESS	GOBP_REGULATION_OF_STEROID_BIOSYNTHETIC_PROCESS	22	0.253615	0.77688	0.753106	0.905986	0.70962	460	tags=18%, list=15%, signal=16%	11816/11307/218461/13132
GOBP_ORGANELLE_TRANSPORT_ALONG_MICROTUBULE	GOBP_ORGANELLE_TRANSPORT_ALONG_MICROTUBULE	GOBP_ORGANELLE_TRANSPORT_ALONG_MICROTUBULE	23	0.249915	0.777574	0.742636	0.901724	0.706282	141	tags=9%, list=5%, signal=8%	71703/12752
GOBP_EMBRYO_IMPLANTATION	GOBP_EMBRYO_IMPLANTATION	GOBP_EMBRYO_IMPLANTATION	15	0.278387	0.778032	0.74359	0.90208	0.706561	637	tags=33%, list=21%, signal=26%	11857/16777/53614/12305/16878
GOMF_PROTEASE_BINDING	GOMF_PROTEASE_BINDING	GOMF_PROTEASE_BINDING	46	0.213887	0.779036	0.79683	0.926834	0.72595	1198	tags=57%, list=40%, signal=35%	20706/240913/58251/11981/55991/20723/14066/320924/20866/14102/18787/16410/16400/16971/12633/14268/68943/16412/15530/14218/21858/13601/12380/19156/66887/20719
GOBP_REGULATION_OF_RESPONSE_TO_REACTIVE_OXYGEN_SPECIES	GOBP_REGULATION_OF_RESPONSE_TO_REACTIVE_OXYGEN_SPECIES	GOBP_REGULATION_OF_RESPONSE_TO_REACTIVE_OXYGEN_SPECIES	10	0.314919	0.779465	0.72028	0.888831	0.696183	1300	tags=80%, list=43%, signal=46%	66725/230784/93692/23876/68943/17295/19156/11350
GOBP_CELLULAR_RESPONSE_TO_UNFOLDED_PROTEIN	GOBP_CELLULAR_RESPONSE_TO_UNFOLDED_PROTEIN	GOBP_CELLULAR_RESPONSE_TO_UNFOLDED_PROTEIN	24	0.24776	0.779739	0.748092	0.90401	0.708072	985	tags=46%, list=33%, signal=31%	26427/11910/22393/77128/15511/15512/12443/17872/193740/67623/80517
GOBP_NEUROINFLAMMATORY_RESPONSE	GOBP_NEUROINFLAMMATORY_RESPONSE	GOBP_NEUROINFLAMMATORY_RESPONSE	18	0.26694	0.780099	0.734177	0.897262	0.702787	1057	tags=72%, list=35%, signal=47%	12803/142980/21898/56312/66725/12183/217166/11820/16971/269060/16412/14824/15980
GOBP_MIDBODY_ABSCISSION	GOBP_MIDBODY_ABSCISSION	GOBP_MIDBODY_ABSCISSION	10	0.315293	0.78039	0.718531	0.887752	0.695338	83	tags=10%, list=3%, signal=10%	66371
GOBP_RESPONSE_TO_HORMONE	GOBP_RESPONSE_TO_HORMONE	GOBP_RESPONSE_TO_HORMONE	148	0.179063	0.781253	0.873239	0.971399	0.760856	780	tags=28%, list=26%, signal=22%	71904/12389/64899/12322/12494/94180/20411/77889/17096/19268/18753/15368/108079/20661/67731/74229/67488/19267/77128/13132/74347/50523/107351/12953/20779/230784/18806/14102/75547/27273/106572/217166/21808/12443/12333/109241/56736/22695/20660/19303/228545
GOBP_REGULATION_OF_MICROTUBULE_BASED_PROCESS	GOBP_REGULATION_OF_MICROTUBULE_BASED_PROCESS	GOBP_REGULATION_OF_MICROTUBULE_BASED_PROCESS	65	0.202078	0.781848	0.786974	0.921667	0.721902	1157	tags=51%, list=38%, signal=32%	66371/12389/58251/11603/26903/108079/76686/15511/20620/235180/12695/58522/54126/74256/76959/17318/76895/233064/11426/193740/17760/18763/330938/18518/18519/17295/225523/20393/17755/105513/102693/100048534/68942
GOBP_REGULATION_OF_NUCLEOCYTOPLASMIC_TRANSPORT	GOBP_REGULATION_OF_NUCLEOCYTOPLASMIC_TRANSPORT	GOBP_REGULATION_OF_NUCLEOCYTOPLASMIC_TRANSPORT	26	0.240896	0.782987	0.750742	0.90513	0.70895	555	tags=23%, list=18%, signal=19%	14296/18753/52163/18760/15937/17246
GOBP_NEGATIVE_REGULATION_OF_TRANSCRIPTION_BY_RNA_POLYMERASE_II	GOBP_NEGATIVE_REGULATION_OF_TRANSCRIPTION_BY_RNA_POLYMERASE_II	GOBP_NEGATIVE_REGULATION_OF_TRANSCRIPTION_BY_RNA_POLYMERASE_II	192	0.174245	0.784665	0.881143	0.973138	0.762218	414	tags=13%, list=14%, signal=12%	59091/12577/19009/56191/12389/20666/17984/14633/107765/13798/20668/13819/16597/15077/235050/11481/15228/11910/22393/18131/53376/22762/22715/20410/77128
GOBP_SIGNAL_TRANSDUCTION_IN_ABSENCE_OF_LIGAND	GOBP_SIGNAL_TRANSDUCTION_IN_ABSENCE_OF_LIGAND	GOBP_SIGNAL_TRANSDUCTION_IN_ABSENCE_OF_LIGAND	21	0.258605	0.78551	0.73913	0.899349	0.704422	801	tags=48%, list=26%, signal=35%	21752/107449/14360/14102/12050/21808/18049/16410/21672/14182
GOBP_POSITIVE_REGULATION_OF_UBIQUITIN_DEPENDENT_PROTEIN_CATABOLIC_PROCESS	GOBP_POSITIVE_REGULATION_OF_UBIQUITIN_DEPENDENT_PROTEIN_CATABOLIC_PROCESS	GOBP_POSITIVE_REGULATION_OF_UBIQUITIN_DEPENDENT_PROTEIN_CATABOLIC_PROCESS	33	0.2303	0.785786	0.754026	0.906259	0.709834	671	tags=33%, list=22%, signal=26%	71816/12389/13132/15511/20620/17246/66725/17131/27373/237353/75234
GOBP_RESPONSE_TO_NUTRIENT	GOBP_RESPONSE_TO_NUTRIENT	GOBP_RESPONSE_TO_NUTRIENT	14	0.287334	0.786378	0.726073	0.893387	0.699752	417	tags=29%, list=14%, signal=25%	433938/211389/11486/65969
GOBP_POSITIVE_REGULATION_OF_OSTEOBLAST_DIFFERENTIATION	GOBP_POSITIVE_REGULATION_OF_OSTEOBLAST_DIFFERENTIATION	GOBP_POSITIVE_REGULATION_OF_OSTEOBLAST_DIFFERENTIATION	20	0.260958	0.787708	0.751166	0.90513	0.70895	664	tags=35%, list=22%, signal=27%	20666/114249/11481/18760/268935/102657/16007
GOMF_CIS_REGULATORY_REGION_SEQUENCE_SPECIFIC_DNA_BINDING	GOMF_CIS_REGULATORY_REGION_SEQUENCE_SPECIFIC_DNA_BINDING	GOMF_CIS_REGULATORY_REGION_SEQUENCE_SPECIFIC_DNA_BINDING	131	0.181265	0.788635	0.835308	0.95227	0.745872	312	tags=10%, list=10%, signal=9%	17537/432770/242620/19009/20666/17984/14633/13798/20668/13819/100503949/16597/26427
GOCC_KINETOCHORE_MICROTUBULE	GOCC_KINETOCHORE_MICROTUBULE	GOCC_KINETOCHORE_MICROTUBULE	11	0.307475	0.789077	0.713551	0.883388	0.69192	83	tags=9%, list=3%, signal=9%	66371
GOBP_NEGATIVE_REGULATION_OF_WNT_SIGNALING_PATHWAY	GOBP_NEGATIVE_REGULATION_OF_WNT_SIGNALING_PATHWAY	GOBP_NEGATIVE_REGULATION_OF_WNT_SIGNALING_PATHWAY	40	0.221858	0.789304	0.760684	0.910021	0.712781	948	tags=50%, list=31%, signal=35%	12389/22418/11816/20668/140577/13132/26941/50523/18230/12558/68339/27373/74256/11820/69601/76281/72345/16971/12388/84035
GOBP_MUSCLE_CELL_PROLIFERATION	GOBP_MUSCLE_CELL_PROLIFERATION	GOBP_MUSCLE_CELL_PROLIFERATION	63	0.205053	0.79093	0.782726	0.920887	0.721292	598	tags=24%, list=20%, signal=20%	21752/12389/11816/15368/234593/21825/18131/22762/12575/18162/20779/17246/21898/17967/22003
GOBP_REGULATION_OF_LIPID_METABOLIC_PROCESS	GOBP_REGULATION_OF_LIPID_METABOLIC_PROCESS	GOBP_REGULATION_OF_LIPID_METABOLIC_PROCESS	89	0.191705	0.791061	0.798017	0.927319	0.726329	800	tags=31%, list=26%, signal=24%	11567/16149/12389/71111/11816/11307/20411/17096/218461/18753/108079/232430/13132/53357/27410/20779/17691/16007/18590/27273/108099/217166/100504663/11820/69601/20660/216505/26457
GOBP_ORGANELLE_MEMBRANE_FUSION	GOBP_ORGANELLE_MEMBRANE_FUSION	GOBP_ORGANELLE_MEMBRANE_FUSION	30	0.238863	0.791351	0.744395	0.90208	0.706561	516	tags=20%, list=17%, signal=17%	66371/12752/226421/26903/74772/74732
GOBP_NEURON_PROJECTION_REGENERATION	GOBP_NEURON_PROJECTION_REGENERATION	GOBP_NEURON_PROJECTION_REGENERATION	21	0.261321	0.793759	0.729814	0.895251	0.701212	231	tags=14%, list=8%, signal=13%	11816/12803/19268
GOCC_COMPLEX_OF_COLLAGEN_TRIMERS	GOCC_COMPLEX_OF_COLLAGEN_TRIMERS	GOCC_COMPLEX_OF_COLLAGEN_TRIMERS	11	0.309375	0.793954	0.711835	0.881659	0.690566	282	tags=18%, list=9%, signal=17%	53867/12815
GOBP_TELENCEPHALON_DEVELOPMENT	GOBP_TELENCEPHALON_DEVELOPMENT	GOBP_TELENCEPHALON_DEVELOPMENT	55	0.210167	0.79426	0.777778	0.919933	0.720544	582	tags=22%, list=19%, signal=18%	242620/20563/22418/20315/70762/20346/15228/16777/20361/15205/12558/66725
GOBP_POSITIVE_REGULATION_OF_RNA_METABOLIC_PROCESS	GOBP_POSITIVE_REGULATION_OF_RNA_METABOLIC_PROCESS	GOBP_POSITIVE_REGULATION_OF_RNA_METABOLIC_PROCESS	343	0.167848	0.79452	0.90542	0.982996	0.769939	414	tags=13%, list=14%, signal=12%	17537/12577/14063/21752/20324/16149/20666/71703/17984/83554/64899/12494/14633/22418/11816/16403/21804/114249/13798/19275/13819/77889/11555/72446/142980/73713/66214/16597/80985/26427/11603/18715/226251/19241/11910/18131/67488/209200/52163/22762/232430/22779/77128
GOBP_REGULATION_OF_CELLULAR_KETONE_METABOLIC_PROCESS	GOBP_REGULATION_OF_CELLULAR_KETONE_METABOLIC_PROCESS	GOBP_REGULATION_OF_CELLULAR_KETONE_METABOLIC_PROCESS	28	0.242623	0.794751	0.725758	0.893387	0.699752	248	tags=14%, list=8%, signal=13%	16149/12389/12752/381290
GOBP_AUTOPHAGY_OF_MITOCHONDRION	GOBP_AUTOPHAGY_OF_MITOCHONDRION	GOBP_AUTOPHAGY_OF_MITOCHONDRION	29	0.24162	0.794882	0.733835	0.897262	0.702787	1287	tags=66%, list=43%, signal=38%	213948/52639/54636/29869/66270/100504663/18412/22241/209131/74781/68943/93739/106064/57436/75788/76561/13043/12177/67443
GOBP_REGULATION_OF_CARBOHYDRATE_CATABOLIC_PROCESS	GOBP_REGULATION_OF_CARBOHYDRATE_CATABOLIC_PROCESS	GOBP_REGULATION_OF_CARBOHYDRATE_CATABOLIC_PROCESS	11	0.309901	0.795304	0.711835	0.881659	0.690566	836	tags=55%, list=28%, signal=40%	108079/15937/56312/108099/11820/16337
GOBP_LIPID_DROPLET_ORGANIZATION	GOBP_LIPID_DROPLET_ORGANIZATION	GOBP_LIPID_DROPLET_ORGANIZATION	10	0.321932	0.796822	0.708042	0.880969	0.690025	1086	tags=60%, list=36%, signal=39%	108079/217695/11520/66905/110911/66853
GOBP_NEGATIVE_REGULATION_OF_INTRACELLULAR_TRANSPORT	GOBP_NEGATIVE_REGULATION_OF_INTRACELLULAR_TRANSPORT	GOBP_NEGATIVE_REGULATION_OF_INTRACELLULAR_TRANSPORT	10	0.322262	0.797639	0.708042	0.880969	0.690025	1082	tags=70%, list=36%, signal=45%	12955/15464/66725/18767/14567/11305/17755
GOBP_NEGATIVE_REGULATION_OF_CELLULAR_RESPONSE_TO_INSULIN_STIMULUS	GOBP_NEGATIVE_REGULATION_OF_CELLULAR_RESPONSE_TO_INSULIN_STIMULUS	GOBP_NEGATIVE_REGULATION_OF_CELLULAR_RESPONSE_TO_INSULIN_STIMULUS	14	0.291639	0.79816	0.719472	0.888554	0.695966	532	tags=29%, list=18%, signal=24%	19268/18753/19267/107351
GOCC_MICROTUBULE_CYTOSKELETON	GOCC_MICROTUBULE_CYTOSKELETON	GOCC_MICROTUBULE_CYTOSKELETON	279	0.17138	0.799515	0.891863	0.978545	0.766453	553	tags=16%, list=18%, signal=14%	381175/320207/68070/11475/380711/18578/66371/17984/110380/229474/11816/19124/71228/20411/12659/12955/73750/22152/240505/58251/27428/381979/66214/104252/52055/26903/54354/16574/53376/76686/20112/231858/213575/53357/15511/20620/50523/21354/235180/20866/12695/78177/68339/58522
GOBP_VIRAL_BUDDING	GOBP_VIRAL_BUDDING	GOBP_VIRAL_BUDDING	10	0.323518	0.800748	0.708042	0.880969	0.690025	83	tags=10%, list=3%, signal=10%	66371
GOCC_CYTOPLASMIC_REGION	GOCC_CYTOPLASMIC_REGION	GOCC_CYTOPLASMIC_REGION	35	0.231004	0.800921	0.736999	0.898566	0.703809	442	tags=20%, list=15%, signal=17%	12322/14633/12803/13036/11486/238988/213575
GOBP_TOR_SIGNALING	GOBP_TOR_SIGNALING	GOBP_TOR_SIGNALING	27	0.24455	0.80228	0.730088	0.895251	0.701212	701	tags=33%, list=23%, signal=26%	72446/108079/74347/97998/83924/80909/230784/107173/78757
GOBP_RESPONSE_TO_ENDOPLASMIC_RETICULUM_STRESS	GOBP_RESPONSE_TO_ENDOPLASMIC_RETICULUM_STRESS	GOBP_RESPONSE_TO_ENDOPLASMIC_RETICULUM_STRESS	62	0.208181	0.80239	0.767881	0.914046	0.715933	831	tags=32%, list=27%, signal=24%	12389/58801/56807/21825/26427/11910/22393/77128/66597/53357/52377/56312/66725/230784/12443/11820/69601/66168/26943/17872
GOBP_CELLULAR_AMINO_ACID_CATABOLIC_PROCESS	GOBP_CELLULAR_AMINO_ACID_CATABOLIC_PROCESS	GOBP_CELLULAR_AMINO_ACID_CATABOLIC_PROCESS	17	0.279201	0.803507	0.694888	0.87269	0.683541	786	tags=35%, list=26%, signal=26%	268860/381290/214579/14085/56357/12039
GOBP_FEMALE_PREGNANCY	GOBP_FEMALE_PREGNANCY	GOBP_FEMALE_PREGNANCY	23	0.258407	0.803995	0.699225	0.875544	0.685776	637	tags=30%, list=21%, signal=24%	11857/16859/16777/53614/12305/26357/16878
GOBP_CYTOPLASMIC_MICROTUBULE_ORGANIZATION	GOBP_CYTOPLASMIC_MICROTUBULE_ORGANIZATION	GOBP_CYTOPLASMIC_MICROTUBULE_ORGANIZATION	12	0.307728	0.804876	0.710392	0.881626	0.69054	1524	tags=83%, list=50%, signal=42%	76686/68339/225523/56724/22350/13383/53869/76707/13424/16211
GOBP_OOCYTE_DIFFERENTIATION	GOBP_OOCYTE_DIFFERENTIATION	GOBP_OOCYTE_DIFFERENTIATION	16	0.281689	0.805408	0.694357	0.87269	0.683541	653	tags=31%, list=22%, signal=25%	381404/230103/20112/100121/230126
GOBP_ENDOSOME_TO_LYSOSOME_TRANSPORT_VIA_MULTIVESICULAR_BODY_SORTING_PATHWAY	GOBP_ENDOSOME_TO_LYSOSOME_TRANSPORT_VIA_MULTIVESICULAR_BODY_SORTING_PATHWAY	GOBP_ENDOSOME_TO_LYSOSOME_TRANSPORT_VIA_MULTIVESICULAR_BODY_SORTING_PATHWAY	10	0.325473	0.805587	0.697552	0.874235	0.684751	83	tags=10%, list=3%, signal=10%	66371
GOBP_MACROMOLECULE_CATABOLIC_PROCESS	GOBP_MACROMOLECULE_CATABOLIC_PROCESS	GOBP_MACROMOLECULE_CATABOLIC_PROCESS	303	0.171532	0.805985	0.878335	0.971748	0.761129	778	tags=24%, list=26%, signal=20%	13024/214639/13025/71816/66371/12389/108153/22418/12752/56460/11816/58801/21804/56464/12659/100037283/72446/242669/56489/17309/13036/66889/239337/81904/26903/22393/53376/209200/68867/77128/80708/66597/13132/15937/15511/74772/109901/20620/52377/94190/100342/74646/14360/13838/17246/56312/12457/66725/448987/17131/224836/72194/79043/27373/237353/109689/75234/29864/27059/217166/103213/74256/76959/1182…
GOMF_UBIQUITIN_LIKE_PROTEIN_LIGASE_BINDING	GOMF_UBIQUITIN_LIKE_PROTEIN_LIGASE_BINDING	GOMF_UBIQUITIN_LIKE_PROTEIN_LIGASE_BINDING	77	0.201041	0.805992	0.779793	0.920637	0.721096	654	tags=25%, list=22%, signal=20%	20963/19275/20411/17096/72446/56489/22393/53376/209200/12575/15511/53310/17246/12709/17131/22330/213019/52065/109689
GOBP_NEGATIVE_REGULATION_OF_BINDING	GOBP_NEGATIVE_REGULATION_OF_BINDING	GOBP_NEGATIVE_REGULATION_OF_BINDING	44	0.22291	0.806355	0.753934	0.906259	0.709834	460	tags=23%, list=15%, signal=20%	12389/20666/11555/19268/15368/18715/26903/52163/12575/13132
GOBP_AEROBIC_ELECTRON_TRANSPORT_CHAIN	GOBP_AEROBIC_ELECTRON_TRANSPORT_CHAIN	GOBP_AEROBIC_ELECTRON_TRANSPORT_CHAIN	10	0.326036	0.806982	0.694056	0.87269	0.683541	2042	tags=100%, list=68%, signal=33%	12064/68943/226646/17708/12857/67530/17718/17711/66445/66594
GOBP_POSITIVE_REGULATION_OF_MYELOID_CELL_DIFFERENTIATION	GOBP_POSITIVE_REGULATION_OF_MYELOID_CELL_DIFFERENTIATION	GOBP_POSITIVE_REGULATION_OF_MYELOID_CELL_DIFFERENTIATION	15	0.288842	0.807249	0.700321	0.875544	0.685776	172	tags=13%, list=6%, signal=13%	16149/226421
GOBP_NEGATIVE_REGULATION_OF_MITOTIC_CELL_CYCLE_PHASE_TRANSITION	GOBP_NEGATIVE_REGULATION_OF_MITOTIC_CELL_CYCLE_PHASE_TRANSITION	GOBP_NEGATIVE_REGULATION_OF_MITOTIC_CELL_CYCLE_PHASE_TRANSITION	58	0.210595	0.807251	0.766938	0.914046	0.715933	464	tags=16%, list=15%, signal=13%	14199/66371/20296/381979/66214/93695/12575/330177/15937
GOBP_MULTICELLULAR_ORGANISMAL_MOVEMENT	GOBP_MULTICELLULAR_ORGANISMAL_MOVEMENT	GOBP_MULTICELLULAR_ORGANISMAL_MOVEMENT	11	0.314718	0.807667	0.698113	0.874578	0.68502	758	tags=45%, list=25%, signal=34%	11555/21952/11443/12286/15258
GOBP_UBIQUITIN_DEPENDENT_PROTEIN_CATABOLIC_PROCESS_VIA_THE_MULTIVESICULAR_BODY_SORTING_PATHWAY	GOBP_UBIQUITIN_DEPENDENT_PROTEIN_CATABOLIC_PROCESS_VIA_THE_MULTIVESICULAR_BODY_SORTING_PATHWAY	GOBP_UBIQUITIN_DEPENDENT_PROTEIN_CATABOLIC_PROCESS_VIA_THE_MULTIVESICULAR_BODY_SORTING_PATHWAY	10	0.326333	0.807715	0.692308	0.871883	0.682908	83	tags=10%, list=3%, signal=10%	66371
GOBP_REGULATION_OF_HISTONE_H3_K4_METHYLATION	GOBP_REGULATION_OF_HISTONE_H3_K4_METHYLATION	GOBP_REGULATION_OF_HISTONE_H3_K4_METHYLATION	10	0.326565	0.808291	0.690559	0.870842	0.682093	55	tags=10%, list=2%, signal=10%	18113
GOBP_NEGATIVE_REGULATION_OF_CELL_SUBSTRATE_ADHESION	GOBP_NEGATIVE_REGULATION_OF_CELL_SUBSTRATE_ADHESION	GOBP_NEGATIVE_REGULATION_OF_CELL_SUBSTRATE_ADHESION	14	0.295368	0.808365	0.69967	0.875544	0.685776	897	tags=57%, list=30%, signal=40%	21825/14538/107351/20779/18787/14114/16971/12927
GOBP_GLYCOSPHINGOLIPID_METABOLIC_PROCESS	GOBP_GLYCOSPHINGOLIPID_METABOLIC_PROCESS	GOBP_GLYCOSPHINGOLIPID_METABOLIC_PROCESS	13	0.301091	0.808396	0.704508	0.878156	0.687822	404	tags=31%, list=13%, signal=27%	20442/14421/18753/14667
GOBP_NEGATIVE_REGULATION_OF_VIRAL_PROCESS	GOBP_NEGATIVE_REGULATION_OF_VIRAL_PROCESS	GOBP_NEGATIVE_REGULATION_OF_VIRAL_PROCESS	16	0.282741	0.808414	0.689655	0.870399	0.681746	768	tags=44%, list=25%, signal=33%	16149/209387/69550/19288/227753/14114/22695
GOBP_RESPONSE_TO_RADIATION	GOBP_RESPONSE_TO_RADIATION	GOBP_RESPONSE_TO_RADIATION	91	0.195477	0.809167	0.769802	0.914046	0.715933	303	tags=10%, list=10%, signal=9%	12895/245537/107477/58801/12955/218461/381979/18753/234593
GOBP_RESPONSE_TO_RETINOIC_ACID	GOBP_RESPONSE_TO_RETINOIC_ACID	GOBP_RESPONSE_TO_RETINOIC_ACID	18	0.277127	0.809868	0.696203	0.873261	0.683988	1372	tags=78%, list=45%, signal=43%	17096/13036/232174/17294/11303/21677/16004/12394/21676/240442/11518/71461/228790/22601
GOCC_9PLUS0_NON_MOTILE_CILIUM	GOCC_9PLUS0_NON_MOTILE_CILIUM	GOCC_9PLUS0_NON_MOTILE_CILIUM	13	0.301707	0.810048	0.704508	0.878156	0.687822	225	tags=15%, list=7%, signal=14%	107477/73750
GOBP_NEGATIVE_REGULATION_OF_RNA_CATABOLIC_PROCESS	GOBP_NEGATIVE_REGULATION_OF_RNA_CATABOLIC_PROCESS	GOBP_NEGATIVE_REGULATION_OF_RNA_CATABOLIC_PROCESS	22	0.264674	0.810757	0.714286	0.883776	0.692224	768	tags=27%, list=25%, signal=20%	56460/56489/100342/12457/103213/22695
GOBP_PROTEIN_MODIFICATION_BY_SMALL_PROTEIN_CONJUGATION	GOBP_PROTEIN_MODIFICATION_BY_SMALL_PROTEIN_CONJUGATION	GOBP_PROTEIN_MODIFICATION_BY_SMALL_PROTEIN_CONJUGATION	122	0.189081	0.810814	0.790754	0.922042	0.722197	1221	tags=50%, list=40%, signal=31%	71816/12389/209387/13819/80985/26903/54354/22393/67731/209200/68867/66597/18230/66822/74646/14360/58522/17246/66725/448987/17131/237353/109689/75234/29864/103213/18049/18412/56736/13803/228545/69587/67150/75785/76580/22670/72345/22214/78889/59009/68943/17237/30945/83814/20677/13194/76273/73469/224826/65113/105239/53312/216825/195018/319817/75788/59043/22210/93836/244666/107035
GOBP_POSITIVE_REGULATION_OF_CELLULAR_BIOSYNTHETIC_PROCESS	GOBP_POSITIVE_REGULATION_OF_CELLULAR_BIOSYNTHETIC_PROCESS	GOBP_POSITIVE_REGULATION_OF_CELLULAR_BIOSYNTHETIC_PROCESS	387	0.16971	0.8115	0.887265	0.97596	0.764428	560	tags=17%, list=19%, signal=16%	17537/12577/12560/14063/21752/20324/18113/16149/20666/71703/17984/83554/64899/12494/14633/22418/11816/16403/21804/114249/231440/13798/19275/20411/13819/77889/11555/142980/66214/18753/16597/80985/21825/26427/11603/18715/226251/19241/11910/18131/67488/14991/209200/52163/22762/232430/22779/77128/14178/14062/18760/13132/53357/109901/270118/215418/100342/242466/15205/13709/110521/20779/19288/21898/207…
GOBP_POSITIVE_REGULATION_OF_TRANSCRIPTION_BY_RNA_POLYMERASE_II	GOBP_POSITIVE_REGULATION_OF_TRANSCRIPTION_BY_RNA_POLYMERASE_II	GOBP_POSITIVE_REGULATION_OF_TRANSCRIPTION_BY_RNA_POLYMERASE_II	218	0.177711	0.811637	0.85078	0.961176	0.752848	571	tags=19%, list=19%, signal=16%	17537/14063/20324/20666/71703/17984/83554/64899/14633/22418/16403/114249/13798/19275/13819/11555/142980/66214/16597/26427/11603/226251/11910/18131/67488/52163/22762/22779/77128/18760/13132/109901/270118/215418/242466/15205/13709/110521/21898/207785/13496
GOMF_PROTEIN_SERINE_THREONINE_PHOSPHATASE_ACTIVITY	GOMF_PROTEIN_SERINE_THREONINE_PHOSPHATASE_ACTIVITY	GOMF_PROTEIN_SERINE_THREONINE_PHOSPHATASE_ACTIVITY	23	0.260961	0.811943	0.689922	0.870399	0.681746	589	tags=35%, list=19%, signal=28%	319468/19252/320472/63953/56405/231637/66725/240672
GOMF_ELECTRON_TRANSFER_ACTIVITY	GOMF_ELECTRON_TRANSFER_ACTIVITY	GOMF_ELECTRON_TRANSFER_ACTIVITY	11	0.316523	0.812298	0.692967	0.872075	0.683059	2071	tags=100%, list=68%, signal=32%	93692/18984/66885/226646/17708/12857/17718/17711/66445/66594/17991
GOBP_POSITIVE_REGULATION_OF_CELL_SUBSTRATE_ADHESION	GOBP_POSITIVE_REGULATION_OF_CELL_SUBSTRATE_ADHESION	GOBP_POSITIVE_REGULATION_OF_CELL_SUBSTRATE_ADHESION	37	0.230319	0.812942	0.710187	0.881626	0.69054	1138	tags=65%, list=38%, signal=41%	18073/56320/114249/21825/13132/14260/16007/20130/14114/16402/19271/16400/18003/16480/14115/17127/14268/22288/16412/12837/58231/67896/20971/192176
GOMF_PROTEIN_DIMERIZATION_ACTIVITY	GOMF_PROTEIN_DIMERIZATION_ACTIVITY	GOMF_PROTEIN_DIMERIZATION_ACTIVITY	214	0.178622	0.81353	0.849607	0.961176	0.752848	598	tags=18%, list=20%, signal=15%	21752/15507/20563/66371/12389/68859/17929/17777/12322/19294/11816/209387/11307/13819/12955/11555/15368/16456/14863/11910/14991/65969/54725/64009/170756/14964/108960/18162/21354/69550/15205/21898/101772/13830/66725/26357/58235/22003
MP_INCREASED_LUNG_ADENOCARCINOMA_INCIDENCE	MP_INCREASED_LUNG_ADENOCARCINOMA_INCIDENCE	MP_INCREASED_LUNG_ADENOCARCINOMA_INCIDENCE	23	0.261543	0.813752	0.688372	0.869883	0.681342	118	tags=9%, list=4%, signal=8%	15162/232431
GOBP_PROTEIN_LOCALIZATION_TO_CHROMATIN	GOBP_PROTEIN_LOCALIZATION_TO_CHROMATIN	GOBP_PROTEIN_LOCALIZATION_TO_CHROMATIN	13	0.303328	0.814401	0.69616	0.873261	0.683988	95	tags=8%, list=3%, signal=7%	319172
GOBP_B_CELL_MEDIATED_IMMUNITY	GOBP_B_CELL_MEDIATED_IMMUNITY	GOBP_B_CELL_MEDIATED_IMMUNITY	26	0.251138	0.816278	0.700297	0.875544	0.685776	286	tags=15%, list=9%, signal=14%	16149/19294/50908/18753
GOMF_ACETYLGLUCOSAMINYLTRANSFERASE_ACTIVITY	GOMF_ACETYLGLUCOSAMINYLTRANSFERASE_ACTIVITY	GOMF_ACETYLGLUCOSAMINYLTRANSFERASE_ACTIVITY	14	0.298471	0.816858	0.686469	0.868558	0.680305	772	tags=43%, list=26%, signal=32%	53625/17309/14538/16848/15211/101351
GOBP_REGULATION_OF_RECEPTOR_INTERNALIZATION	GOBP_REGULATION_OF_RECEPTOR_INTERNALIZATION	GOBP_REGULATION_OF_RECEPTOR_INTERNALIZATION	23	0.262907	0.817997	0.682171	0.864787	0.67735	742	tags=35%, list=25%, signal=26%	117148/20963/13132/94190/109689/13642/11838/11820
GOBP_ANTEROGRADE_AXONAL_TRANSPORT	GOBP_ANTEROGRADE_AXONAL_TRANSPORT	GOBP_ANTEROGRADE_AXONAL_TRANSPORT	11	0.318842	0.81825	0.689537	0.870399	0.681746	529	tags=27%, list=17%, signal=23%	15507/16574/235180
GOMF_PEPTIDE_BINDING	GOMF_PEPTIDE_BINDING	GOMF_PEPTIDE_BINDING	56	0.215557	0.819473	0.742424	0.901724	0.706282	511	tags=21%, list=17%, signal=18%	16149/11816/230103/12955/11555/22152/14863/211666/14991/14964/18162/21354
GOCC_MICROTUBULE_ORGANIZING_CENTER	GOCC_MICROTUBULE_ORGANIZING_CENTER	GOCC_MICROTUBULE_ORGANIZING_CENTER	160	0.185491	0.819618	0.813225	0.936776	0.733737	548	tags=17%, list=18%, signal=15%	381175/320207/68070/380711/18578/17984/19124/71228/20411/73750/240505/58251/381979/66214/52055/26903/53376/213575/53357/15511/20620/50523/21354/235180/12695/78177/68339
GOBP_SENSORY_SYSTEM_DEVELOPMENT	GOBP_SENSORY_SYSTEM_DEVELOPMENT	GOBP_SENSORY_SYSTEM_DEVELOPMENT	68	0.210218	0.820996	0.750337	0.90513	0.70895	211	tags=9%, list=7%, signal=8%	17537/12577/20666/110380/12803/12955
GOBP_REGULATION_OF_MUSCLE_ADAPTATION	GOBP_REGULATION_OF_MUSCLE_ADAPTATION	GOBP_REGULATION_OF_MUSCLE_ADAPTATION	14	0.300562	0.82258	0.676568	0.859958	0.673568	359	tags=21%, list=12%, signal=19%	21952/381290/67731
GOBP_REGULATION_OF_T_CELL_DIFFERENTIATION_IN_THYMUS	GOBP_REGULATION_OF_T_CELL_DIFFERENTIATION_IN_THYMUS	GOBP_REGULATION_OF_T_CELL_DIFFERENTIATION_IN_THYMUS	10	0.333034	0.824303	0.666084	0.854471	0.669271	366	tags=30%, list=12%, signal=26%	22361/16859/11486
GOMF_GTPASE_ACTIVITY	GOMF_GTPASE_ACTIVITY	GOMF_GTPASE_ACTIVITY	53	0.221174	0.825495	0.734838	0.89771	0.703138	876	tags=32%, list=29%, signal=23%	667214/11857/226421/22152/223881/21822/73991/19341/15944/66725/20130/106572/66922/224624/69581/68724/14702
GOBP_RESPONSE_TO_STEROID_HORMONE	GOBP_RESPONSE_TO_STEROID_HORMONE	GOBP_RESPONSE_TO_STEROID_HORMONE	56	0.217246	0.825895	0.735537	0.898204	0.703525	780	tags=30%, list=26%, signal=23%	71904/12389/94180/77889/67731/74229/67488/77128/13132/12953/20779/14102/75547/21808/56736/22695/228545
GOCC_PML_BODY	GOCC_PML_BODY	GOCC_PML_BODY	20	0.273811	0.826504	0.7014	0.876534	0.686552	251	tags=10%, list=8%, signal=9%	21752/56489
GOCC_GOLGI_STACK	GOCC_GOLGI_STACK	GOCC_GOLGI_STACK	20	0.273912	0.826811	0.699844	0.875544	0.685776	883	tags=40%, list=29%, signal=29%	12752/20442/73991/14964/217695/20660/108148/78752
GOBP_NEGATIVE_REGULATION_OF_VASCULAR_ASSOCIATED_SMOOTH_MUSCLE_CELL_PROLIFERATION	GOBP_NEGATIVE_REGULATION_OF_VASCULAR_ASSOCIATED_SMOOTH_MUSCLE_CELL_PROLIFERATION	GOBP_NEGATIVE_REGULATION_OF_VASCULAR_ASSOCIATED_SMOOTH_MUSCLE_CELL_PROLIFERATION	11	0.32222	0.82692	0.675815	0.859925	0.673542	598	tags=36%, list=20%, signal=29%	12389/15368/12575/22003
GOBP_SIGNAL_TRANSDUCTION_BY_P53_CLASS_MEDIATOR	GOBP_SIGNAL_TRANSDUCTION_BY_P53_CLASS_MEDIATOR	GOBP_SIGNAL_TRANSDUCTION_BY_P53_CLASS_MEDIATOR	35	0.238508	0.826937	0.695394	0.872965	0.683757	590	tags=23%, list=20%, signal=19%	16149/107765/58801/64058/12575/17246/56312/230784
GOBP_LIPID_HOMEOSTASIS	GOBP_LIPID_HOMEOSTASIS	GOBP_LIPID_HOMEOSTASIS	39	0.232441	0.827793	0.694168	0.87269	0.683541	628	tags=28%, list=21%, signal=23%	12389/17777/71111/11816/11307/108079/74772/52377/27410/230784/11303
GOBP_POSITIVE_REGULATION_OF_PROTEIN_LOCALIZATION_TO_CELL_PERIPHERY	GOBP_POSITIVE_REGULATION_OF_PROTEIN_LOCALIZATION_TO_CELL_PERIPHERY	GOBP_POSITIVE_REGULATION_OF_PROTEIN_LOCALIZATION_TO_CELL_PERIPHERY	22	0.270617	0.828962	0.686335	0.868558	0.680305	415	tags=23%, list=14%, signal=20%	12752/20411/381290/13836/76686
GOBP_REGULATION_OF_NEUROBLAST_PROLIFERATION	GOBP_REGULATION_OF_NEUROBLAST_PROLIFERATION	GOBP_REGULATION_OF_NEUROBLAST_PROLIFERATION	14	0.303175	0.829732	0.668317	0.855176	0.669823	975	tags=43%, list=32%, signal=29%	242620/15228/66725/233064/12064/16412
GOBP_GLYCEROLIPID_CATABOLIC_PROCESS	GOBP_GLYCEROLIPID_CATABOLIC_PROCESS	GOBP_GLYCEROLIPID_CATABOLIC_PROCESS	10	0.335556	0.830545	0.660839	0.850248	0.665963	1171	tags=70%, list=39%, signal=43%	66569/53357/20660/269060/66853/18803/54608
GOBP_POSITIVE_REGULATION_OF_PROTEIN_MODIFICATION_BY_SMALL_PROTEIN_CONJUGATION_OR_REMOVAL	GOBP_POSITIVE_REGULATION_OF_PROTEIN_MODIFICATION_BY_SMALL_PROTEIN_CONJUGATION_OR_REMOVAL	GOBP_POSITIVE_REGULATION_OF_PROTEIN_MODIFICATION_BY_SMALL_PROTEIN_CONJUGATION_OR_REMOVAL	32	0.244939	0.83302	0.682353	0.864787	0.67735	723	tags=25%, list=24%, signal=19%	71816/12389/54354/22393/66725/17131/109689/18049
GOBP_HOMEOSTASIS_OF_NUMBER_OF_CELLS	GOBP_HOMEOSTASIS_OF_NUMBER_OF_CELLS	GOBP_HOMEOSTASIS_OF_NUMBER_OF_CELLS	80	0.207452	0.835293	0.730323	0.895251	0.701212	366	tags=14%, list=12%, signal=12%	16149/18578/20739/58801/56532/13819/17096/20296/15368/11717/11486
GOBP_MULTIVESICULAR_BODY_SORTING_PATHWAY	GOBP_MULTIVESICULAR_BODY_SORTING_PATHWAY	GOBP_MULTIVESICULAR_BODY_SORTING_PATHWAY	11	0.326221	0.837186	0.662093	0.851142	0.666663	351	tags=18%, list=12%, signal=16%	66371/20661
GOBP_ENDOCRINE_PROCESS	GOBP_ENDOCRINE_PROCESS	GOBP_ENDOCRINE_PROCESS	22	0.273388	0.83745	0.677019	0.860172	0.673736	801	tags=41%, list=26%, signal=30%	14063/52055/20112/14062/13132/12953/16878/56745/14182
GOBP_REGULATION_OF_PHOSPHATASE_ACTIVITY	GOBP_REGULATION_OF_PHOSPHATASE_ACTIVITY	GOBP_REGULATION_OF_PHOSPHATASE_ACTIVITY	21	0.275947	0.838187	0.67236	0.858172	0.67217	224	tags=14%, list=7%, signal=13%	114249/56532/241289
GOBP_SPLEEN_DEVELOPMENT	GOBP_SPLEEN_DEVELOPMENT	GOBP_SPLEEN_DEVELOPMENT	10	0.339201	0.839566	0.653846	0.844101	0.661149	720	tags=40%, list=24%, signal=31%	56532/12557/14102/103213
GOBP_REGULATION_OF_PROTEIN_KINASE_B_SIGNALING	GOBP_REGULATION_OF_PROTEIN_KINASE_B_SIGNALING	GOBP_REGULATION_OF_PROTEIN_KINASE_B_SIGNALING	41	0.236221	0.840164	0.694842	0.87269	0.683541	836	tags=41%, list=28%, signal=30%	17537/20315/21825/13836/14066/26941/52377/14538/20779/52065/18590/20130/78757/56745/14182/19271/16337
GOBP_REGULATION_OF_GLYCOLYTIC_PROCESS	GOBP_REGULATION_OF_GLYCOLYTIC_PROCESS	GOBP_REGULATION_OF_GLYCOLYTIC_PROCESS	10	0.339889	0.841268	0.653846	0.844101	0.661149	836	tags=60%, list=28%, signal=44%	108079/15937/56312/108099/11820/16337
GOBP_REPRODUCTION	GOBP_REPRODUCTION	GOBP_REPRODUCTION	240	0.182295	0.841336	0.816104	0.938698	0.735242	445	tags=15%, list=15%, signal=14%	214593/12804/12577/16669/242620/268860/71904/11857/14633/22418/381404/16859/19294/230103/20315/19275/12659/381290/14421/20346/16450/11486/16777/74229/20317/545156/22762/18792/232174/77128/20112/54725/64009/232664/14178
GOBP_EPITHELIAL_TUBE_BRANCHING_INVOLVED_IN_LUNG_MORPHOGENESIS	GOBP_EPITHELIAL_TUBE_BRANCHING_INVOLVED_IN_LUNG_MORPHOGENESIS	GOBP_EPITHELIAL_TUBE_BRANCHING_INVOLVED_IN_LUNG_MORPHOGENESIS	11	0.328191	0.842243	0.656947	0.84667	0.66316	308	tags=27%, list=10%, signal=25%	71228/12614/13036
GOCC_PLASMA_MEMBRANE_BOUNDED_CELL_PROJECTION_CYTOPLASM	GOCC_PLASMA_MEMBRANE_BOUNDED_CELL_PROJECTION_CYTOPLASM	GOCC_PLASMA_MEMBRANE_BOUNDED_CELL_PROJECTION_CYTOPLASM	28	0.257331	0.842932	0.659091	0.848715	0.664762	442	tags=21%, list=15%, signal=18%	12322/14633/12803/13036/11486/213575
GOBP_REGULATION_OF_REPRODUCTIVE_PROCESS	GOBP_REGULATION_OF_REPRODUCTIVE_PROCESS	GOBP_REGULATION_OF_REPRODUCTIVE_PROCESS	51	0.22654	0.843296	0.711864	0.881659	0.690566	653	tags=31%, list=22%, signal=25%	11857/22418/230103/12659/20346/11486/20317/22762/18792/20112/18791/20779/16848/56312/16878/230126
GOBP_ACTIVATION_OF_CYSTEINE_TYPE_ENDOPEPTIDASE_ACTIVITY_INVOLVED_IN_APOPTOTIC_PROCESS	GOBP_ACTIVATION_OF_CYSTEINE_TYPE_ENDOPEPTIDASE_ACTIVITY_INVOLVED_IN_APOPTOTIC_PROCESS	GOBP_ACTIVATION_OF_CYSTEINE_TYPE_ENDOPEPTIDASE_ACTIVITY_INVOLVED_IN_APOPTOTIC_PROCESS	16	0.295097	0.843744	0.633229	0.830449	0.650455	1043	tags=50%, list=34%, signal=33%	58801/14066/14062/18049/17127/12633/18854/19876
GOCC_RUFFLE_MEMBRANE	GOCC_RUFFLE_MEMBRANE	GOCC_RUFFLE_MEMBRANE	21	0.277784	0.843767	0.663043	0.852005	0.667339	1128	tags=71%, list=37%, signal=45%	108897/107351/20779/22003/16402/67220/16410/19271/11426/211652/20975/16412/18720/18803/240185
GOBP_ORGANIC_ACID_METABOLIC_PROCESS	GOBP_ORGANIC_ACID_METABOLIC_PROCESS	GOBP_ORGANIC_ACID_METABOLIC_PROCESS	166	0.190665	0.845536	0.773933	0.916808	0.718097	405	tags=13%, list=13%, signal=12%	234673/12895/268860/72361/16149/22361/12389/64899/12752/20963/107747/94180/239017/242669/381290/102294/211666/66775/108079/214579/54447/232174
GOBP_ORGANIC_ACID_CATABOLIC_PROCESS	GOBP_ORGANIC_ACID_CATABOLIC_PROCESS	GOBP_ORGANIC_ACID_CATABOLIC_PROCESS	35	0.244041	0.846121	0.655275	0.845588	0.662313	405	tags=17%, list=13%, signal=15%	268860/64899/107747/381290/214579/232174
GOBP_REGULATION_OF_CELLULAR_CARBOHYDRATE_METABOLIC_PROCESS	GOBP_REGULATION_OF_CELLULAR_CARBOHYDRATE_METABOLIC_PROCESS	GOBP_REGULATION_OF_CELLULAR_CARBOHYDRATE_METABOLIC_PROCESS	31	0.252633	0.846345	0.671131	0.857337	0.671516	680	tags=32%, list=22%, signal=25%	18113/54646/58801/20411/15937/20779/56312/230784/17691/27273
GOBP_POSITIVE_REGULATION_OF_ORGANELLE_ORGANIZATION	GOBP_POSITIVE_REGULATION_OF_ORGANELLE_ORGANIZATION	GOBP_POSITIVE_REGULATION_OF_ORGANELLE_ORGANIZATION	144	0.19364	0.846404	0.76815	0.914046	0.715933	629	tags=19%, list=21%, signal=16%	14063/12223/15162/12389/22418/58801/93689/11307/11555/77569/66214/14219/104252/52639/320472/58804/20410/54636/53357/15944/20779/18645/22003/260409/14260/18793/14102
GOBP_RESPONSE_TO_AMINO_ACID_STARVATION	GOBP_RESPONSE_TO_AMINO_ACID_STARVATION	GOBP_RESPONSE_TO_AMINO_ACID_STARVATION	15	0.302879	0.846481	0.647436	0.838667	0.656892	766	tags=47%, list=25%, signal=35%	11910/12575/18760/230784/16210/14102/22241
GOBP_IN_UTERO_EMBRYONIC_DEVELOPMENT	GOBP_IN_UTERO_EMBRYONIC_DEVELOPMENT	GOBP_IN_UTERO_EMBRYONIC_DEVELOPMENT	117	0.197917	0.846541	0.72661	0.893387	0.699752	528	tags=16%, list=17%, signal=14%	12577/16669/20563/14633/56320/22329/13819/217325/16450/11486/68119/22762/65969/50770/13132/11931/50523/18230/15205
GOBP_RECEPTOR_CATABOLIC_PROCESS	GOBP_RECEPTOR_CATABOLIC_PROCESS	GOBP_RECEPTOR_CATABOLIC_PROCESS	10	0.342408	0.847505	0.646853	0.838269	0.65658	1316	tags=80%, list=44%, signal=45%	11816/209200/12333/19141/11305/75788/78610/18550
GOBP_REGULATION_OF_DEPHOSPHORYLATION	GOBP_REGULATION_OF_DEPHOSPHORYLATION	GOBP_REGULATION_OF_DEPHOSPHORYLATION	29	0.257659	0.847646	0.667669	0.855065	0.669736	971	tags=41%, list=32%, signal=28%	114249/56532/241289/18753/12953/20779/52065/21808/17872/17127/18518/68943
GOCC_LATERAL_PLASMA_MEMBRANE	GOCC_LATERAL_PLASMA_MEMBRANE	GOCC_LATERAL_PLASMA_MEMBRANE	15	0.303541	0.848331	0.644231	0.836927	0.655529	33	tags=7%, list=1%, signal=7%	18196
GOBP_NUCLEOBASE_METABOLIC_PROCESS	GOBP_NUCLEOBASE_METABOLIC_PROCESS	GOBP_NUCLEOBASE_METABOLIC_PROCESS	10	0.343392	0.849939	0.646853	0.838269	0.65658	366	tags=20%, list=12%, signal=18%	22240/11486
GOBP_NECROTIC_CELL_DEATH	GOBP_NECROTIC_CELL_DEATH	GOBP_NECROTIC_CELL_DEATH	18	0.291045	0.850542	0.648734	0.839536	0.657573	749	tags=39%, list=25%, signal=29%	12389/56532/142980/56312/14102/74256/12368
GOMF_PROTEIN_DOMAIN_SPECIFIC_BINDING	GOMF_PROTEIN_DOMAIN_SPECIFIC_BINDING	GOMF_PROTEIN_DOMAIN_SPECIFIC_BINDING	197	0.188522	0.850566	0.773499	0.916651	0.717974	1161	tags=48%, list=38%, signal=31%	243958/110380/171580/20616/22418/22240/20963/234214/217325/17096/73750/14389/19261/381290/18753/16456/94212/24056/67488/238988/54725/21873/70292/15511/50766/26941/15944/15205/53310/14360/110521/13838/20779/68339/17246/228880/17967/18481/22003/14260/18793/105844/15512/56217/12876/12050/18412/11820/228836/69601/70527/19303/11841/14182/16337/16400/234686/17135/12927/14600/94092/193740/12388/11492/18…
GOBP_NEGATIVE_REGULATION_OF_PEPTIDASE_ACTIVITY	GOBP_NEGATIVE_REGULATION_OF_PEPTIDASE_ACTIVITY	GOBP_NEGATIVE_REGULATION_OF_PEPTIDASE_ACTIVITY	48	0.232426	0.850672	0.692529	0.871883	0.682908	774	tags=38%, list=26%, signal=28%	20706/328971/171580/12955/216795/21825/20317/20723/15511/20779/17246/53614/18793/18787/109689/18049/11820/20660
GOBP_TORC1_SIGNALING	GOBP_TORC1_SIGNALING	GOBP_TORC1_SIGNALING	12	0.325319	0.850887	0.645656	0.837429	0.655923	670	tags=42%, list=22%, signal=33%	97998/83924/80909/230784/107173
GOBP_METENCEPHALON_DEVELOPMENT	GOBP_METENCEPHALON_DEVELOPMENT	GOBP_METENCEPHALON_DEVELOPMENT	28	0.26002	0.85174	0.642424	0.835371	0.65431	932	tags=43%, list=31%, signal=30%	14633/13798/73750/94190/20353/12286/78286/22241/319953/27419/20720/330938
GOBP_ARTERY_MORPHOGENESIS	GOBP_ARTERY_MORPHOGENESIS	GOBP_ARTERY_MORPHOGENESIS	15	0.304849	0.851986	0.636218	0.832395	0.651979	714	tags=40%, list=24%, signal=31%	11816/18131/15205/17131/13642/21808
GOCC_TRANSPORT_VESICLE_MEMBRANE	GOCC_TRANSPORT_VESICLE_MEMBRANE	GOCC_TRANSPORT_VESICLE_MEMBRANE	14	0.311378	0.852183	0.638614	0.832408	0.65199	607	tags=29%, list=20%, signal=23%	56807/22393/19341/20353
GOBP_RESPONSE_TO_ACID_CHEMICAL	GOBP_RESPONSE_TO_ACID_CHEMICAL	GOBP_RESPONSE_TO_ACID_CHEMICAL	27	0.259819	0.852374	0.648968	0.839536	0.657573	961	tags=44%, list=32%, signal=31%	237253/381290/74347/14360/80909/12826/230784/18049/67579/12334/12064/12832
GOBP_LIPOPROTEIN_METABOLIC_PROCESS	GOBP_LIPOPROTEIN_METABOLIC_PROCESS	GOBP_LIPOPROTEIN_METABOLIC_PROCESS	26	0.262523	0.853281	0.645401	0.837429	0.655923	942	tags=50%, list=31%, signal=35%	17777/11816/70605/52639/76686/54636/15944/11303/16410/22241/14645/13033/74781
GOBP_RESPONSE_TO_XENOBIOTIC_STIMULUS	GOBP_RESPONSE_TO_XENOBIOTIC_STIMULUS	GOBP_RESPONSE_TO_XENOBIOTIC_STIMULUS	39	0.239677	0.853562	0.655761	0.845651	0.662363	405	tags=21%, list=13%, signal=18%	268860/18578/12494/107765/14863/108079/320472/232174
GOMF_PROTEIN_PHOSPHATASE_2A_BINDING	GOMF_PROTEIN_PHOSPHATASE_2A_BINDING	GOMF_PROTEIN_PHOSPHATASE_2A_BINDING	13	0.31795	0.85366	0.639399	0.832502	0.652064	1319	tags=69%, list=44%, signal=39%	11555/52065/80281/69601/18518/22352/12874/72590/14673
GOBP_REGULATION_OF_CELL_MIGRATION_INVOLVED_IN_SPROUTING_ANGIOGENESIS	GOBP_REGULATION_OF_CELL_MIGRATION_INVOLVED_IN_SPROUTING_ANGIOGENESIS	GOBP_REGULATION_OF_CELL_MIGRATION_INVOLVED_IN_SPROUTING_ANGIOGENESIS	13	0.318634	0.855497	0.63606	0.832395	0.651979	1300	tags=77%, list=43%, signal=44%	15368/21825/20620/105844/56233/243362/240185/26406/18704/11350
GOBP_REGULATION_OF_ALPHA_BETA_T_CELL_DIFFERENTIATION	GOBP_REGULATION_OF_ALPHA_BETA_T_CELL_DIFFERENTIATION	GOBP_REGULATION_OF_ALPHA_BETA_T_CELL_DIFFERENTIATION	15	0.306356	0.856198	0.629808	0.830292	0.650333	997	tags=60%, list=33%, signal=40%	240873/20963/11486/17131/230126/21813/59009/12394/18950
GOCC_GOLGI_MEMBRANE	GOCC_GOLGI_MEMBRANE	GOCC_GOLGI_MEMBRANE	60	0.222433	0.856315	0.67973	0.863257	0.676152	779	tags=33%, list=26%, signal=25%	12389/12752/53625/56807/14421/26427/14991/104009/242362/14964/213819/15944/16848/74442/74102/15039/140481/59287/208117/67510
GOBP_PROTEIN_LOCALIZATION_TO_CHROMOSOME	GOBP_PROTEIN_LOCALIZATION_TO_CHROMOSOME	GOBP_PROTEIN_LOCALIZATION_TO_CHROMOSOME	34	0.24984	0.857248	0.639053	0.832408	0.65199	95	tags=6%, list=3%, signal=6%	21752/319172
GOBP_MEMBRANE_LIPID_METABOLIC_PROCESS	GOBP_MEMBRANE_LIPID_METABOLIC_PROCESS	GOBP_MEMBRANE_LIPID_METABOLIC_PROCESS	42	0.239504	0.857266	0.672911	0.858172	0.67217	472	tags=21%, list=16%, signal=18%	230779/20442/14421/18753/211666/66775/54447/14667/53357
GOBP_REGULATION_OF_MITOCHONDRIAL_MEMBRANE_PERMEABILITY	GOBP_REGULATION_OF_MITOCHONDRIAL_MEMBRANE_PERMEABILITY	GOBP_REGULATION_OF_MITOCHONDRIAL_MEMBRANE_PERMEABILITY	13	0.319458	0.857709	0.634391	0.830951	0.650848	156	tags=15%, list=5%, signal=15%	12322/58801
GOBP_CELL_DEATH_IN_RESPONSE_TO_OXIDATIVE_STRESS	GOBP_CELL_DEATH_IN_RESPONSE_TO_OXIDATIVE_STRESS	GOBP_CELL_DEATH_IN_RESPONSE_TO_OXIDATIVE_STRESS	27	0.261464	0.85777	0.638643	0.832408	0.65199	1004	tags=44%, list=33%, signal=30%	15507/22361/74347/14360/21898/66725/93692/11820/13078/18854/68943/17295
GOBP_PROTEIN_K48_LINKED_UBIQUITINATION	GOBP_PROTEIN_K48_LINKED_UBIQUITINATION	GOBP_PROTEIN_K48_LINKED_UBIQUITINATION	12	0.328	0.857898	0.637138	0.832395	0.651979	1782	tags=92%, list=59%, signal=38%	80985/209200/22214/83814/22210/107035/23802/21402/22215/70294/27401
GOMF_ENDOPEPTIDASE_REGULATOR_ACTIVITY	GOMF_ENDOPEPTIDASE_REGULATOR_ACTIVITY	GOMF_ENDOPEPTIDASE_REGULATOR_ACTIVITY	35	0.247477	0.858033	0.63893	0.832408	0.65199	767	tags=37%, list=25%, signal=28%	13025/20706/328971/20317/20723/50766/69550/53614/18787/109689/18049/11820/208117
GOMF_HYDROLASE_ACTIVITY_HYDROLYZING_N_GLYCOSYL_COMPOUNDS	GOMF_HYDROLASE_ACTIVITY_HYDROLYZING_N_GLYCOSYL_COMPOUNDS	GOMF_HYDROLASE_ACTIVITY_HYDROLYZING_N_GLYCOSYL_COMPOUNDS	11	0.335438	0.860839	0.632933	0.830449	0.650455	727	tags=45%, list=24%, signal=35%	12494/17082/16174/21898/140481
GOBP_POSITIVE_REGULATION_OF_STEROID_METABOLIC_PROCESS	GOBP_POSITIVE_REGULATION_OF_STEROID_METABOLIC_PROCESS	GOBP_POSITIVE_REGULATION_OF_STEROID_METABOLIC_PROCESS	12	0.329136	0.860871	0.633731	0.830449	0.650455	460	tags=25%, list=15%, signal=21%	11816/11307/13132
GOBP_REGULATION_OF_MICROTUBULE_CYTOSKELETON_ORGANIZATION	GOBP_REGULATION_OF_MICROTUBULE_CYTOSKELETON_ORGANIZATION	GOBP_REGULATION_OF_MICROTUBULE_CYTOSKELETON_ORGANIZATION	44	0.238038	0.861078	0.67525	0.859925	0.673542	1157	tags=55%, list=38%, signal=34%	66371/12389/11603/26903/108079/76686/15511/12695/58522/54126/74256/76959/17318/76895/193740/17760/18763/330938/17295/20393/17755/105513/102693/68942
GOBP_MITOCHONDRION_LOCALIZATION	GOBP_MITOCHONDRION_LOCALIZATION	GOBP_MITOCHONDRION_LOCALIZATION	15	0.308905	0.863322	0.623397	0.824345	0.645674	150	tags=13%, list=5%, signal=13%	71703/19294
GOBP_PROTEIN_KINASE_B_SIGNALING	GOBP_PROTEIN_KINASE_B_SIGNALING	GOBP_PROTEIN_KINASE_B_SIGNALING	50	0.232755	0.863412	0.668079	0.855176	0.669823	836	tags=40%, list=28%, signal=29%	17537/73182/20315/20296/21825/13836/14066/26941/52377/14538/20779/230784/52065/18590/20130/78757/56745/14182/19271/16337
MP_INCREASED_MAMMARY_GLAND_TUMOR_INCIDENCE	MP_INCREASED_MAMMARY_GLAND_TUMOR_INCIDENCE	MP_INCREASED_MAMMARY_GLAND_TUMOR_INCIDENCE	10	0.349112	0.864098	0.636364	0.832395	0.651979	91	tags=10%, list=3%, signal=10%	12389
GOBP_POSITIVE_REGULATION_OF_NEURON_APOPTOTIC_PROCESS	GOBP_POSITIVE_REGULATION_OF_NEURON_APOPTOTIC_PROCESS	GOBP_POSITIVE_REGULATION_OF_NEURON_APOPTOTIC_PROCESS	24	0.274576	0.864133	0.630534	0.830292	0.650333	749	tags=38%, list=25%, signal=28%	58801/19268/11603/56312/18481/14102/21808/11820/12368
GOBP_MESONEPHROS_DEVELOPMENT	GOBP_MESONEPHROS_DEVELOPMENT	GOBP_MESONEPHROS_DEVELOPMENT	21	0.284496	0.864153	0.642857	0.835577	0.654472	912	tags=48%, list=30%, signal=33%	20563/114249/16776/15205/17131/14260/14182/329628/12064/17127
GOBP_REGULATION_OF_CELLULAR_RESPONSE_TO_TRANSFORMING_GROWTH_FACTOR_BETA_STIMULUS	GOBP_REGULATION_OF_CELLULAR_RESPONSE_TO_TRANSFORMING_GROWTH_FACTOR_BETA_STIMULUS	GOBP_REGULATION_OF_CELLULAR_RESPONSE_TO_TRANSFORMING_GROWTH_FACTOR_BETA_STIMULUS	39	0.242671	0.864225	0.638691	0.832408	0.65199	338	tags=15%, list=11%, signal=14%	12577/12389/21804/114249/21825/101809
GOBP_METANEPHROS_DEVELOPMENT	GOBP_METANEPHROS_DEVELOPMENT	GOBP_METANEPHROS_DEVELOPMENT	18	0.29627	0.865813	0.632911	0.830449	0.650455	672	tags=33%, list=22%, signal=26%	20563/71228/15205/14260/16878/18590
GOBP_REGULATION_OF_ATP_DEPENDENT_ACTIVITY	GOBP_REGULATION_OF_ATP_DEPENDENT_ACTIVITY	GOBP_REGULATION_OF_ATP_DEPENDENT_ACTIVITY	21	0.285192	0.866268	0.63354	0.830449	0.650455	657	tags=29%, list=22%, signal=23%	11555/11603/11931/18645/22003/15512
GOBP_RESPONSE_TO_ESTROGEN	GOBP_RESPONSE_TO_ESTROGEN	GOBP_RESPONSE_TO_ESTROGEN	13	0.323043	0.867335	0.624374	0.824827	0.646051	287	tags=15%, list=9%, signal=14%	12389/15368
GOBP_NEURAL_PRECURSOR_CELL_PROLIFERATION	GOBP_NEURAL_PRECURSOR_CELL_PROLIFERATION	GOBP_NEURAL_PRECURSOR_CELL_PROLIFERATION	49	0.236527	0.869015	0.66954	0.855664	0.670205	223	tags=10%, list=7%, signal=10%	242620/14633/22418/56320/17096
GOBP_NEGATIVE_REGULATION_OF_AUTOPHAGY	GOBP_NEGATIVE_REGULATION_OF_AUTOPHAGY	GOBP_NEGATIVE_REGULATION_OF_AUTOPHAGY	23	0.279331	0.869097	0.618605	0.819796	0.642111	1704	tags=83%, list=56%, signal=36%	15368/104009/235180/56312/66725/225020/230674/64383/68943/110147/210376/14083/13690/94232/67811/72344/68441/76983/19025
GOBP_EMBRYO_DEVELOPMENT_ENDING_IN_BIRTH_OR_EGG_HATCHING	GOBP_EMBRYO_DEVELOPMENT_ENDING_IN_BIRTH_OR_EGG_HATCHING	GOBP_EMBRYO_DEVELOPMENT_ENDING_IN_BIRTH_OR_EGG_HATCHING	174	0.19501	0.870211	0.729047	0.895251	0.701212	528	tags=16%, list=17%, signal=14%	12577/16669/20563/20666/14633/22418/56320/12614/13798/22329/13819/217325/12808/27428/216795/208618/16450/11486/68119/22762/13836/65969/50770/13132/11931/50523/18230/15205
GOMF_P53_BINDING	GOMF_P53_BINDING	GOMF_P53_BINDING	14	0.318034	0.870399	0.618812	0.819796	0.642111	556	tags=21%, list=18%, signal=18%	107765/17246/21745
GOBP_PROTEIN_MATURATION	GOBP_PROTEIN_MATURATION	GOBP_PROTEIN_MATURATION	94	0.209354	0.871329	0.669523	0.855664	0.670205	789	tags=32%, list=26%, signal=24%	13024/214639/21892/12752/13036/21825/64058/18792/68897/20112/14066/12153/320924/18791/20779/17246/66725/103743/18793/18787/227753/14114/12876/50909/12333/12368/59287/208117/20660/19141
GOMF_MONOOXYGENASE_ACTIVITY	GOMF_MONOOXYGENASE_ACTIVITY	GOMF_MONOOXYGENASE_ACTIVITY	14	0.318652	0.872089	0.613861	0.816462	0.6395	405	tags=36%, list=13%, signal=31%	171580/102294/15368/12763/232174
GOBP_CELLULAR_RESPONSE_TO_PEPTIDE	GOBP_CELLULAR_RESPONSE_TO_PEPTIDE	GOBP_CELLULAR_RESPONSE_TO_PEPTIDE	82	0.215413	0.872099	0.664112	0.853019	0.668134	900	tags=38%, list=30%, signal=27%	12389/64899/12322/22329/20411/11555/19268/18753/19267/107351/14360/13838/20779/17246/21898/101772/12286/27273/106572/76959/11820/109241/20660/19303/19141/26457/19271/16337/16971/12927/14600
GOBP_REGULATION_OF_PROTEIN_CATABOLIC_PROCESS	GOBP_REGULATION_OF_PROTEIN_CATABOLIC_PROCESS	GOBP_REGULATION_OF_PROTEIN_CATABOLIC_PROCESS	97	0.209337	0.87236	0.682209	0.864787	0.67735	1009	tags=44%, list=33%, signal=31%	71816/12389/22418/11816/242669/17309/26903/77128/80708/13132/15937/15511/74772/20620/94190/14360/17246/56312/66725/17131/72194/27373/237353/75234/27059/11820/69601/56736/20660/12520/72345/16971/193740/17127/64383/18763/20720/59009/18247/11305/93739/100494/30945
GOBP_CARTILAGE_DEVELOPMENT	GOBP_CARTILAGE_DEVELOPMENT	GOBP_CARTILAGE_DEVELOPMENT	53	0.234058	0.87358	0.667137	0.855065	0.669736	335	tags=17%, list=11%, signal=15%	20855/14633/108153/22418/216795/12815/14219/21825/239337
GOBP_AXO_DENDRITIC_TRANSPORT	GOBP_AXO_DENDRITIC_TRANSPORT	GOBP_AXO_DENDRITIC_TRANSPORT	23	0.280939	0.874101	0.610853	0.814827	0.638219	94	tags=9%, list=3%, signal=8%	15507/71703
GOBP_GENE_SILENCING_BY_RNA	GOBP_GENE_SILENCING_BY_RNA	GOBP_GENE_SILENCING_BY_RNA	18	0.299211	0.874407	0.610759	0.814827	0.638219	38	tags=6%, list=1%, signal=6%	21752
GOBP_STEROL_TRANSPORT	GOBP_STEROL_TRANSPORT	GOBP_STEROL_TRANSPORT	25	0.272629	0.874892	0.622754	0.823852	0.645288	188	tags=12%, list=6%, signal=11%	12389/11816/11307
GOBP_NEGATIVE_REGULATION_OF_CATABOLIC_PROCESS	GOBP_NEGATIVE_REGULATION_OF_CATABOLIC_PROCESS	GOBP_NEGATIVE_REGULATION_OF_CATABOLIC_PROCESS	79	0.217281	0.875224	0.669251	0.855664	0.670205	774	tags=29%, list=26%, signal=22%	56460/242669/381290/56489/17309/15368/26903/104009/15937/94190/100342/235180/14360/56312/12457/66725/225020/103213/69601/15258/230674/22695/20660
GOBP_REGULATION_OF_NOTCH_SIGNALING_PATHWAY	GOBP_REGULATION_OF_NOTCH_SIGNALING_PATHWAY	GOBP_REGULATION_OF_NOTCH_SIGNALING_PATHWAY	18	0.299815	0.876173	0.607595	0.811958	0.635972	714	tags=50%, list=24%, signal=38%	217325/16450/15205/20779/16848/53614/231050/109689/21808
GOBP_B_CELL_ACTIVATION	GOBP_B_CELL_ACTIVATION	GOBP_B_CELL_ACTIVATION	55	0.231874	0.876296	0.644444	0.836927	0.655529	366	tags=16%, list=12%, signal=15%	243958/16149/12494/20963/20442/17096/18753/12557/11486
GOBP_GLIOGENESIS	GOBP_GLIOGENESIS	GOBP_GLIOGENESIS	83	0.215797	0.877417	0.661168	0.850312	0.666013	764	tags=34%, list=25%, signal=26%	245537/21752/20666/17984/12803/20668/17096/20296/15228/16777/63953/15205/12558/13838/21898/103743/14102/16878/56217/20130/54126/217166/21808/11820/69601/66922/59287/230674
GOBP_MACROPHAGE_MIGRATION	GOBP_MACROPHAGE_MIGRATION	GOBP_MACROPHAGE_MIGRATION	17	0.304938	0.877577	0.611821	0.815176	0.638493	465	tags=24%, list=15%, signal=20%	240873/20296/21825/12798
GOMF_UBIQUITIN_LIKE_PROTEIN_BINDING	GOMF_UBIQUITIN_LIKE_PROTEIN_BINDING	GOMF_UBIQUITIN_LIKE_PROTEIN_BINDING	23	0.282108	0.877738	0.607752	0.811958	0.635972	1256	tags=57%, list=42%, signal=33%	15507/17246/75234/18412/17127/64383/18854/68728/16151/93836/244666/17966/23802
GOBP_FEMALE_SEX_DIFFERENTIATION	GOBP_FEMALE_SEX_DIFFERENTIATION	GOBP_FEMALE_SEX_DIFFERENTIATION	29	0.267095	0.87869	0.625564	0.825777	0.646796	836	tags=45%, list=28%, signal=33%	22418/19275/22762/14178/20779/19288/16848/56312/18787/109689/30953/20397/16337
GOBP_RESPONSE_TO_TOPOLOGICALLY_INCORRECT_PROTEIN	GOBP_RESPONSE_TO_TOPOLOGICALLY_INCORRECT_PROTEIN	GOBP_RESPONSE_TO_TOPOLOGICALLY_INCORRECT_PROTEIN	35	0.25409	0.880963	0.612184	0.815176	0.638493	482	tags=20%, list=16%, signal=17%	15507/21825/26427/11910/22393/77128/15511
GOMF_UBIQUITIN_BINDING	GOMF_UBIQUITIN_BINDING	GOMF_UBIQUITIN_BINDING	19	0.297231	0.881052	0.616114	0.818263	0.640911	1256	tags=58%, list=42%, signal=34%	15507/17246/75234/18412/17127/64383/68728/16151/244666/17966/23802
GOBP_NEGATIVE_REGULATION_OF_LIPID_TRANSPORT	GOBP_NEGATIVE_REGULATION_OF_LIPID_TRANSPORT	GOBP_NEGATIVE_REGULATION_OF_LIPID_TRANSPORT	10	0.35597	0.881072	0.618881	0.819796	0.642111	1002	tags=60%, list=33%, signal=40%	11816/21825/12953/16410/11305/73389
GOBP_TRANSFORMING_GROWTH_FACTOR_BETA_RECEPTOR_SIGNALING_PATHWAY	GOBP_TRANSFORMING_GROWTH_FACTOR_BETA_RECEPTOR_SIGNALING_PATHWAY	GOBP_TRANSFORMING_GROWTH_FACTOR_BETA_RECEPTOR_SIGNALING_PATHWAY	58	0.229938	0.881397	0.631436	0.830292	0.650333	987	tags=43%, list=33%, signal=30%	12577/12389/21804/114249/434215/20296/21825/101809/13132/50523/14538/20779/17131/56217/21808/15258/19303/21813/16400/65960/16971/17127/18854/16412/19272
GOBP_REGULATION_OF_MRNA_SPLICING_VIA_SPLICEOSOME	GOBP_REGULATION_OF_MRNA_SPLICING_VIA_SPLICEOSOME	GOBP_REGULATION_OF_MRNA_SPLICING_VIA_SPLICEOSOME	22	0.288378	0.883368	0.619565	0.820345	0.642541	2159	tags=100%, list=71%, signal=29%	14007/67040/11758/18148/53379/14105/56215/67039/15388/20462/20383/51810/28036/108014/19655/70465/230257/67996/109095/20382/225027/17975
GOMF_GROWTH_FACTOR_ACTIVITY	GOMF_GROWTH_FACTOR_ACTIVITY	GOMF_GROWTH_FACTOR_ACTIVITY	28	0.269721	0.883518	0.59697	0.802985	0.628944	723	tags=39%, list=24%, signal=30%	12223/12803/20315/16450/14219/14178/12153/16878/18590/21808/18049
GOBP_RESPONSE_TO_METAL_ION	GOBP_RESPONSE_TO_METAL_ION	GOBP_RESPONSE_TO_METAL_ION	57	0.231453	0.884299	0.633015	0.830449	0.650455	851	tags=35%, list=28%, signal=26%	268860/12389/71111/15368/21825/108079/54153/74772/20866/17967/66725/14102/227753/11820/12368/11735/59287/19141/11513/14567
GOMF_KINESIN_BINDING	GOMF_KINESIN_BINDING	GOMF_KINESIN_BINDING	10	0.357546	0.884971	0.615385	0.817651	0.640431	1947	tags=100%, list=64%, signal=36%	29819/13385/16593/234094/13383/11461/70834/16211/233406/70218
GOBP_KIDNEY_EPITHELIUM_DEVELOPMENT	GOBP_KIDNEY_EPITHELIUM_DEVELOPMENT	GOBP_KIDNEY_EPITHELIUM_DEVELOPMENT	29	0.269693	0.887237	0.607519	0.811958	0.635972	912	tags=48%, list=30%, signal=34%	20563/114249/16776/15205/13838/17131/14260/16878/13642/14182/71602/329628/12064/17127
GOBP_GLIAL_CELL_MIGRATION	GOBP_GLIAL_CELL_MIGRATION	GOBP_GLIAL_CELL_MIGRATION	28	0.270899	0.887374	0.592424	0.798633	0.625535	759	tags=39%, list=25%, signal=30%	17984/20296/15228/16777/13838/14102/20130/54126/21808/69601/66922
GOBP_REGULATION_OF_ALTERNATIVE_MRNA_SPLICING_VIA_SPLICEOSOME	GOBP_REGULATION_OF_ALTERNATIVE_MRNA_SPLICING_VIA_SPLICEOSOME	GOBP_REGULATION_OF_ALTERNATIVE_MRNA_SPLICING_VIA_SPLICEOSOME	10	0.359204	0.889076	0.611888	0.815176	0.638493	1942	tags=100%, list=64%, signal=36%	14007/67040/67039/15388/20462/51810/19655/67996/109095/20382
GOBP_POSITIVE_REGULATION_OF_PROTEIN_TYROSINE_KINASE_ACTIVITY	GOBP_POSITIVE_REGULATION_OF_PROTEIN_TYROSINE_KINASE_ACTIVITY	GOBP_POSITIVE_REGULATION_OF_PROTEIN_TYROSINE_KINASE_ACTIVITY	12	0.340519	0.890642	0.599659	0.804119	0.629832	546	tags=33%, list=18%, signal=27%	12223/11603/53310/13838
GOBP_ORGANIC_ACID_BIOSYNTHETIC_PROCESS	GOBP_ORGANIC_ACID_BIOSYNTHETIC_PROCESS	GOBP_ORGANIC_ACID_BIOSYNTHETIC_PROCESS	60	0.231386	0.890782	0.628378	0.828924	0.649261	438	tags=18%, list=14%, signal=16%	268860/16149/12752/20963/94180/381290/211666/66775/108079/54447/107869
GOBP_REGULATION_OF_MITOCHONDRIAL_MEMBRANE_PERMEABILITY_INVOLVED_IN_APOPTOTIC_PROCESS	GOBP_REGULATION_OF_MITOCHONDRIAL_MEMBRANE_PERMEABILITY_INVOLVED_IN_APOPTOTIC_PROCESS	GOBP_REGULATION_OF_MITOCHONDRIAL_MEMBRANE_PERMEABILITY_INVOLVED_IN_APOPTOTIC_PROCESS	12	0.340601	0.890857	0.599659	0.804119	0.629832	156	tags=17%, list=5%, signal=16%	12322/58801
GOBP_RESPONSE_TO_INORGANIC_SUBSTANCE	GOBP_RESPONSE_TO_INORGANIC_SUBSTANCE	GOBP_RESPONSE_TO_INORGANIC_SUBSTANCE	106	0.210551	0.890872	0.648846	0.839536	0.657573	1008	tags=44%, list=33%, signal=31%	268860/12389/71111/237253/56532/12955/19261/381290/18753/15368/21825/108079/11486/54153/74772/20866/14360/20779/12460/17967/66725/16210/18806/14102/227753/93692/16410/11820/12333/12368/11735/59287/21672/19141/14182/11513/14567/23876/13078/12927/12633/14268/234577/68943/13385/17295/16440
GOBP_GLIAL_CELL_PROLIFERATION	GOBP_GLIAL_CELL_PROLIFERATION	GOBP_GLIAL_CELL_PROLIFERATION	18	0.304897	0.891022	0.591772	0.798107	0.625123	223	tags=17%, list=7%, signal=16%	21752/20666/17096
GOBP_NUCLEUS_LOCALIZATION	GOBP_NUCLEUS_LOCALIZATION	GOBP_NUCLEUS_LOCALIZATION	19	0.300667	0.891239	0.593997	0.800045	0.626641	499	tags=21%, list=16%, signal=18%	381404/94040/64009/26941
GOBP_REGULATION_OF_CATABOLIC_PROCESS	GOBP_REGULATION_OF_CATABOLIC_PROCESS	GOBP_REGULATION_OF_CATABOLIC_PROCESS	233	0.19408	0.8928	0.714443	0.883776	0.692224	775	tags=29%, list=26%, signal=23%	71816/12389/22418/12752/56460/11816/209387/11555/69635/72446/242669/381290/56489/17309/18753/15368/18715/81904/26903/108079/52639/104009/209200/77128/80708/54636/66597/18760/13132/15937/15511/74772/70381/20620/29869/94190/15944/83924/100342/235180/14360/17246/56312/12457/66725/230784/17131/72194/27373/237353/107173/75234/108099/27059/225020/100504663/103213/17281/11820/69601/15258/230674/56736/22…
GOCC_CENTROSOME	GOCC_CENTROSOME	GOCC_CENTROSOME	135	0.205008	0.892975	0.665489	0.854067	0.668955	548	tags=18%, list=18%, signal=15%	320207/68070/380711/18578/17984/19124/20411/240505/58251/381979/66214/52055/26903/53376/213575/53357/15511/20620/50523/21354/235180/12695/78177/68339
GOBP_CELL_MATURATION	GOBP_CELL_MATURATION	GOBP_CELL_MATURATION	45	0.245664	0.893351	0.631429	0.830292	0.650333	264	tags=13%, list=9%, signal=12%	12577/381404/57764/230103/13819/223881
GOBP_REGULATION_OF_MEMBRANE_LIPID_DISTRIBUTION	GOBP_REGULATION_OF_MEMBRANE_LIPID_DISTRIBUTION	GOBP_REGULATION_OF_MEMBRANE_LIPID_DISTRIBUTION	11	0.348357	0.893996	0.598628	0.804119	0.629832	628	tags=45%, list=21%, signal=36%	11981/18753/66943/50770/11303
GOBP_AUTONOMIC_NERVOUS_SYSTEM_DEVELOPMENT	GOBP_AUTONOMIC_NERVOUS_SYSTEM_DEVELOPMENT	GOBP_AUTONOMIC_NERVOUS_SYSTEM_DEVELOPMENT	11	0.348835	0.895222	0.596913	0.802985	0.628944	290	tags=27%, list=10%, signal=25%	20666/22329/20346
GOBP_MONOCARBOXYLIC_ACID_METABOLIC_PROCESS	GOBP_MONOCARBOXYLIC_ACID_METABOLIC_PROCESS	GOBP_MONOCARBOXYLIC_ACID_METABOLIC_PROCESS	115	0.209736	0.895942	0.649208	0.839536	0.657573	101	tags=7%, list=3%, signal=7%	234673/12895/268860/72361/16149/22361/12389/64899
GOBP_ORGANIC_ACID_TRANSMEMBRANE_TRANSPORT	GOBP_ORGANIC_ACID_TRANSMEMBRANE_TRANSPORT	GOBP_ORGANIC_ACID_TRANSMEMBRANE_TRANSPORT	25	0.279313	0.896343	0.591317	0.797847	0.624919	346	tags=20%, list=11%, signal=18%	20513/12752/18753/21825/215113
GOBP_EMBRYO_DEVELOPMENT	GOBP_EMBRYO_DEVELOPMENT	GOBP_EMBRYO_DEVELOPMENT	273	0.192471	0.896456	0.710129	0.881626	0.69054	428	tags=14%, list=14%, signal=13%	17537/237523/12577/16669/14296/20563/20666/14633/22418/21804/56320/12614/13798/22329/13819/217325/12808/73750/16775/27428/216795/19252/20346/208618/16450/16764/11481/15228/16776/11486/68119/22762/13836/232174/22715/68897/65969/50770
GOMF_SYMPORTER_ACTIVITY	GOMF_SYMPORTER_ACTIVITY	GOMF_SYMPORTER_ACTIVITY	14	0.328159	0.89811	0.582508	0.78952	0.618398	25	tags=7%, list=1%, signal=7%	20513
MP_INCREASED_INCIDENCE_OF_TUMORS_BY_CHEMICAL_INDUCTION	MP_INCREASED_INCIDENCE_OF_TUMORS_BY_CHEMICAL_INDUCTION	MP_INCREASED_INCIDENCE_OF_TUMORS_BY_CHEMICAL_INDUCTION	35	0.259037	0.898115	0.592868	0.798878	0.625727	176	tags=9%, list=6%, signal=8%	21752/12389/227120
GOBP_MESENCHYME_MORPHOGENESIS	GOBP_MESENCHYME_MORPHOGENESIS	GOBP_MESENCHYME_MORPHOGENESIS	11	0.350455	0.899378	0.595197	0.801308	0.62763	1043	tags=64%, list=34%, signal=42%	22418/17246/21808/21813/14182/17127/19876
GOBP_ORGANIC_HYDROXY_COMPOUND_TRANSPORT	GOBP_ORGANIC_HYDROXY_COMPOUND_TRANSPORT	GOBP_ORGANIC_HYDROXY_COMPOUND_TRANSPORT	49	0.244818	0.899474	0.606322	0.811268	0.635432	188	tags=12%, list=6%, signal=12%	268860/12389/20963/11816/20315/11307
GOBP_VASCULOGENESIS	GOBP_VASCULOGENESIS	GOBP_VASCULOGENESIS	24	0.285912	0.899808	0.577099	0.784917	0.614792	960	tags=54%, list=32%, signal=37%	12389/12490/22762/13836/20130/56233/21813/14182/20397/19271/71602/21677/76089
GOMF_CALCIUM_DEPENDENT_PROTEIN_BINDING	GOMF_CALCIUM_DEPENDENT_PROTEIN_BINDING	GOMF_CALCIUM_DEPENDENT_PROTEIN_BINDING	15	0.322457	0.901195	0.572115	0.780227	0.611119	357	tags=20%, list=12%, signal=18%	20344/12752/22393
GOMF_TRNA_BINDING	GOMF_TRNA_BINDING	GOMF_TRNA_BINDING	12	0.344623	0.901378	0.58092	0.788354	0.617484	38	tags=8%, list=1%, signal=8%	21752
GOBP_NEGATIVE_REGULATION_OF_DNA_BIOSYNTHETIC_PROCESS	GOBP_NEGATIVE_REGULATION_OF_DNA_BIOSYNTHETIC_PROCESS	GOBP_NEGATIVE_REGULATION_OF_DNA_BIOSYNTHETIC_PROCESS	12	0.345002	0.902368	0.579216	0.786743	0.616222	547	tags=33%, list=18%, signal=27%	107765/19252/12575/20779
GOBP_REGULATION_OF_PROTEIN_LOCALIZATION_TO_PLASMA_MEMBRANE	GOBP_REGULATION_OF_PROTEIN_LOCALIZATION_TO_PLASMA_MEMBRANE	GOBP_REGULATION_OF_PROTEIN_LOCALIZATION_TO_PLASMA_MEMBRANE	31	0.269392	0.902491	0.587798	0.794152	0.622025	460	tags=23%, list=15%, signal=19%	12322/12752/20411/381290/13836/76686/13132
GOBP_NEGATIVE_REGULATION_OF_DEVELOPMENTAL_GROWTH	GOBP_NEGATIVE_REGULATION_OF_DEVELOPMENTAL_GROWTH	GOBP_NEGATIVE_REGULATION_OF_DEVELOPMENTAL_GROWTH	30	0.272622	0.903197	0.57997	0.787416	0.616749	797	tags=47%, list=26%, signal=35%	20563/22418/11555/20346/20347/63953/12575/20361/29869/20353/52357/22241/19141/21813
GOBP_ORGANELLE_ASSEMBLY	GOBP_ORGANELLE_ASSEMBLY	GOBP_ORGANELLE_ASSEMBLY	206	0.198974	0.90442	0.68722	0.869148	0.680766	609	tags=19%, list=20%, signal=16%	11567/19266/16669/245537/15162/66371/12490/24131/229474/12752/19294/93689/226421/98932/58251/53883/68794/16776/108079/226251/213948/52639/64009/232664/54636/213575/15511/20620/29869/27410/15944/216856/235180/20779/56312/12457/66725/22003/217695
GOMF_ANTIOXIDANT_ACTIVITY	GOMF_ANTIOXIDANT_ACTIVITY	GOMF_ANTIOXIDANT_ACTIVITY	17	0.314658	0.905549	0.57508	0.78285	0.613173	559	tags=29%, list=18%, signal=24%	11816/211666/18230/14873/12460
GOBP_EXTRINSIC_APOPTOTIC_SIGNALING_PATHWAY_VIA_DEATH_DOMAIN_RECEPTORS	GOBP_EXTRINSIC_APOPTOTIC_SIGNALING_PATHWAY_VIA_DEATH_DOMAIN_RECEPTORS	GOBP_EXTRINSIC_APOPTOTIC_SIGNALING_PATHWAY_VIA_DEATH_DOMAIN_RECEPTORS	25	0.282484	0.906519	0.583832	0.789608	0.618466	753	tags=44%, list=25%, signal=33%	58801/69635/15368/21825/20661/11910/67379/14102/18787/18049/69601
GOBP_RHYTHMIC_BEHAVIOR	GOBP_RHYTHMIC_BEHAVIOR	GOBP_RHYTHMIC_BEHAVIOR	11	0.353251	0.906554	0.586621	0.792914	0.621056	373	tags=27%, list=12%, signal=24%	245537/11486/53376
GOBP_FEMALE_GAMETE_GENERATION	GOBP_FEMALE_GAMETE_GENERATION	GOBP_FEMALE_GAMETE_GENERATION	37	0.257082	0.907406	0.575323	0.78285	0.613173	579	tags=27%, list=19%, signal=22%	71904/381404/230103/74229/18792/20112/18791/20779/19288/100121
GOBP_POST_EMBRYONIC_DEVELOPMENT	GOBP_POST_EMBRYONIC_DEVELOPMENT	GOBP_POST_EMBRYONIC_DEVELOPMENT	26	0.279184	0.907437	0.566766	0.776056	0.607852	1321	tags=69%, list=44%, signal=39%	17984/217325/11481/214579/109901/215418/30953/20397/71602/14013/75605/237500/71371/319817/14790/11350/14682/64602
GOBP_COLLAGEN_FIBRIL_ORGANIZATION	GOBP_COLLAGEN_FIBRIL_ORGANIZATION	GOBP_COLLAGEN_FIBRIL_ORGANIZATION	19	0.306293	0.907914	0.57346	0.781596	0.61219	379	tags=21%, list=13%, signal=19%	108153/12815/239337/237360
GOBP_APPENDAGE_DEVELOPMENT	GOBP_APPENDAGE_DEVELOPMENT	GOBP_APPENDAGE_DEVELOPMENT	37	0.257537	0.909013	0.573888	0.781596	0.61219	306	tags=19%, list=10%, signal=17%	20666/14633/22418/16403/13798/216795/16764
GOBP_POSITIVE_REGULATION_OF_CELL_CYCLE_G1_S_PHASE_TRANSITION	GOBP_POSITIVE_REGULATION_OF_CELL_CYCLE_G1_S_PHASE_TRANSITION	GOBP_POSITIVE_REGULATION_OF_CELL_CYCLE_G1_S_PHASE_TRANSITION	12	0.347615	0.909204	0.570698	0.778865	0.610052	285	tags=17%, list=9%, signal=15%	21752/66214
GOBP_POSITIVE_REGULATION_OF_CELLULAR_CATABOLIC_PROCESS	GOBP_POSITIVE_REGULATION_OF_CELLULAR_CATABOLIC_PROCESS	GOBP_POSITIVE_REGULATION_OF_CELLULAR_CATABOLIC_PROCESS	116	0.213194	0.909214	0.630938	0.830292	0.650333	775	tags=32%, list=26%, signal=25%	71816/12389/11816/209387/11555/69635/72446/18753/15368/18715/108079/52639/209200/80708/54636/66597/18760/13132/15511/20620/29869/15944/17246/12457/66725/230784/17131/27373/237353/75234/27059/17281/11820/56736/22241/22695/209131
GOBP_HEAD_MORPHOGENESIS	GOBP_HEAD_MORPHOGENESIS	GOBP_HEAD_MORPHOGENESIS	11	0.354629	0.91009	0.58319	0.78952	0.618398	1635	tags=91%, list=54%, signal=42%	215418/20130/30953/21808/20397/71371/77087/328572/12842/21809
GOMF_TELOMERIC_DNA_BINDING	GOMF_TELOMERIC_DNA_BINDING	GOMF_TELOMERIC_DNA_BINDING	12	0.348135	0.910562	0.570698	0.778865	0.610052	38	tags=8%, list=1%, signal=8%	21752
GOBP_ASTROCYTE_DIFFERENTIATION	GOBP_ASTROCYTE_DIFFERENTIATION	GOBP_ASTROCYTE_DIFFERENTIATION	19	0.307213	0.910643	0.56872	0.777685	0.609127	1107	tags=63%, list=37%, signal=40%	12803/15205/13838/21898/16878/217166/11820/230674/16971/20720/14824/22352
GOBP_REGULATION_OF_CELLULAR_CATABOLIC_PROCESS	GOBP_REGULATION_OF_CELLULAR_CATABOLIC_PROCESS	GOBP_REGULATION_OF_CELLULAR_CATABOLIC_PROCESS	188	0.202409	0.910773	0.676538	0.859958	0.673568	775	tags=30%, list=26%, signal=24%	71816/12389/12752/56460/11816/209387/11555/69635/72446/381290/56489/18753/15368/18715/81904/108079/52639/104009/209200/80708/54636/66597/18760/13132/15511/74772/70381/20620/29869/15944/83924/100342/235180/17246/56312/12457/66725/230784/17131/27373/237353/107173/75234/27059/225020/100504663/103213/17281/11820/15258/230674/56736/22241/22695/20660/209131
GOBP_VASCULAR_ENDOTHELIAL_GROWTH_FACTOR_SIGNALING_PATHWAY	GOBP_VASCULAR_ENDOTHELIAL_GROWTH_FACTOR_SIGNALING_PATHWAY	GOBP_VASCULAR_ENDOTHELIAL_GROWTH_FACTOR_SIGNALING_PATHWAY	15	0.325932	0.910908	0.560897	0.76975	0.602913	478	tags=27%, list=16%, signal=23%	15507/260299/18760/320924
GOBP_POSITIVE_REGULATION_OF_MIRNA_METABOLIC_PROCESS	GOBP_POSITIVE_REGULATION_OF_MIRNA_METABOLIC_PROCESS	GOBP_POSITIVE_REGULATION_OF_MIRNA_METABOLIC_PROCESS	12	0.348429	0.911331	0.570698	0.778865	0.610052	38	tags=8%, list=1%, signal=8%	21752
GOBP_POSITIVE_REGULATION_OF_PEPTIDYL_LYSINE_ACETYLATION	GOBP_POSITIVE_REGULATION_OF_PEPTIDYL_LYSINE_ACETYLATION	GOBP_POSITIVE_REGULATION_OF_PEPTIDYL_LYSINE_ACETYLATION	15	0.326217	0.911706	0.557692	0.768466	0.601906	1066	tags=53%, list=35%, signal=35%	108079/16878/64451/109689/11820/18854/239667/20677
GOCC_TRANSPORTER_COMPLEX	GOCC_TRANSPORTER_COMPLEX	GOCC_TRANSPORTER_COMPLEX	43	0.25357	0.911798	0.604286	0.809254	0.633854	675	tags=30%, list=22%, signal=24%	18578/16506/81904/50770/11443/11931/53310/78339/101772/433926/15512/12286/12297
GOBP_PLASMA_MEMBRANE_REPAIR	GOBP_PLASMA_MEMBRANE_REPAIR	GOBP_PLASMA_MEMBRANE_REPAIR	13	0.339948	0.912722	0.577629	0.785287	0.615082	1237	tags=69%, list=41%, signal=41%	66371/26903/76959/11749/17886/105513/77579/68942/66395
GOBP_NEGATIVE_REGULATION_OF_RECEPTOR_MEDIATED_ENDOCYTOSIS	GOBP_NEGATIVE_REGULATION_OF_RECEPTOR_MEDIATED_ENDOCYTOSIS	GOBP_NEGATIVE_REGULATION_OF_RECEPTOR_MEDIATED_ENDOCYTOSIS	10	0.368917	0.913117	0.583916	0.789608	0.618466	44	tags=10%, list=1%, signal=10%	117148
GOBP_NEURON_MIGRATION	GOBP_NEURON_MIGRATION	GOBP_NEURON_MIGRATION	41	0.257201	0.914781	0.583095	0.78952	0.618398	341	tags=17%, list=11%, signal=15%	17984/12322/20315/12614/53883/20346/15228
GOBP_RESPONSE_TO_PEPTIDE	GOBP_RESPONSE_TO_PEPTIDE	GOBP_RESPONSE_TO_PEPTIDE	96	0.220799	0.916949	0.602959	0.807833	0.632741	900	tags=40%, list=30%, signal=29%	12389/64899/12322/22329/20411/11555/19268/18753/20661/20317/19267/74347/107351/12953/14360/13838/20779/17246/21898/101772/230784/18806/12286/27273/106572/76959/11820/12333/109241/20660/19303/19141/26457/19271/16337/16971/12927/14600
GOBP_STRIATED_MUSCLE_CELL_APOPTOTIC_PROCESS	GOBP_STRIATED_MUSCLE_CELL_APOPTOTIC_PROCESS	GOBP_STRIATED_MUSCLE_CELL_APOPTOTIC_PROCESS	18	0.313894	0.917315	0.553797	0.766887	0.60067	949	tags=44%, list=31%, signal=31%	12322/67731/20112/56312/12333/12334/12633/52040
GOMF_ACETYLTRANSFERASE_ACTIVITY	GOMF_ACETYLTRANSFERASE_ACTIVITY	GOMF_ACETYLTRANSFERASE_ACTIVITY	25	0.285876	0.917404	0.565868	0.775408	0.607344	235	tags=12%, list=8%, signal=11%	233549/17961/269854
GOBP_CELLULAR_RESPONSE_TO_TOXIC_SUBSTANCE	GOBP_CELLULAR_RESPONSE_TO_TOXIC_SUBSTANCE	GOBP_CELLULAR_RESPONSE_TO_TOXIC_SUBSTANCE	14	0.335375	0.917857	0.544554	0.75894	0.594445	1200	tags=64%, list=40%, signal=39%	12460/26357/21672/23876/68943/13885/12359/11669/67247
GOBP_CELLULAR_RESPONSE_TO_EXTRACELLULAR_STIMULUS	GOBP_CELLULAR_RESPONSE_TO_EXTRACELLULAR_STIMULUS	GOBP_CELLULAR_RESPONSE_TO_EXTRACELLULAR_STIMULUS	67	0.235881	0.918125	0.599185	0.804119	0.629832	844	tags=39%, list=28%, signal=29%	58801/16403/22329/381979/433938/108079/11910/52639/54636/12575/18760/66725/230784/16210/217695/17691/14102/27273/108099/78757/100504663/11520/22241/67579/66905/14645
GOBP_REGULATION_OF_NUCLEOTIDE_METABOLIC_PROCESS	GOBP_REGULATION_OF_NUCLEOTIDE_METABOLIC_PROCESS	GOBP_REGULATION_OF_NUCLEOTIDE_METABOLIC_PROCESS	18	0.314305	0.918518	0.553797	0.766887	0.60067	836	tags=44%, list=28%, signal=32%	107477/108079/15937/56312/27273/108099/11820/16337
GOMF_UBIQUITIN_LIKE_PROTEIN_TRANSFERASE_ACTIVITY	GOMF_UBIQUITIN_LIKE_PROTEIN_TRANSFERASE_ACTIVITY	GOMF_UBIQUITIN_LIKE_PROTEIN_TRANSFERASE_ACTIVITY	67	0.235983	0.918522	0.599185	0.804119	0.629832	1227	tags=55%, list=41%, signal=34%	71816/209387/80985/66889/51902/209200/68867/66597/58522/17246/237353/75234/29864/103213/56736/228545/67150/76580/22670/22214/78889/18854/59009/238330/17237/30945/83814/93679/73469/224826/105239/195018/319817/75788/22210/93836/59003
GOBP_LIPID_METABOLIC_PROCESS	GOBP_LIPID_METABOLIC_PROCESS	GOBP_LIPID_METABOLIC_PROCESS	268	0.197419	0.919308	0.655879	0.845651	0.662363	472	tags=17%, list=16%, signal=16%	234673/12895/230779/233549/11567/72361/16149/12389/74055/64899/17777/12752/71111/20442/85031/11816/227120/11307/94180/20411/269437/17096/14421/218461/102294/18753/14863/211666/66775/108079/232430/54447/14667/232174/65969/114664/13139/171504/107869/74411/14178/235044/13132/66569/53357
GOBP_CORTICAL_ACTIN_CYTOSKELETON_ORGANIZATION	GOBP_CORTICAL_ACTIN_CYTOSKELETON_ORGANIZATION	GOBP_CORTICAL_ACTIN_CYTOSKELETON_ORGANIZATION	17	0.31948	0.919424	0.555911	0.768442	0.601888	1837	tags=94%, list=61%, signal=37%	217325/234686/22350/13823/13383/21894/18810/18571/50884/259300/13821/11845/26934/13605/109042/12317
GOBP_REGULATION_OF_NEUROTRANSMITTER_TRANSPORT	GOBP_REGULATION_OF_NEUROTRANSMITTER_TRANSPORT	GOBP_REGULATION_OF_NEUROTRANSMITTER_TRANSPORT	16	0.321699	0.919803	0.557994	0.768534	0.60196	780	tags=56%, list=26%, signal=42%	12322/11555/18645/66725/72194/19157/12286/18049/228545
GOMF_DOUBLE_STRANDED_RNA_BINDING	GOMF_DOUBLE_STRANDED_RNA_BINDING	GOMF_DOUBLE_STRANDED_RNA_BINDING	22	0.300823	0.921491	0.565217	0.77533	0.607283	1759	tags=86%, list=58%, signal=36%	103406/142980/76438/29819/193740/214597/109711/22352/319817/236511/381305/17698/13211/13204/227613/67154/22143/51810/56200
GOBP_SELECTIVE_AUTOPHAGY	GOBP_SELECTIVE_AUTOPHAGY	GOBP_SELECTIVE_AUTOPHAGY	24	0.292856	0.921663	0.552672	0.766569	0.600421	1202	tags=67%, list=40%, signal=40%	11555/29869/230784/66270/100504663/18412/22241/209131/74781/68943/106064/21767/80888/57436/75788/76561
GOBP_EMBRYONIC_SKELETAL_SYSTEM_DEVELOPMENT	GOBP_EMBRYONIC_SKELETAL_SYSTEM_DEVELOPMENT	GOBP_EMBRYONIC_SKELETAL_SYSTEM_DEVELOPMENT	26	0.283641	0.921922	0.54451	0.75894	0.594445	292	tags=15%, list=10%, signal=14%	20666/22418/216795/208618
GOMF_PRE_MRNA_BINDING	GOMF_PRE_MRNA_BINDING	GOMF_PRE_MRNA_BINDING	11	0.359323	0.922137	0.566038	0.775408	0.607344	1942	tags=100%, list=64%, signal=36%	14007/328572/53379/15382/15388/20462/51810/108121/20492/67996/20382
GOMF_ADP_BINDING	GOMF_ADP_BINDING	GOMF_ADP_BINDING	12	0.352985	0.923248	0.560477	0.769697	0.602871	700	tags=33%, list=23%, signal=26%	11307/21354/360013/108099
GOBP_INTRINSIC_APOPTOTIC_SIGNALING_PATHWAY_IN_RESPONSE_TO_DNA_DAMAGE	GOBP_INTRINSIC_APOPTOTIC_SIGNALING_PATHWAY_IN_RESPONSE_TO_DNA_DAMAGE	GOBP_INTRINSIC_APOPTOTIC_SIGNALING_PATHWAY_IN_RESPONSE_TO_DNA_DAMAGE	33	0.27073	0.923735	0.547584	0.762117	0.596934	464	tags=24%, list=15%, signal=21%	16149/58801/20315/56489/15368/13836/12575/15937
GOBP_GERM_CELL_DEVELOPMENT	GOBP_GERM_CELL_DEVELOPMENT	GOBP_GERM_CELL_DEVELOPMENT	50	0.249232	0.924535	0.581921	0.789361	0.618273	657	tags=28%, list=22%, signal=22%	71904/381404/19294/230103/20315/74229/20112/232664/20779/19288/100121/29819/230126/15512
GOMF_LIPID_TRANSPORTER_ACTIVITY	GOMF_LIPID_TRANSPORTER_ACTIVITY	GOMF_LIPID_TRANSPORTER_ACTIVITY	35	0.266766	0.924912	0.551263	0.765838	0.599849	800	tags=40%, list=26%, signal=30%	17777/11816/11307/11981/14667/50770/27410/101772/79196/11303/71795/52857/382014/26457
GOBP_REGULATION_OF_VACUOLE_ORGANIZATION	GOBP_REGULATION_OF_VACUOLE_ORGANIZATION	GOBP_REGULATION_OF_VACUOLE_ORGANIZATION	18	0.316766	0.925709	0.544304	0.75894	0.594445	1245	tags=78%, list=41%, signal=46%	52639/54636/235180/56312/66725/225020/22241/209131/68943/117150/14824/110147/76561/170625
GOBP_RESPONSE_TO_UNFOLDED_PROTEIN	GOBP_RESPONSE_TO_UNFOLDED_PROTEIN	GOBP_RESPONSE_TO_UNFOLDED_PROTEIN	31	0.27637	0.925868	0.55506	0.767963	0.601512	985	tags=45%, list=33%, signal=31%	15507/21825/26427/11910/22393/77128/15511/15512/12443/69601/17872/193740/67623/80517
GOCC_GOLGI_APPARATUS_SUBCOMPARTMENT	GOCC_GOLGI_APPARATUS_SUBCOMPARTMENT	GOCC_GOLGI_APPARATUS_SUBCOMPARTMENT	71	0.235104	0.925925	0.570861	0.778865	0.610052	475	tags=21%, list=16%, signal=18%	18196/12752/20442/226421/242669/56807/11981/66943/52639/76686/50770/80708/73991/18760/14964
GOCC_EXTRINSIC_COMPONENT_OF_ORGANELLE_MEMBRANE	GOCC_EXTRINSIC_COMPONENT_OF_ORGANELLE_MEMBRANE	GOCC_EXTRINSIC_COMPONENT_OF_ORGANELLE_MEMBRANE	13	0.34512	0.926608	0.557596	0.768466	0.601906	973	tags=54%, list=32%, signal=37%	20616/217695/100504663/22241/18854/20975/11671
GOMF_PROTEIN_SERINE_THREONINE_TYROSINE_KINASE_ACTIVITY	GOMF_PROTEIN_SERINE_THREONINE_TYROSINE_KINASE_ACTIVITY	GOMF_PROTEIN_SERINE_THREONINE_TYROSINE_KINASE_ACTIVITY	13	0.345294	0.927075	0.557596	0.768466	0.601906	738	tags=46%, list=24%, signal=35%	11481/108079/20112/18481/27273/13549
GOCC_COLLAGEN_TRIMER	GOCC_COLLAGEN_TRIMER	GOCC_COLLAGEN_TRIMER	25	0.289285	0.928344	0.555389	0.76807	0.601597	334	tags=20%, list=11%, signal=18%	73368/53867/219151/12815/12822
GOBP_SEMAPHORIN_PLEXIN_SIGNALING_PATHWAY	GOBP_SEMAPHORIN_PLEXIN_SIGNALING_PATHWAY	GOBP_SEMAPHORIN_PLEXIN_SIGNALING_PATHWAY	12	0.355128	0.928853	0.558773	0.768566	0.601985	607	tags=42%, list=20%, signal=33%	20346/20347/20361/17967/20353
GOBP_HISTONE_H2A_UBIQUITINATION	GOBP_HISTONE_H2A_UBIQUITINATION	GOBP_HISTONE_H2A_UBIQUITINATION	12	0.355792	0.930589	0.558773	0.768566	0.601985	1953	tags=100%, list=65%, signal=36%	209200/69587/13194/224826/22210/14897/21402/68729/12151/12189/107260/19361
GOBP_PROTEIN_DEACYLATION	GOBP_PROTEIN_DEACYLATION	GOBP_PROTEIN_DEACYLATION	31	0.278012	0.931366	0.543155	0.75894	0.594445	349	tags=19%, list=12%, signal=17%	18113/17984/56532/320365/26903/108079
[truncated: 1,673 more rows]
